# Supplementary material for: AlgaGEM – a genome-scale metabolic reconstruction of algae based on the Chlamydomonas reinhardtii genome
Source: BMC Genomics. 2011 Dec 22;12(Suppl 4):S5. doi: 10.1186/1471-2164-12-S4-S5 (PMC3287588; doi:10.1186/1471-2164-12-S4-S5)
Supplement: Additional file 1 — Supplemental material file. Table S1. List of inter-organelle transporters and enzymes’ localization based on biochemistry information. [file 1471-2164-12-S4-S5-S1.xlsx]

## Sheet: Localization
Enzyme / translocator	Organelle Localization	AlgaGEM	AraGEM	Evidences found in the literature (Key References)	On line access
Carbonic anhydrase	Mitochondrion	X	X	Discovery of an algal mitochondrial carbonic anhydrase: molecular cloning and characterization of a low-CO2-induced polypeptide in Chlamydomonas reinhardtii	http://www.ncbi.nlm.nih.gov/pubmed/8876257
Carbonic anhydrase	Chloroplast	X	X	An Anaplerotic Role for Mitochondrial Carbonic Anhydrase in Chlamydomonas reinhardtii1	http://www.ncbi.nlm.nih.gov/pmc/articles/PMC181296/
Carbonic anhydrase	Cytosol	X	X	Uptake of HCO3- and CO2 in Cells and Chloroplasts from the Microalgae Chlamydomonas reinhardtii and Dunaliella tertiolecta	http://www.ncbi.nlm.nih.gov/pmc/articles/PMC35158/
				Inorganic carbon transport in microalgae. II: Uptake of HCO3- ions during photosynthesis of five microalgal species	http://dx.doi.org/10.1016/0304-4211(80)90119-4
				Carbonic anhydrase in eukaryotic algae: characterization, regulation, and possible function during photosynthesis	http://www.nrcresearchpress.com/doi/abs/10.1139/b98-082
Malate dehydrogenase	Mitochondrion	X	X	Light and Acetate Regulate a Mitochondrial Malate Dehydrogenase	http://www.ncbi.nlm.nih.gov/pmc/articles/PMC1054216/
Malate dehydrogenase	Chloroplast	X	X	Light-modulated NADP-malate dehydrogenases from mossfern and green algae: insights into evolution of the enzyme's regulation	http://www.ncbi.nlm.nih.gov/pubmed/11855723
Malate dehydrogenase	Cytosol	X	X	Characterization of a cytosolic malate dehydrogenase cDNA which encodes an isozyme toward oxaloacetate reduction in wheat	http://dx.doi.org/10.1016/j.biochi.2004.07.011
Malate dehydrogenase	Microbody/peroxisome	X	X	Arabidopsis peroxisomal malate dehydrogenase functions in beta-oxidation but not in the glyoxylate cycle	www.ncbi.nlm.nih.gov/pubmed/17376163
Malic Enzyme	Chloroplast	X	X	A Comprehensive Analysis of the NADP-Malic Enzyme Gene Family of Arabidopsis	http://www.ncbi.nlm.nih.gov/pmc/articles/PMC1203356/
Malic Enzyme	Cytosol	X	X	Malic Enzymes of Higher Plants	http://www.ncbi.nlm.nih.gov/pmc/articles/PMC1061728/
				NADP-malic enzyme from plants: a ubiquitous enzyme involved in different metabolic pathways	http://www.ncbi.nlm.nih.gov/pubmed/11172800
Glycolate oxidase	Microbody/peroxisome		X	Glycolate pathway in algae	http://www.ncbi.nlm.nih.gov/pubmed/6045296
	Mitochondrion	X		Cytochemical Demonstration of Malate Synthase and Glycolate Oxidase in Microbodies of Cucumber Cotyledons	http://www.ncbi.nlm.nih.gov/pmc/articles/PMC541905/
				Glycolate Oxidase Activity in Algae	http://www.ncbi.nlm.nih.gov/pmc/articles/PMC1086832/
Isocitrate dehydrogenase	Cytosol	X	X	Cytosolic NADP-isocitrate dehydrogenase of pea plants: genomic clone characterization and functional analysis under abiotic stress conditions	www.ncbi.nlm.nih.gov/pubmed/17364945
				Purification and properties of isocitrate dehydrogenase (NADP) from Thermus aquaticus YT-1, Bacillus subtilis-168 and Chlamydomonas reinhardti-Y-2	www.ncbi.nlm.nih.gov/pubmed/4147570
Acyl-CoA synthetase	Microbody/peroxisome	X	X	Intracellular Localization of Enzymes of Fatty Acid-ß-Oxidation in the Alga Cyanidium caldarium	http://www.ncbi.nlm.nih.gov/pmc/articles/PMC1062209/
Catalase	Microbody/peroxisome		X	Plant catalase is imported into peroxisomes by Pex5p but is distinct from typical PTS1 import	http://www.ncbi.nlm.nih.gov/pubmed/18308759
				Cytochemical Localization of Catalase in Leaf Microbodies (Peroxisomes)	http://www.jstor.org/stable/1605897
Ascorbate peroxidase	Microbody/peroxisome membrane	X	X	Peroxisomal membrane ascorbate peroxidase is sorted to a membranous network that resembles a subdomain of the endoplasmic reticulum	www.ncbi.nlm.nih.gov/pubmed/10559442
				Characterization of ascorbate peroxidases from unicellular red alga Galdieria partita	www.ncbi.nlm.nih.gov/pubmed/11333315
Monodehydroascorbate reductase	Microbody/peroxisome membrane	X	X	NADH-Monodehydroascorbate oxidoreductase is one of the redox enzymes in spinach leaf plasma	www.ncbi.nlm.nih.gov/pubmed/9501135
				Arabidopsis peroxisomes possess functionally redundant membrane and matrix isoforms of monodehydroascorbate reductase	http://www.ncbi.nlm.nih.gov/pubmed/16146528
Acyl-CoA oxidase	Microbody/peroxisome	X	X	Enzymes of β-Oxidation in Different Types of Algal Microbodies	www.ncbi.nlm.nih.gov/pubmed/16663660
				The Arabidopsis acyl-CoA oxidase gene family	www.ncbi.nlm.nih.gov/pubmed/11171196
Enoyl-CoA hydratase	Microbody/peroxisome	X	X	Identification and functional characterization of a monofunctional peroxisomal enoyl-CoA hydratase 2 that participates in the degradation of even cis-unsaturated fatty acids in Arabidopsis thaliana	http://www.ncbi.nlm.nih.gov/pubmed/16982622
Acetoacetyl-CoA thiolase	Microbody/peroxisome	X	X	β-Oxidation of fatty acids in algae: Localization of thiolase and acyl-CoA oxidizing enzymes in three different organisms	http://www.springerlink.com/content/xvk2973t61213837/
	Mitochondrion	X	X	Chloroplast proteomics highlights the subcellular compartmentation of lipid metabolism	www.ncbi.nlm.nih.gov/pubmed/19879895
	Cytosol	X	X
	Chloroplast
Citrate synthase	Microbody/peroxisome	X	X	Arabidopsis Peroxisomal Citrate Synthase Is Required for Fatty Acid Respiration and Seed Germination	http://www.plantcell.org/content/17/7/2037.abstract
Citrate synthase	Mitochondrion	X	X	Citrate Synthase: Structure, Control, and Mechanism	www.ncbi.nlm.nih.gov/pubmed/3013232
				Overexpression of Mitochondrial Citrate Synthase in Arabidopsis thaliana Improved Growth on a Phosphorus-Limited Soil	http://pcp.oxfordjournals.org/content/41/9/1030.short
				Peroxisomal Citrate Synthase Provides Exit Route from Fatty Acid Metabolism in Oilseeds	http://www.plantcell.org/content/17/7/1863.full
Isocitrate lyase	Microbody/peroxisome	X	X	PTS1-independent targeting of isocitrate lyase to peroxisomes requires the PTS1 receptor Pex5p.	www.ncbi.nlm.nih.gov/pubmed/12745927
				The role of peroxisomes in the integration of metabolism and evolutionary diversity of photosynthetic organisms	www.ncbi.nlm.nih.gov/pubmed/12127583
Acetate kinase	Microbody/peroxisome	X	X	Acetate kinase: not just a bacterial enzyme	www.ncbi.nlm.nih.gov/pubmed/16678422
Acetyl-CoA synthetase	Microbody/peroxisome	X	X	Subcellular localization of acetyl-CoA synthetase in leaf protoplasts of Spinacia oleracea	doi:10.1016/0003-9861(81)90301-5
	Mitochondrion	X	X	Peroxisomal Acyl-CoA Synthetase Activity Is Essential for Seedling Development in Arabidopsis thaliana	www.ncbi.nlm.nih.gov/pubmed/14742880
	Chloroplast	X	X	Fermentative Metabolism of Chlamydomonas reinhardtii: I. Analysis of Fermentative Products from Starch in Dark and Light	www.ncbi.nlm.nih.gov/pubmed/16663574
	Cytosol	X	X	Fermentative Metabolism of Chlamydomonas reinhardii: III. PHOTOASSIMILATION OF ACETATE	www.ncbi.nlm.nih.gov/pubmed/16664985
				Spinach leaf acetyl-coenzyme a synthetase: purification and characterization	www.ncbi.nlm.nih.gov/pubmed/16668197
Malate synthetase	Microbody/peroxisome	X	X	Compartmentation of Peroxisomal Enzymes in Algae of the Group of Prasinophyceae: Occurrence of Possible Microbodies without Catalase	http://www.jstor.org/stable/4272148
				Metabolic Pathways in Peroxisomes and Glyoxysomes	www.ncbi.nlm.nih.gov/pubmed/7023357
Hydroxypyruvate reductase	Mitochondrion	X		NADH:hydroxypyruvate reductase and NADPH:glyoxylate reductase in algae: partial purification and characterization from Chlamydomonas reinhardtii	http://www.ncbi.nlm.nih.gov/pubmed/3545081
Hydroxypyruvate reductase	Microbody/peroxisome		X	Hydroxypyruvate reductase with a carboxy-terminal targeting signal to microbodies is expressed in Arabidopsis	http://www.ncbi.nlm.nih.gov/pubmed/9177031
Serine-glyoxylate transaminase	Mitochondrion	X		Ammonia exchange and photorespiration in Chlamydomonas	www.ncbi.nlm.nih.gov/pubmed/16662924
	Microbody/peroxisome		X	Properties of serine:glyoxylate aminotransferase purified from Arabidopsis thaliana leaves	http://www.ncbi.nlm.nih.gov/pubmed/18235971
Serine hydroxymethyltransferase	Mitochondrion	X	X	Arabidopsis photorespiratory serine hydroxymethyltransferase activity requires the mitochondrial accumulation of ferredoxin-dependent glutamate synthase	http://www.ncbi.nlm.nih.gov/pubmed/19223513
				Ammonia exchange and photorespiration in Chlamydomonas	www.ncbi.nlm.nih.gov/pubmed/16662924
				Subcellular Distribution of Enzymes of Glycolate Metabolism in the Alga Cyanidium caldarium	http://www.jstor.org/stable/4272158
Glycine synthase	Mitochondrion	X	X	Glycolate Metabolism and Excretion by Chlamydomonas reinhardtii	http://www.ncbi.nlm.nih.gov/pmc/articles/PMC1056213/
				Deletion of Glycine Decarboxylase in Arabidopsis Is Lethal under Nonphotorespiratory Conditions	www.ncbi.nlm.nih.gov/pubmed/17496108
Alanine-glyoxylate transaminase	Mitochondrion	X		The localization of glycollate-pathway enzymes in Euglena	http://www.ncbi.nlm.nih.gov/pmc/articles/PMC1165540/
	Microbody/peroxisome		X	Alanine Aminotransferase Homologs Catalyze the Glutamate:Glyoxylate Aminotransferase Reaction in Peroxisomes of Arabidopsis	http://www.ncbi.nlm.nih.gov/pmc/articles/PMC166801/
				Ammonia exchange and photorespiration in Chlamydomonas	www.ncbi.nlm.nih.gov/pubmed/16662924
Glycolate dehydrogenase	Mitochondrion	X		Intracellular Localization of Glycolate Dehydrogenase in a Blue-Green Alga	http://www.ncbi.nlm.nih.gov/pmc/articles/PMC542212/
Glycolate oxidase	Microbody/peroxisome		X	Proteomic Analysis of Leaf Peroxisomal Proteins in Greening Cotyledons of Arabidopsis thaliana	www.ncbi.nlm.nih.gov/pubmed/12154131
Glutamine synthetase	Chloroplast	X	X	Arabidopsis thaliana GLN2-Encoded Glutamine Synthetase Is Dual Targeted to Leaf Mitochondria and Chloroplasts	www.ncbi.nlm.nih.gov/pubmed/15273293
	Mitochondrion	X	X	Arabidopsis cytosolic glutamine synthetase AtGLN1;1 is a potential substrate of AtCRK3 involved in leaf senescence	http://www.ncbi.nlm.nih.gov/pubmed/16472779
	Cytosol	X	X	Glutamine synthetase isoforms in algae	http://www.jstor.org/pss/2433221
Glutamate dehydrogenase	Mitochondrion	X	X	Characterization and expression of NAD(H)-dependent glutamate dehydrogenase genes in Arabidopsis	http://www.ncbi.nlm.nih.gov/pubmed/9112779
	Cytosol	X	X	Intarcellular localization of three L-glutamate dehydrogenase isoenzymes in Chlamydomonas reinhardtii	http://www.jstor.org/pss/4274827
Isocitrate dehydrogenase	Mitochondrion	X	X	Purification and Characterization of NAD-Isocitrate Dehydrogenase from Chlamydomonas reinhardtii	http://www.ncbi.nlm.nih.gov/pmc/articles/PMC34862/
				Expression Analysis of Arabidopsis thaliana NAD-dependent Isocitrate Dehydrogenase Genes Shows the Presence of a Functional Subunit That Is Mainly Expressed in the Pollen and Absent from Vegetative Organs	www.ncbi.nlm.nih.gov/pubmed/16527867
2-oxoglutarate ferredoxin oxidoreductase	Mitochondrion	X	X	Evidence for Autotrophic CO2 Fixation via the Reductive Tricarboxylic Acid Cycle by Members of the Subdivision of Proteobacteria	www.ncbi.nlm.nih.gov/pubmed/15838028
				Arabidopsis Photorespiratory Serine Hydroxymethyltransferase Activity Requires the Mitochondrial Accumulation of Ferredoxin-Dependent Glutamate Synthase	http://www.ncbi.nlm.nih.gov/pmc/articles/PMC2660619/
				Enzyme redundancy and the importance of 2‐oxoglutarate in plant ammonium assimilation	www.ncbi.nlm.nih.gov/pubmed/11912233
Succinyl-CoA synthetase	Mitochondrion			Proteome for Photosynthetic and Non-photosynthetic Arabidopsis Metabolism	www.ncbi.nlm.nih.gov/pubmed/18385124
				A Proteomic Survey of Chlamydomonas reinhardtii Mitochondria Sheds New Light on the Metabolic Plasticity of the Organelle and on the Nature of the α-Proteobacterial Mitochondrial Ancestor	www.ncbi.nlm.nih.gov/pubmed/19349646
Succinate dehydrogenase	Mitochondrion	X	X	A Proteomic Survey of Chlamydomonas reinhardtii Mitochondria Sheds New Light on the Metabolic Plasticity of the Organelle and on the Nature of the α-Proteobacterial Mitochondrial Ancestor	www.ncbi.nlm.nih.gov/pubmed/19349646
				Light-Induced changes in succinyl-Coa Synthetase in Barley Seedlings	http://www.jstor.org/pss/2430227
				Heterogeneity of the Mitochondrial Proteome for Photosynthetic and Non-photosynthetic Arabidopsis Metabolism	www.ncbi.nlm.nih.gov/pubmed/18385124
Fumarate hydratase	Mitochondrion	X	X	Heterotrophic cultures of microalgae: Metabolism and potential products	www.ncbi.nlm.nih.gov/pubmed/20970155
				Enzymes of Glycolysis Are Functionally Associated with the Mitochondrion in Arabidopsis Cells	www.ncbi.nlm.nih.gov/pubmed/12953116
Aconitase	Mitochondrion	X	X	Structure, Genomic Organization, and Expression of the Arabidopsis thaliana Aconitase Gene	http://www.jbc.org/content/270/14/8131.full
				Ecology, Physiology, and Biochemistry of Blue-Green Algae	www.ncbi.nlm.nih.gov/pubmed/4880646
Pyruvate dehydrogenase complex	Mitochondrion	X	X	The mitochondrial pyruvate dehydrogenase complex: nucleotide and deduced amino-acid sequences of a cDNA encoding the Arabidopsis thaliana E1 α-subunit	www.ncbi.nlm.nih.gov/pubmed/7590338
	Chloroplast	X	X	Cloning and molecular analyses of the Arabidopsis thaliana plastid pyruvate dehydrogenase subunits	www.ncbi.nlm.nih.gov/pubmed/9393637
Pyruvate:ferredoxin oxidoreductase	Chloroplast	X		Alternative photosynthetic electron transport pathways during anaerobiosis in the green alga Chlamydomonas reinhardtii	www.ncbi.nlm.nih.gov/pubmed/21376011
				Hydrogen metabolism in blue-green algae	www.ncbi.nlm.nih.gov/pubmed/96876
RubisCO	Chloroplast	X	X	The Intracellular Localization of Ribulose-1,5-Bisphosphate Carboxylase/Oxygenase in Chlamydomonas reinhardtii	http://www.ncbi.nlm.nih.gov/pmc/articles/PMC35067/
				Mobilization of rubisco and stroma-localized fluorescent proteins of chloroplasts to the vacuole by an ATG gene-dependent autophagic process	http://www.jstor.org/pss/40066165
Phosphoglucomutase	Chloroplast	X	X	Identification of the 64 Kilodalton Chloroplast Stromal Phosphoprotein as Phosphoglucomutase	www.ncbi.nlm.nih.gov/pubmed/16667419
	Cytosol	X	X	Loss of Cytosolic Phosphoglucomutase Compromises Gametophyte Development in Arabidopsis	http://www.plantphysiol.org/content/154/4/1659.full
Starch phosphorylase	Chloroplast	X	X	Spinach Leaf Intra and Extra Chloroplast Phosphorylase Activities during Growth	http://www.jstor.org/pss/4268321
				Plastidial phosphorylase is required for normal starch synthesis in Chlamydomonas reinhardtii	www.ncbi.nlm.nih.gov/pubmed/17018036
Glucose-6-phosphatase	Chloroplast	X	X	Photoregulation of Fructose and Glucose Respiration in the Intact Chloroplasts of Chlamydomonas reinhardtii F-60 and Spinach	http://www.ncbi.nlm.nih.gov/pmc/articles/PMC160652/
	Cytosol	X	X	Functional Analyses of Cytosolic Glucose-6-Phosphate Dehydrogenases and Their Contribution to Seed Oil Accumulation in Arabidopsis	http://www.ncbi.nlm.nih.gov/pmc/articles/PMC2230552/
Maltase	Chloroplast	X	X	Starch Degradation in Synchronously Grown Chlamydomonas reinhardtii and Characterization of the Amylase	http://www.jstor.org/pss/4268490
	Cytosol	X	X	Eukaryotic starch degradation: integration of plastidial and cytosolic pathways	http://www.ncbi.nlm.nih.gov/pubmed/19325165
4-alpha-glucanotransferase	Chloroplast	X	X	STA11, a Chlamydomonas reinhardtii locus required for normal starch granule biogenesis, encodes disproportionating enzyme. Further evidence for a function of alpha-1,4 glucanotransferases during starch granule biosynthesis in green algae	www.ncbi.nlm.nih.gov/pubmed/12746519
	Cytosol	X	X	Genetic and biochemical evidence for the involvement of alpha-1,4 glucanotransferases in amylopectin synthesis	http://www.ncbi.nlm.nih.gov/pubmed/10444082
				Biochemical Characterization of the Chlamydomonas reinhardtii α-1,4 Glucanotransferase Supports a Direct Function in Amylopectin Biosynthesis	http://www.plantphysiol.org/content/120/4/1005.abstract
Beta-amylase	Chloroplast	X	X	An Arabidopsis gene encoding a chloroplast-targeted beta-amylase	http://www.ncbi.nlm.nih.gov/pubmed/10652124
Alpha-amylase	Chloroplast	X	X	Characterization and Subcellular Localization of Debranching Enzyme and Endoamylase from Leaves of Sugar Beet	http://www.ncbi.nlm.nih.gov/pmc/articles/PMC1080345/
	Cytosol	X	X	Immunohistochemical localization of alpha-amylase in barley aleurone cells	www.ncbi.nlm.nih.gov/pubmed/765349
Glucose translocator	Chloroplast membrane	X	X	Identification, purification, and molecular cloning of a putative plastidic glucose translocator	http://www.ncbi.nlm.nih.gov/pubmed/10810150
Phosphoenolpyruvate/Phosphate Translocator	Chloroplast/membrane	X	X	The Phosphoenolpyruvate/Phosphate Translocator Is Required for Phenolic Metabolism, Palisade Cell Development, and Plastid-Dependent Nuclear Gene Expression	http://www.plantcell.org/content/11/9/1609.full
Starch branching enzyme	Chloroplast	X	X	Mutants of Arabidopsis Lacking Starch Branching Enzyme II Substitute Plastidial Starch Synthesis by Cytoplasmic Maltose Accumulation	http://www.plantcell.org/content/18/10/2694.short
Starch synthase	Chloroplast	X	X	Soluble starch synthase I: a major determinant for the synthesis of amylopectin in Arabidopsis thaliana leaves	http://www.ncbi.nlm.nih.gov/pubmed/16045475
				Plastidial phosphorylase is required for normal starch synthesis in Chlamydomonas reinhardtii	http://www.ncbi.nlm.nih.gov/pubmed/17018036
ADP glucose pyrophosphorylase	Chloroplast	X	X	Starchless Mutants of Chlamydomonas reinhardtii Lack the Small Subunit of a Heterotetrameric ADP-Glucose Pyrophosphorylase	http://www.ncbi.nlm.nih.gov/pmc/articles/PMC94975/
	Cytosol	X	X	Most of ADP·glucose linked to starch biosynthesis occurs outside the chloroplast in source leaves	http://www.ncbi.nlm.nih.gov/pmc/articles/PMC516520/
Glucose-6-Phosphate Isomerase	Chloroplast	X	X	Evolution of the Glucose-6-Phosphate Isomerase: The Plasticity of Primary Metabolism in Photosynthetic Eukaryotes	www.ncbi.nlm.nih.gov/pubmed/17443012
	Cytosol	X	X
Fructose-bisphosphatase	Chloroplast	X	X	Activation of a chloroplast type of fructose bisphosphatase from Chlamydomonas reinhardtii by light-mediated agents	http://www.ncbi.nlm.nih.gov/pubmed/11536627
	Cytosol	X	X	Fructose 1,6-Bisphosphatase in the Green Alga Selenastrum minutum	www.ncbi.nlm.nih.gov/pubmed/16667640
Fructose-bisphosphate aldolase	Chloroplast	X	X	The plastid aldolase gene from Chlamydomonas reinhardtii: intron/exon organization, evolution, and promoter structure	http://www.ncbi.nlm.nih.gov/pubmed/7565612
	Cytosol	X	X	Plant aldolase: cDNA and deduced amino-acid sequences of the chloroplast and cytosol enzyme from spinach	http://www.ncbi.nlm.nih.gov/pubmed/8425060
Triosephosphate isomerase	Chloroplast	X	X	Plant Triose Phosphate Isomerase Isozymes Purification, Immunological and Structural Characterization, and Partial Amino Acid Sequences	http://www.ncbi.nlm.nih.gov/pmc/articles/PMC1066680/
	Cytosol	X	X	Comparison of a cytosolic and a chloroplast triosephosphate isomerase isoenzyme from rye leaves : II. Molecular properties and phylogenetic relationships	www.jstor.org/stable/4275015
Glyceraldehyde-3-phosphate dehydrogenase	Chloroplast	X	X	Involvement of two positively charged residues of Chlamydomonas reinhardtii glyceraldehyde-3-phosphate dehydrogenase in the assembly process of a bi-enzyme complex involved in CO2 assimilation	http://www.ncbi.nlm.nih.gov/pubmed/15606760
(NAD and NADPH dependent)	Cytosol	X	X	Chloroplast proteomics highlights the subcellular compartmentation of lipid metabolism	www.ncbi.nlm.nih.gov/pubmed/19879895
Phosphoglycerate kinase	Chloroplast	X	X	Purification and cDNA isolation of chloroplastic phosphoglycerate kinase from Chlamydomonas reinhardtii	http://www.ncbi.nlm.nih.gov/pubmed/7724671
	Cytosol	X	X	Higher-plant chloroplast and cytosolic 3-phosphoglycerate kinases: a case of endosymbiotic gene replacement	http://www.ncbi.nlm.nih.gov/pubmed/8616244
Phosphoglycerate mutase	Chloroplast	X	X	ATP production in Chlamydomonas reinhardtii flagella by glycolytic enzymes	http://www.ncbi.nlm.nih.gov/pubmed/16030251
	Cytosol	X	X	Chloroplast proteomics highlights the subcellular compartmentation of lipid metabolism	www.ncbi.nlm.nih.gov/pubmed/19879895
Enolase	Chloroplast	X	X	ATP production in Chlamydomonas reinhardtii flagella by glycolytic enzymes	http://www.ncbi.nlm.nih.gov/pubmed/16030251
	Cytosol	X	X	Plant enolase: gene structure, expression, and evolution	http://www.ncbi.nlm.nih.gov/pmc/articles/PMC160039/
Pyruvate ferredoxin oxidoreductase	Chloroplast	X		Pyruvate: Ferredoxin oxidoreductase and its activation by ATP in the blue-green alga Anabaena variabilis	www.ncbi.nlm.nih.gov/pubmed/5002355
				Flexibility in Anaerobic Metabolism as Revealed in a Mutant of Chlamydomonas reinhardtii Lacking Hydrogenase Activity	www.ncbi.nlm.nih.gov/pubmed/19117946
Hydrogen:ferredoxin oxidoreductase	Chloroplast	X		Hydrogenase-Mediated Activities in Isolated Chloroplasts of Chlamydomonas reinhardii	http://www.ncbi.nlm.nih.gov/pubmed/16664626
Ferredoxin:NADP+ oxidoreductase	Chloroplast	X		Chloroplast-targeted ferredoxin-NADP+ oxidoreductase (FNR): Structure, function and location	www.ncbi.nlm.nih.gov/pubmed/20934402
Acetyl-CoA carboxylase	Chloroplast	X	X	Chloroplast proteomics highlights the subcellular compartmentation of lipid metabolism	www.ncbi.nlm.nih.gov/pubmed/19879895
	Cytosol	X	X	The Compartmentation of Acetyl-Coenzyme A Carboxylase in Plants	http://www.ncbi.nlm.nih.gov/pubmed/12228484
				Regulation of spinach chloroplast acetyl-CoA carboxylase	http://www.ncbi.nlm.nih.gov/pubmed/9808758
S-malonyltransferase	Chloroplast	X	X	Chloroplast proteomics highlights the subcellular compartmentation of lipid metabolism	www.ncbi.nlm.nih.gov/pubmed/19879895
				Carbon flux and fatty acid synthesis in plants	http://www.ncbi.nlm.nih.gov/pubmed/11755683
Fatty acid synthetase (multi-steps)	Chloroplast	X	X	Fatty acid synthetase from Chlamydomonas reinhardi	http://www.ncbi.nlm.nih.gov/pubmed/21146403
				Carbon flux and fatty acid synthesis in plants	http://www.ncbi.nlm.nih.gov/pubmed/11755683
Glutamate synthase (ferredoxin)	Chloroplast	X	X	Occurrence of two forms of glutamate synthase in Chlamydomonas reinhardii	linkinghub.elsevier.com/retrieve/pii/0031942281851400
Glutamate synthase (NADPH/NADH)	Chloroplast	X	X	Localization of Nitrogen-Assimilating Enzymes in the Chloroplast of Chlamydomonas reinhardtii	www.ncbi.nlm.nih.gov/pubmed/16666409
Glucose-6-phosphate dehydrogenase	Chloroplast	X	X	Localization of Nitrogen-Assimilating Enzymes in the Chloroplast of Chlamydomonas reinhardtii	www.ncbi.nlm.nih.gov/pubmed/16666409
	Cytosol	X	X	Compartmentation of glycolysis and of the oxidative pentose-phosphate pathway in Chlamydomonas reinhardii	http://www.springerlink.com/content/q58g7304425v0750/
Transketolase	Chloroplast	X	X	Integration of Carbon and Nitrogen Metabolism in Plant and Algal Cells	www.annualreviews.org/doi/pdf/10.1146/annurev.pp.45.060194.003045
	Cytosol	X	X	Activities of Enzymes of the Oxidative and the Reductive Pentose Phosphate Pathways in Heterocysts of a Blue-Green Alga	http://www.ncbi.nlm.nih.gov/pmc/articles/PMC366528/
				Compartmentation of glycolysis and of the oxidative pentose-phosphate pathway in Chlamydomonas reinhardii	http://www.springerlink.com/content/q58g7304425v0750/
Ribulose-phosphate 3-epimerase	Chloroplast	X	X	Compartmentation of glycolysis and of the oxidative pentose-phosphate pathway in Chlamydomonas reinhardii	http://www.springerlink.com/content/q58g7304425v0750/
	Cytosol	X	X
Phosphoribulokinase	Chloroplast	X	X	Compartmentation of glycolysis and of the oxidative pentose-phosphate pathway in Chlamydomonas reinhardii	http://www.springerlink.com/content/q58g7304425v0750/
	Cytosol	X	X	The oxidative pentose phosphate pathway: structure and organisation	www.ncbi.nlm.nih.gov/pubmed/12753973
Ribose 5-phosphate isomerase	Chloroplast	X	X	Compartmentation of glycolysis and of the oxidative pentose-phosphate pathway in Chlamydomonas reinhardii	http://www.springerlink.com/content/q58g7304425v0750/
	Cytosol	X	X	The oxidative pentose phosphate pathway: structure and organisation	www.ncbi.nlm.nih.gov/pubmed/12753973
Xylobiase	Cytosol		X	Cellulose Synthases and Synthesis in Arabidopsis	www.ncbi.nlm.nih.gov/pubmed/21307367
1,4-beta-D-xylan synthase	Cytosol		X	Plant cell wall biosynthesis: genetic, biochemical and functional genomics approaches to the identification of key genes	http://www.ncbi.nlm.nih.gov/pubmed/17177793
Cellulose synthase	Cytosol		X	Targeted proteomics for Chlamydomonas reinhardtii combined with rapid subcellular protein fractionation, metabolomics and metabolic flux analyses	www.ncbi.nlm.nih.gov/pubmed/20358043
Aldose 1-epimerase	Cytosol	X	X	Compartmentation of glycolysis and of the oxidative pentose-phosphate pathway in Chlamydomonas reinhardii	http://www.springerlink.com/content/q58g7304425v0750/
				The organization and regulation of plant glycolysis	www.ncbi.nlm.nih.gov/pubmed/15012287
UDP-glucuronate decarboxylase	Cytosol	X	X	Biosynthesis of UDP-Xylose. Cloning and Characterization of a Novel Arabidopsis Gene Family, UXS, Encoding Soluble and Putative Membrane-Bound UDP-Glucuronic Acid Decarboxylase Isoforms	www.ncbi.nlm.nih.gov/pubmed/12481102
Sucrose alpha-glucohydrolase	Cytosol	X	X	Intracellular Carbon Partitioning in Chlamydomonas reinhardtii	http://www.ncbi.nlm.nih.gov/pmc/articles/PMC1054364/
Sucrose phosphate synthase	Cytosol	X	X	Sucrose metabolism in green algae. I. The presence of sucrose synthetase and sucrose phosphate synthetase	http://www.ncbi.nlm.nih.gov/pubmed/18667
UDP-glucose: D-fructose-6-phosphate-2-glucosyl transferase	Cytosol	X	X	Occurrence of sucrose and sucrose metabolizing enzymes in achlorophyllous algae	linkinghub.elsevier.com/retrieve/pii/0168945285900214
UDP glucose pyrophosphorylase	Cytosol	X	X	Role and regulation of sucrose-phosphatase synthase in higher plants	www.ncbi.nlm.nih.gov/pubmed/15012296
Sucrose-phosphate phosphatase	Cytosol	X	X	Targeted proteomics for Chlamydomonas reinhardtii combined with rapid subcellular protein fractionation, metabolomics and metabolic flux analyses	www.ncbi.nlm.nih.gov/pubmed/20358043
ATP/ADP transporter	Chloroplast/membrane	X	X	Non-mitochondrial ATP transport	www.ncbi.nlm.nih.gov/pubmed/10098400
	Mitochondrion/membrane	X	X	Plant mitochondrial carriers: an overview	http://www.ncbi.nlm.nih.gov/pubmed/11212326
	Peroxisome/membrane	X	X
Phosphate/Triose phosphate transporter	Chloroplast/membrane	X	X	Functional characterization of the plastidic phosphate translocator gene family from the thermo-acidophilic red alga Galdieria sulphuraria reveals specific adaptations of primary carbon partitioning in green plants and red algae.	http://www.ncbi.nlm.nih.gov/pubmed/18799657
	Mitochondrion/membrane	X	X	Phosphate transporters from the higher plant Arabidopsis thaliana	www.ncbi.nlm.nih.gov/pubmed/8927627
Pyruvate transporter	Chloroplast/membrane	X	X	The 2-oxoglutarate/malate translocator of chloroplast envelope membranes: molecular cloning of a transporter containing a 12-helix motif and expression of the functional protein in yeast cells	www.ncbi.nlm.nih.gov/pubmed/7873543
	Mitochondrion/membrane	X	X	Pyruvate and Malate Transport and Oxidation in Corn Mitochondria	http://www.ncbi.nlm.nih.gov/pmc/articles/PMC542463/
2-oxoglutarate/malate transporter	Chloroplast/membrane	X	X	Plant mitochondrial carriers: an overview	http://www.ncbi.nlm.nih.gov/pubmed/11212326
	Mitochondrion/membrane	X	X
Glycolate transporter	Chloroplast/membrane	X	X	Glycolate metabolism in algal chloroplasts: inhibition by salicylhydroxamic acid (SHAM)	www.ncbi.nlm.nih.gov/pubmed/12354204
	Plasma/membrane	X		The transport of glycolic acid by Chlamydomonas reinhardtii	http://www.ncbi.nlm.nih.gov/pubmed/2001745
	Mitochondrion/membrane	X		Glycolate Metabolism and Excretion by Chlamydomonas reinhardtii	http://www.ncbi.nlm.nih.gov/pmc/articles/PMC1056213/
	Peroxisome/membrane		X
Acetate transporter	Plasma/membrane	X	X	Use of Glucose and Acetate by Bacteria and Algae in Aquatic Ecosystems	http://www.jstor.org/stable/1932984
				Fermentative Metabolism of Chlamydomonas reinhardii: III. PHOTOASSIMILATION OF ACETATE	www.ncbi.nlm.nih.gov/pubmed/16664985
