# Supplementary material for: AlgaGEM – a genome-scale metabolic reconstruction of algae based on the Chlamydomonas reinhardtii genome
Source: BMC Genomics. 2011 Dec 22;12(Suppl 4):S5. doi: 10.1186/1471-2164-12-S4-S5 (PMC3287588; doi:10.1186/1471-2164-12-S4-S5)
Supplement: Additional file 2 — Supplemental material file. AlgaGEM-COBRA tool box. The folders include AraGEM (sbml format) and constraints to run flux balance analysis for different metabolic scenarios using COBRA tool box. [file 1471-2164-12-S4-S5-S2.zip]

Archive with 34 entries (27 files):
- Additional file 2_AlgaGEM_COBRA/
- Additional file 2_AlgaGEM_COBRA/1_Heterotrophic_Min Acetate/
- Additional file 2_AlgaGEM_COBRA/1_Heterotrophic_Min Acetate/AlgaGEM.xml
- Additional file 2_AlgaGEM_COBRA/1_Heterotrophic_Min Acetate/boundarySpecies.txt
- Additional file 2_AlgaGEM_COBRA/1_Heterotrophic_Min Acetate/objectiveFunction.txt
- Additional file 2_AlgaGEM_COBRA/1_Heterotrophic_Min Acetate/reactionConstraints.txt
- Additional file 2_AlgaGEM_COBRA/2_Heterotrophic_Max H2/
- Additional file 2_AlgaGEM_COBRA/2_Heterotrophic_Max H2/AlgaGEM.xml
- Additional file 2_AlgaGEM_COBRA/2_Heterotrophic_Max H2/boundarySpecies.txt
- Additional file 2_AlgaGEM_COBRA/2_Heterotrophic_Max H2/objectiveFunction.txt
- Additional file 2_AlgaGEM_COBRA/2_Heterotrophic_Max H2/reactionConstraints.txt
- Additional file 2_AlgaGEM_COBRA/3_Mixotrophic_Min photons/
- Additional file 2_AlgaGEM_COBRA/3_Mixotrophic_Min photons/AlgaGEM - Copy.xml
- Additional file 2_AlgaGEM_COBRA/3_Mixotrophic_Min photons/AlgaGEM.xml
- Additional file 2_AlgaGEM_COBRA/3_Mixotrophic_Min photons/boundarySpecies - Copy.txt
- Additional file 2_AlgaGEM_COBRA/3_Mixotrophic_Min photons/boundarySpecies.txt
- Additional file 2_AlgaGEM_COBRA/3_Mixotrophic_Min photons/objectiveFunction_Simulation 1.txt
- Additional file 2_AlgaGEM_COBRA/3_Mixotrophic_Min photons/reactionConstraints_Simulation1.txt
- Additional file 2_AlgaGEM_COBRA/4_Mixotrophic_Max H2/
- Additional file 2_AlgaGEM_COBRA/4_Mixotrophic_Max H2/AlgaGEM.xml
- Additional file 2_AlgaGEM_COBRA/4_Mixotrophic_Max H2/boundarySpecies.txt
- Additional file 2_AlgaGEM_COBRA/4_Mixotrophic_Max H2/objectiveFunction_Simulation 2.txt
- Additional file 2_AlgaGEM_COBRA/4_Mixotrophic_Max H2/reactionConstraints_Simulation 2.txt
- Additional file 2_AlgaGEM_COBRA/5_Autotrophic_min photons/
- Additional file 2_AlgaGEM_COBRA/5_Autotrophic_min photons/AlgaGEM.xml
- Additional file 2_AlgaGEM_COBRA/5_Autotrophic_min photons/boundarySpecies.txt
- Additional file 2_AlgaGEM_COBRA/5_Autotrophic_min photons/objectiveFunction.txt
- Additional file 2_AlgaGEM_COBRA/5_Autotrophic_min photons/reactionConstraints.txt
- Additional file 2_AlgaGEM_COBRA/6_Autotrophic_max H2/
- Additional file 2_AlgaGEM_COBRA/6_Autotrophic_max H2/AlgaGEM.xml
- Additional file 2_AlgaGEM_COBRA/6_Autotrophic_max H2/boundarySpecies.txt
- Additional file 2_AlgaGEM_COBRA/6_Autotrophic_max H2/objectiveFunction.txt
- Additional file 2_AlgaGEM_COBRA/6_Autotrophic_max H2/reactionConstraints.txt
- Additional file 2_AlgaGEM_COBRA/Read me.docx
