# Supplementary material for: AlgaGEM – a genome-scale metabolic reconstruction of algae based on the Chlamydomonas reinhardtii genome
Source: BMC Genomics. 2011 Dec 22;12(Suppl 4):S5. doi: 10.1186/1471-2164-12-S4-S5 (PMC3287588; doi:10.1186/1471-2164-12-S4-S5)
Supplement: Additional file 2 — Supplemental material file. AlgaGEM-COBRA tool box. The folders include AraGEM (sbml format) and constraints to run flux balance analysis for different metabolic scenarios using COBRA tool box. [file 1471-2164-12-S4-S5-S2.zip › Additional file 2_AlgaGEM_COBRA/1_Heterotrophic_Min Acetate/boundarySpecies.txt]

hv_ext
CO2_ext
HCO3-_ext
H2O_ext
Oxygen_ext
Nitrate_ext
NH3_ext
Hydrogen sulfide_ext
Enzyme N6-(dihydrolipoyl)lysine_m
Glucose_ext
Biomass_biomass
Sucrose_ext
Acyl-carrier protein_c
Acyl-carrier protein_p
Acetate_ext
Orthophosphate_ext
Hydrogen_ext
Glycolate_ext
L-Glutamate_ext
L-Glutamine_ext
L-Aspartate_ext
L-Alanine_ext
L-Serine_ext
Formate_ext
(R)-Lactate_ext
Ethanol_ext
