# Supplementary material for: AlgaGEM – a genome-scale metabolic reconstruction of algae based on the Chlamydomonas reinhardtii genome
Source: BMC Genomics. 2011 Dec 22;12(Suppl 4):S5. doi: 10.1186/1471-2164-12-S4-S5 (PMC3287588; doi:10.1186/1471-2164-12-S4-S5)
Supplement: Additional file 2 — Supplemental material file. AlgaGEM-COBRA tool box. The folders include AraGEM (sbml format) and constraints to run flux balance analysis for different metabolic scenarios using COBRA tool box. [file 1471-2164-12-S4-S5-S2.zip › Additional file 2_AlgaGEM_COBRA/2_Heterotrophic_Max H2/reactionConstraints.txt]

reactionID	lb	ub	comment																																																																																																																																																																																																																																																																																																																																																																																																																																																																																																																																																																																																																																																																																																																																																																																																																																																																																																																																																																																																																																																																																																																																																																																																																																																																																																																																																																																																																																																																																																																																																																																																																																																																																																																																																																																																																																																																																																																																																																																																																																																																																																																																																																																																																																																																																																																																																																																																																																																																																																																																																																																																																																																																																																																																																																																																																																																																																																																																																																																																																																																																																																																																																																																																																																																																																																																																																																																																																																																																																																																																																																																																																																																																																																																																																																																																																																																																																																																																																																																																																																																																																																																																																																																																																																																																																																																																																																																																																																																																																																																																																																																																																																																																																																																																																																																																																																																																																																																																																																																																																																																																																																																																																																																																																																																																																																																																																																																																																																																																																																																																																																																																																																																																																																																																																																																																																																																																																																																																																																																																																																																																																																																																																																																																																																																																																																																																																																																																																																																																																																																																																																																																																																																																																																																																																																																																																																																																																																																																																																																																																																																																																																																																																																																																																																																																																																																																																																																																																																																																																																																																																																																																																																																																																																																																																																																																																																																																																																																																																																																																																																																																																																																																																																																																																																																																																																																																																																																																																																																																																																																																																																																																																																																																																																																																																																																																																																																																																																																																																																																																																																																																																																																																																																																																																																																																																																																																																																																																																																																																																																																																																																																																																																																																																																																																																																																																																																																																																																																																																																																																																																																																																																																																																																																																																																																																																																																																																																																																																																																																																																																																																																																																																																																																																																																																																																																																																																																																																																																																																																																																																																																																																																																																																																																																																																																																																																																																																																																																																																																																																																																																																																																																																																																																																																																																																																																																																																																																																																																																																																																																																																																																																																																																																																																																																																																																																																																																																																																																																																																																																																																																																																																																																																																																																																																																																																																																																																																																																																																																																																																																																																																																																																																																																																																																																																																																																																																																																																																																																																																																																																																																																																																																																																																																																																																																																																																																																																																																																																																																																																																																																																																																																																																																																																																																																																																																																																																																																																																																																																																																																																																																																																																																																																																																																																																																																																																																																																																																																																																																																																																																																																																																																																																																																																																																																																																																																																																																																																																																																																																																																																																																																																																																																																																																																																																																																																																																																																																																																																																																																																																																																																																																																																																																																																																																																																																																																																																																																																																																																																																																																																																																																																																																																																																																																																																																																																																																																																																																																																																																																																																																																																																												
Ex10	0.714	2.142	[mmol/g DW.h]Test different range for acetate uptake rate  based on experimental data found in the literature																																																																																																																																																																																																																																																																																																																																																																																																																																																																																																																																																																																																																																																																																																																																																																																																																																																																																																																																																																																																																																																																																																																																																																																																																																																																																																																																																																																																																																																																																																																																																																																																																																																																																																																																																																																																																																																																																																																																																																																																																																																																																																																																																																																																																																																																																																																																																																																																																																																																																																																																																																																																																																																																																																																																																																																																																																																																																																																																																																																																																																																																																																																																																																																																																																																																																																																																																																																																																																																																																																																																																																																																																																																																																																																																																																																																																																																																																																																																																																																																																																																																																																																																																																																																																																																																																																																																																																																																																																																																																																																																																																																																																																																																																																																																																																																																																																																																																																																																																																																																																																																																																																																																																																																																																																																																																																																																																																																																																																																																																																																																																																																																																																																																																																																																																																																																																																																																																																																																																																																																																																																																																																																																																																																																																																																																																																																																																																																																																																																																																																																																																																																																																																																																																																																																																																																																																																																																																																																																																																																																																																																																																																																																																																																																																																																																																																																																																																																																																																																																																																																																																																																																																																																																																																																																																																																																																																																																																																																																																																																																																																																																																																																																																																																																																																																																																																																																																																																																																																																																																																																																																																																																																																																																																																																																																																																																																																																																																																																																																																																																																																																																																																																																																																																																																																																																																																																																																																																																																																																																																																																																																																																																																																																																																																																																																																																																																																																																																																																																																																																																																																																																																																																																																																																																																																																																																																																																																																																																																																																																																																																																																																																																																																																																																																																																																																																																																																																																																																																																																																																																																																																																																																																																																																																																																																																																																																																																																																																																																																																																																																																																																																																																																																																																																																																																																																																																																																																																																																																																																																																																																																																																																																																																																																																																																																																																																																																																																																																																																																																																																																																																																																																																																																																																																																																																																																																																																																																																																																																																																																																																																																																																																																																																																																																																																																																																																																																																																																																																																																																																																																																																																																																																																																																																																																																																																																																																																																																																																																																																																																																																																																																																																																																																																																																																																																																																																																																																																																																																																																																																																																																																																																																																																																																																																																																																																																																																																																																																																																																																																																																																																																																																																																																																																																																																																																																																																																																																																																																																																																																																																																																																																																																																																																																																																																																																																																																																																																																																																																																																																																																																																																																																																																																																																																																																																																																																																																																																																																																																																																																																																																																																																																																																																																																																																																																																																																																																																																																																																																																																																																																																																																																												
Ex1	0	0	CO2 transport																																																																																																																																																																																																																																																																																																					Ex1	121.921		CO2 transport	Ex1	121.921		CO2 transport	Ex1	121.921		CO2 transport	Ex1	121.921		CO2 transport	Ex1	121.921		CO2 transport	Ex1	121.921		CO2 transport	Ex1	121.921		CO2 transport	Ex1	121.921		CO2 transport	Ex1	121.921		CO2 transport	Ex1	121.921		CO2 transport	Ex1	121.921		CO2 transport	Ex1	121.921		CO2 transport	Ex1	121.921		CO2 transport	Ex1	121.921		CO2 transport	Ex1	121.921		CO2 transport	Ex1	121.921		CO2 transport	Ex1	121.921		CO2 transport	Ex1	121.921		CO2 transport	Ex1	121.921		CO2 transport	Ex1	121.921		CO2 transport	Ex1	121.921		CO2 transport	Ex1	121.921		CO2 transport	Ex1	121.921		CO2 transport	Ex1	121.921		CO2 transport	Ex1	121.921		CO2 transport	Ex1	121.921		CO2 transport	Ex1	121.921		CO2 transport	Ex1	121.921		CO2 transport	Ex1	121.921		CO2 transport	Ex1	121.921		CO2 transport	Ex1	121.921		CO2 transport	Ex1	121.921		CO2 transport	Ex1	121.921		CO2 transport	Ex1	121.921		CO2 transport	Ex1	121.921		CO2 transport	Ex1	121.921		CO2 transport	Ex1	121.921		CO2 transport	Ex1	121.921		CO2 transport	Ex1	121.921		CO2 transport	Ex1	121.921		CO2 transport	Ex1	121.921		CO2 transport	Ex1	121.921		CO2 transport	Ex1	121.921		CO2 transport	Ex1	121.921		CO2 transport	Ex1	121.921		CO2 transport	Ex1	121.921		CO2 transport	Ex1	121.921		CO2 transport	Ex1	121.921		CO2 transport	Ex1	121.921		CO2 transport	Ex1	121.921		CO2 transport	Ex1	121.921		CO2 transport	Ex1	121.921		CO2 transport	Ex1	121.921		CO2 transport	Ex1	121.921		CO2 transport	Ex1	121.921		CO2 transport	Ex1	121.921		CO2 transport	Ex1	121.921		CO2 transport	Ex1	121.921		CO2 transport	Ex1	121.921		CO2 transport	Ex1	121.921		CO2 transport	Ex1	121.921		CO2 transport	Ex1	121.921		CO2 transport	Ex1	121.921		CO2 transport	Ex1	121.921		CO2 transport	Ex1	121.921		CO2 transport	Ex1	121.921		CO2 transport	Ex1	121.921		CO2 transport	Ex1	121.921		CO2 transport	Ex1	121.921		CO2 transport	Ex1	121.921		CO2 transport	Ex1	121.921		CO2 transport	Ex1	121.921		CO2 transport	Ex1	121.921		CO2 transport	Ex1	121.921		CO2 transport	Ex1	121.921		CO2 transport	Ex1	121.921		CO2 transport	Ex1	121.921		CO2 transport	Ex1	121.921		CO2 transport	Ex1	121.921		CO2 transport	Ex1	121.921		CO2 transport	Ex1	121.921		CO2 transport	Ex1	121.921		CO2 transport	Ex1	121.921		CO2 transport	Ex1	121.921		CO2 transport	Ex1	121.921		CO2 transport	Ex1	121.921		CO2 transport	Ex1	121.921		CO2 transport	Ex1	121.921		CO2 transport	Ex1	121.921		CO2 transport	Ex1	121.921		CO2 transport	Ex1	121.921		CO2 transport	Ex1	121.921		CO2 transport	Ex1	121.921		CO2 transport	Ex1	121.921		CO2 transport	Ex1	121.921		CO2 transport	Ex1	121.921		CO2 transport	Ex1	121.921		CO2 transport	Ex1	121.921		CO2 transport	Ex1	121.921		CO2 transport	Ex1	121.921		CO2 transport	Ex1	121.921		CO2 transport	Ex1	121.921		CO2 transport	Ex1	121.921		CO2 transport	Ex1	121.921		CO2 transport	Ex1	121.921		CO2 transport	Ex1	121.921		CO2 transport	Ex1	121.921		CO2 transport	Ex1	121.921		CO2 transport	Ex1	121.921		CO2 transport	Ex1	121.921		CO2 transport	Ex1	121.921		CO2 transport	Ex1	121.921		CO2 transport	Ex1	121.921		CO2 transport	Ex1	121.921		CO2 transport	Ex1	121.921		CO2 transport	Ex1	121.921		CO2 transport	Ex1	121.921		CO2 transport	Ex1	121.921		CO2 transport	Ex1	121.921		CO2 transport	Ex1	121.921		CO2 transport	Ex1	121.921		CO2 transport	Ex1	121.921		CO2 transport	Ex1	121.921		CO2 transport	Ex1	121.921		CO2 transport	Ex1	121.921		CO2 transport	Ex1	121.921		CO2 transport	Ex1	121.921		CO2 transport	Ex1	121.921		CO2 transport	Ex1	121.921		CO2 transport	Ex1	121.921		CO2 transport	Ex1	121.921		CO2 transport	Ex1	121.921		CO2 transport	Ex1	121.921		CO2 transport	Ex1	121.921		CO2 transport	Ex1	121.921		CO2 transport	Ex1	121.921		CO2 transport	Ex1	121.921		CO2 transport	Ex1	121.921		CO2 transport	Ex1	121.921		CO2 transport	Ex1	121.921		CO2 transport	Ex1	121.921		CO2 transport	Ex1	121.921		CO2 transport	Ex1	121.921		CO2 transport	Ex1	121.921		CO2 transport	Ex1	121.921		CO2 transport	Ex1	121.921		CO2 transport	Ex1	121.921		CO2 transport	Ex1	121.921		CO2 transport	Ex1	121.921		CO2 transport	Ex1	121.921		CO2 transport	Ex1	121.921		CO2 transport	Ex1	121.921		CO2 transport	Ex1	121.921		CO2 transport	Ex1	121.921		CO2 transport	Ex1	121.921		CO2 transport	Ex1	121.921		CO2 transport	Ex1	121.921		CO2 transport	Ex1	121.921		CO2 transport	Ex1	121.921		CO2 transport	Ex1	121.921		CO2 transport	Ex1	121.921		CO2 transport	Ex1	121.921		CO2 transport	Ex1	121.921		CO2 transport	Ex1	121.921		CO2 transport	Ex1	121.921		CO2 transport	Ex1	121.921		CO2 transport	Ex1	121.921		CO2 transport	Ex1	121.921		CO2 transport	Ex1	121.921		CO2 transport	Ex1	121.921		CO2 transport	Ex1	121.921		CO2 transport	Ex1	121.921		CO2 transport	Ex1	121.921		CO2 transport	Ex1	121.921		CO2 transport	Ex1	121.921		CO2 transport	Ex1	121.921		CO2 transport	Ex1	121.921		CO2 transport	Ex1	121.921		CO2 transport	Ex1	121.921		CO2 transport	Ex1	121.921		CO2 transport	Ex1	121.921		CO2 transport	Ex1	121.921		CO2 transport	Ex1	121.921		CO2 transport	Ex1	121.921		CO2 transport	Ex1	121.921		CO2 transport	Ex1	121.921		CO2 transport	Ex1	121.921		CO2 transport	Ex1	121.921		CO2 transport	Ex1	121.921		CO2 transport	Ex1	121.921		CO2 transport	Ex1	121.921		CO2 transport	Ex1	121.921		CO2 transport	Ex1	121.921		CO2 transport	Ex1	121.921		CO2 transport	Ex1	121.921		CO2 transport	Ex1	121.921		CO2 transport	Ex1	121.921		CO2 transport	Ex1	121.921		CO2 transport	Ex1	121.921		CO2 transport	Ex1	121.921		CO2 transport	Ex1	121.921		CO2 transport	Ex1	121.921		CO2 transport	Ex1	121.921		CO2 transport	Ex1	121.921		CO2 transport	Ex1	121.921		CO2 transport	Ex1	121.921		CO2 transport	Ex1	121.921		CO2 transport	Ex1	121.921		CO2 transport	Ex1	121.921		CO2 transport	Ex1	121.921		CO2 transport	Ex1	121.921		CO2 transport	Ex1	121.921		CO2 transport	Ex1	121.921		CO2 transport	Ex1	121.921		CO2 transport	Ex1	121.921		CO2 transport	Ex1	121.921		CO2 transport	Ex1	121.921		CO2 transport	Ex1	121.921		CO2 transport	Ex1	121.921		CO2 transport	Ex1	121.921		CO2 transport	Ex1	121.921		CO2 transport	Ex1	121.921		CO2 transport	Ex1	121.921		CO2 transport	Ex1	121.921		CO2 transport	Ex1	121.921		CO2 transport	Ex1	121.921		CO2 transport	Ex1	121.921		CO2 transport	Ex1	121.921		CO2 transport	Ex1	121.921		CO2 transport	Ex1	121.921		CO2 transport	Ex1	121.921		CO2 transport	Ex1	121.921		CO2 transport	Ex1	121.921		CO2 transport	Ex1	121.921		CO2 transport	Ex1	121.921		CO2 transport	Ex1	121.921		CO2 transport	Ex1	121.921		CO2 transport	Ex1	121.921		CO2 transport	Ex1	121.921		CO2 transport	Ex1	121.921		CO2 transport	Ex1	121.921		CO2 transport	Ex1	121.921		CO2 transport	Ex1	121.921		CO2 transport	Ex1	121.921		CO2 transport	Ex1	121.921		CO2 transport	Ex1	121.921		CO2 transport	Ex1	121.921		CO2 transport	Ex1	121.921		CO2 transport	Ex1	121.921		CO2 transport	Ex1	121.921		CO2 transport	Ex1	121.921		CO2 transport	Ex1	121.921		CO2 transport	Ex1	121.921		CO2 transport	Ex1	121.921		CO2 transport	Ex1	121.921		CO2 transport	Ex1	121.921		CO2 transport	Ex1	121.921		CO2 transport	Ex1	121.921		CO2 transport	Ex1	121.921		CO2 transport	Ex1	121.921		CO2 transport	Ex1	121.921		CO2 transport	Ex1	121.921		CO2 transport	Ex1	121.921		CO2 transport	Ex1	121.921		CO2 transport	Ex1	121.921		CO2 transport	Ex1	121.921		CO2 transport	Ex1	121.921		CO2 transport	Ex1	121.921		CO2 transport	Ex1	121.921		CO2 transport	Ex1	121.921		CO2 transport	Ex1	121.921		CO2 transport	Ex1	121.921		CO2 transport	Ex1	121.921		CO2 transport	Ex1	121.921		CO2 transport	Ex1	121.921		CO2 transport	Ex1	121.921		CO2 transport	Ex1	121.921		CO2 transport	Ex1	121.921		CO2 transport	Ex1	121.921		CO2 transport	Ex1	121.921		CO2 transport	Ex1	121.921		CO2 transport	Ex1	121.921		CO2 transport	Ex1	121.921		CO2 transport	Ex1	121.921		CO2 transport	Ex1	121.921		CO2 transport	Ex1	121.921		CO2 transport	Ex1	121.921		CO2 transport	Ex1	121.921		CO2 transport	Ex1	121.921		CO2 transport	Ex1	121.921		CO2 transport	Ex1	121.921		CO2 transport	Ex1	121.921		CO2 transport	Ex1	121.921		CO2 transport	Ex1	121.921		CO2 transport	Ex1	121.921		CO2 transport	Ex1	121.921		CO2 transport	Ex1	121.921		CO2 transport	Ex1	121.921		CO2 transport	Ex1	121.921		CO2 transport	Ex1	121.921		CO2 transport	Ex1	121.921		CO2 transport	Ex1	121.921		CO2 transport	Ex1	121.921		CO2 transport	Ex1	121.921		CO2 transport	Ex1	121.921		CO2 transport	Ex1	121.921		CO2 transport	Ex1	121.921		CO2 transport	Ex1	121.921		CO2 transport	Ex1	121.921		CO2 transport	Ex1	121.921		CO2 transport	Ex1	121.921		CO2 transport	Ex1	121.921		CO2 transport	Ex1	121.921		CO2 transport	Ex1	121.921		CO2 transport	Ex1	121.921		CO2 transport	Ex1	121.921		CO2 transport	Ex1	121.921		CO2 transport	Ex1	121.921		CO2 transport	Ex1	121.921		CO2 transport	Ex1	121.921		CO2 transport	Ex1	121.921		CO2 transport	Ex1	121.921		CO2 transport	Ex1	121.921		CO2 transport	Ex1	121.921		CO2 transport	Ex1	121.921		CO2 transport	Ex1	121.921		CO2 transport	Ex1	121.921		CO2 transport	Ex1	121.921		CO2 transport	Ex1	121.921		CO2 transport	Ex1	121.921		CO2 transport	Ex1	121.921		CO2 transport	Ex1	121.921		CO2 transport	Ex1	121.921		CO2 transport	Ex1	121.921		CO2 transport	Ex1	121.921		CO2 transport	Ex1	121.921		CO2 transport	Ex1	121.921		CO2 transport	Ex1	121.921		CO2 transport	Ex1	121.921		CO2 transport	Ex1	121.921		CO2 transport	Ex1	121.921		CO2 transport	Ex1	121.921		CO2 transport	Ex1	121.921		CO2 transport	Ex1	121.921		CO2 transport	Ex1	121.921		CO2 transport	Ex1	121.921		CO2 transport	Ex1	121.921		CO2 transport	Ex1	121.921		CO2 transport	Ex1	121.921		CO2 transport	Ex1	121.921		CO2 transport	Ex1	121.921		CO2 transport	Ex1	121.921		CO2 transport	Ex1	121.921		CO2 transport	Ex1	121.921		CO2 transport	Ex1	121.921		CO2 transport	Ex1	121.921		CO2 transport	Ex1	121.921		CO2 transport	Ex1	121.921		CO2 transport	Ex1	121.921		CO2 transport	Ex1	121.921		CO2 transport	Ex1	121.921		CO2 transport	Ex1	121.921		CO2 transport	Ex1	121.921		CO2 transport	Ex1	121.921		CO2 transport	Ex1	121.921		CO2 transport	Ex1	121.921		CO2 transport	Ex1	121.921		CO2 transport	Ex1	121.921		CO2 transport	Ex1	121.921		CO2 transport	Ex1	121.921		CO2 transport	Ex1	121.921		CO2 transport	Ex1	121.921		CO2 transport	Ex1	121.921		CO2 transport	Ex1	121.921		CO2 transport	Ex1	121.921		CO2 transport	Ex1	121.921		CO2 transport	Ex1	121.921		CO2 transport	Ex1	121.921		CO2 transport	Ex1	121.921		CO2 transport	Ex1	121.921		CO2 transport	Ex1	121.921		CO2 transport	Ex1	121.921		CO2 transport	Ex1	121.921		CO2 transport	Ex1	121.921		CO2 transport	Ex1	121.921		CO2 transport	Ex1	121.921		CO2 transport	Ex1	121.921		CO2 transport	Ex1	121.921		CO2 transport	Ex1	121.921		CO2 transport	Ex1	121.921		CO2 transport	Ex1	121.921		CO2 transport	Ex1	121.921		CO2 transport	Ex1	121.921		CO2 transport	Ex1	121.921		CO2 transport	Ex1	121.921		CO2 transport	Ex1	121.921		CO2 transport	Ex1	121.921		CO2 transport	Ex1	121.921		CO2 transport	Ex1	121.921		CO2 transport	Ex1	121.921		CO2 transport	Ex1	121.921		CO2 transport	Ex1	121.921		CO2 transport	Ex1	121.921		CO2 transport	Ex1	121.921		CO2 transport	Ex1	121.921		CO2 transport	Ex1	121.921		CO2 transport	Ex1	121.921		CO2 transport	Ex1	121.921		CO2 transport	Ex1	121.921		CO2 transport	Ex1	121.921		CO2 transport	Ex1	121.921		CO2 transport	Ex1	121.921		CO2 transport	Ex1	121.921		CO2 transport	Ex1	121.921		CO2 transport	Ex1	121.921		CO2 transport	Ex1	121.921		CO2 transport	Ex1	121.921		CO2 transport	Ex1	121.921		CO2 transport	Ex1	121.921		CO2 transport	Ex1	121.921		CO2 transport	Ex1	121.921		CO2 transport	Ex1	121.921		CO2 transport	Ex1	121.921		CO2 transport	Ex1	121.921		CO2 transport	Ex1	121.921		CO2 transport	Ex1	121.921		CO2 transport	Ex1	121.921		CO2 transport	Ex1	121.921		CO2 transport	Ex1	121.921		CO2 transport	Ex1	121.921		CO2 transport	Ex1	121.921		CO2 transport	Ex1	121.921		CO2 transport	Ex1	121.921		CO2 transport	Ex1	121.921		CO2 transport	Ex1	121.921		CO2 transport	Ex1	121.921		CO2 transport	Ex1	121.921		CO2 transport	Ex1	121.921		CO2 transport	Ex1	121.921		CO2 transport	Ex1	121.921		CO2 transport	Ex1	121.921		CO2 transport	Ex1	121.921		CO2 transport	Ex1	121.921		CO2 transport	Ex1	121.921		CO2 transport	Ex1	121.921		CO2 transport	Ex1	121.921		CO2 transport	Ex1	121.921		CO2 transport	Ex1	121.921		CO2 transport	Ex1	121.921		CO2 transport	Ex1	121.921		CO2 transport	Ex1	121.921		CO2 transport	Ex1	121.921		CO2 transport	Ex1	121.921		CO2 transport	Ex1	121.921		CO2 transport	Ex1	121.921		CO2 transport	Ex1	121.921		CO2 transport	Ex1	121.921		CO2 transport	Ex1	121.921		CO2 transport	Ex1	121.921		CO2 transport	Ex1	121.921		CO2 transport	Ex1	121.921		CO2 transport	Ex1	121.921		CO2 transport	Ex1	121.921		CO2 transport	Ex1	121.921		CO2 transport	Ex1	121.921		CO2 transport	Ex1	121.921		CO2 transport	Ex1	121.921		CO2 transport	Ex1	121.921		CO2 transport	Ex1	121.921		CO2 transport	Ex1	121.921		CO2 transport	Ex1	121.921		CO2 transport	Ex1	121.921		CO2 transport	Ex1	121.921		CO2 transport	Ex1	121.921		CO2 transport	Ex1	121.921		CO2 transport	Ex1	121.921		CO2 transport	Ex1	121.921		CO2 transport	Ex1	121.921		CO2 transport	Ex1	121.921		CO2 transport	Ex1	121.921		CO2 transport	Ex1	121.921		CO2 transport	Ex1	121.921		CO2 transport	Ex1	121.921		CO2 transport	Ex1	121.921		CO2 transport	Ex1	121.921		CO2 transport	Ex1	121.921		CO2 transport	Ex1	121.921		CO2 transport	Ex1	121.921		CO2 transport	Ex1	121.921		CO2 transport	Ex1	121.921		CO2 transport	Ex1	121.921		CO2 transport	Ex1	121.921		CO2 transport	Ex1	121.921		CO2 transport	Ex1	121.921		CO2 transport	Ex1	121.921		CO2 transport	Ex1	121.921		CO2 transport	Ex1	121.921		CO2 transport	Ex1	121.921		CO2 transport	Ex1	121.921		CO2 transport	Ex1	121.921		CO2 transport	Ex1	121.921		CO2 transport	Ex1	121.921		CO2 transport	Ex1	121.921		CO2 transport	Ex1	121.921		CO2 transport	Ex1	121.921		CO2 transport	Ex1	121.921		CO2 transport	Ex1	121.921		CO2 transport	Ex1	121.921		CO2 transport	Ex1	121.921		CO2 transport	Ex1	121.921		CO2 transport	Ex1	121.921		CO2 transport	Ex1	121.921		CO2 transport	Ex1	121.921		CO2 transport	Ex1	121.921		CO2 transport	Ex1	121.921		CO2 transport	Ex1	121.921		CO2 transport	Ex1	121.921		CO2 transport	Ex1	121.921		CO2 transport	Ex1	121.921		CO2 transport	Ex1	121.921		CO2 transport	Ex1	121.921		CO2 transport	Ex1	121.921		CO2 transport	Ex1	121.921		CO2 transport	Ex1	121.921		CO2 transport	Ex1	121.921		CO2 transport	Ex1	121.921		CO2 transport	Ex1	121.921		CO2 transport	Ex1	121.921		CO2 transport	Ex1	121.921		CO2 transport	Ex1	121.921		CO2 transport	Ex1	121.921		CO2 transport	Ex1	121.921		CO2 transport	Ex1	121.921		CO2 transport	Ex1	121.921		CO2 transport	Ex1	121.921		CO2 transport	Ex1	121.921		CO2 transport	Ex1	121.921		CO2 transport	Ex1	121.921		CO2 transport	Ex1	121.921		CO2 transport	Ex1	121.921		CO2 transport	Ex1	121.921		CO2 transport	Ex1	121.921		CO2 transport	Ex1	121.921		CO2 transport	Ex1	121.921		CO2 transport	Ex1	121.921		CO2 transport	Ex1	121.921		CO2 transport	Ex1	121.921		CO2 transport	Ex1	121.921		CO2 transport	Ex1	121.921		CO2 transport	Ex1	121.921		CO2 transport	Ex1	121.921		CO2 transport	Ex1	121.921		CO2 transport	Ex1	121.921		CO2 transport	Ex1	121.921		CO2 transport	Ex1	121.921		CO2 transport	Ex1	121.921		CO2 transport	Ex1	121.921		CO2 transport	Ex1	121.921		CO2 transport	Ex1	121.921		CO2 transport	Ex1	121.921		CO2 transport	Ex1	121.921		CO2 transport	Ex1	121.921		CO2 transport	Ex1	121.921		CO2 transport	Ex1	121.921		CO2 transport	Ex1	121.921		CO2 transport	Ex1	121.921		CO2 transport	Ex1	121.921		CO2 transport	Ex1	121.921		CO2 transport	Ex1	121.921		CO2 transport	Ex1	121.921		CO2 transport	Ex1	121.921		CO2 transport	Ex1	121.921		CO2 transport	Ex1	121.921		CO2 transport	Ex1	121.921		CO2 transport	Ex1	121.921		CO2 transport	Ex1	121.921		CO2 transport	Ex1	121.921		CO2 transport	Ex1	121.921		CO2 transport	Ex1	121.921		CO2 transport	Ex1	121.921		CO2 transport	Ex1	121.921		CO2 transport	Ex1	121.921		CO2 transport	Ex1	121.921		CO2 transport	Ex1	121.921		CO2 transport	Ex1	121.921		CO2 transport	Ex1	121.921		CO2 transport	Ex1	121.921		CO2 transport	Ex1	121.921		CO2 transport	Ex1	121.921		CO2 transport	Ex1	121.921		CO2 transport	Ex1	121.921		CO2 transport	Ex1	121.921		CO2 transport	Ex1	121.921		CO2 transport	Ex1	121.921		CO2 transport	Ex1	121.921		CO2 transport	Ex1	121.921		CO2 transport	Ex1	121.921		CO2 transport	Ex1	121.921		CO2 transport	Ex1	121.921		CO2 transport	Ex1	121.921		CO2 transport	Ex1	121.921		CO2 transport	Ex1	121.921		CO2 transport	Ex1	121.921		CO2 transport	Ex1	121.921		CO2 transport	Ex1	121.921		CO2 transport	Ex1	121.921		CO2 transport	Ex1	121.921		CO2 transport	Ex1	121.921		CO2 transport	Ex1	121.921		CO2 transport	Ex1	121.921		CO2 transport	Ex1	121.921		CO2 transport	Ex1	121.921		CO2 transport	Ex1	121.921		CO2 transport	Ex1	121.921		CO2 transport	Ex1	121.921		CO2 transport	Ex1	121.921		CO2 transport	Ex1	121.921		CO2 transport	Ex1	121.921		CO2 transport	Ex1	121.921		CO2 transport	Ex1	121.921		CO2 transport	Ex1	121.921		CO2 transport	Ex1	121.921		CO2 transport	Ex1	121.921		CO2 transport	Ex1	121.921		CO2 transport	Ex1	121.921		CO2 transport	Ex1	121.921		CO2 transport	Ex1	121.921		CO2 transport	Ex1	121.921		CO2 transport	Ex1	121.921		CO2 transport	Ex1	121.921		CO2 transport	Ex1	121.921		CO2 transport	Ex1	121.921		CO2 transport	Ex1	121.921		CO2 transport	Ex1	121.921		CO2 transport	Ex1	121.921		CO2 transport	Ex1	121.921		CO2 transport	Ex1	121.921		CO2 transport	Ex1	121.921		CO2 transport	Ex1	121.921		CO2 transport	Ex1	121.921		CO2 transport	Ex1	121.921		CO2 transport	Ex1	121.921		CO2 transport	Ex1	121.921		CO2 transport	Ex1	121.921		CO2 transport	Ex1	121.921		CO2 transport	Ex1	121.921		CO2 transport	Ex1	121.921		CO2 transport	Ex1	121.921		CO2 transport	Ex1	121.921		CO2 transport	Ex1	121.921		CO2 transport	Ex1	121.921		CO2 transport	Ex1	121.921		CO2 transport	Ex1	121.921		CO2 transport	Ex1	121.921		CO2 transport	Ex1	121.921		CO2 transport	Ex1	121.921		CO2 transport	Ex1	121.921		CO2 transport	Ex1	121.921		CO2 transport	Ex1	121.921		CO2 transport	Ex1	121.921		CO2 transport	Ex1	121.921		CO2 transport	Ex1	121.921		CO2 transport	Ex1	121.921		CO2 transport	Ex1	121.921		CO2 transport	Ex1	121.921		CO2 transport	Ex1	121.921		CO2 transport	Ex1	121.921		CO2 transport	Ex1	121.921		CO2 transport	Ex1	121.921		CO2 transport	Ex1	121.921		CO2 transport	Ex1	121.921		CO2 transport	Ex1	121.921		CO2 transport	Ex1	121.921		CO2 transport	Ex1	121.921		CO2 transport	Ex1	121.921		CO2 transport	Ex1	121.921		CO2 transport	Ex1	121.921		CO2 transport	Ex1	121.921		CO2 transport	Ex1	121.921		CO2 transport	Ex1	121.921		CO2 transport	Ex1	121.921		CO2 transport	Ex1	121.921		CO2 transport	Ex1	121.921		CO2 transport	Ex1	121.921		CO2 transport	Ex1	121.921		CO2 transport	Ex1	121.921		CO2 transport	Ex1	121.921		CO2 transport	Ex1	121.921		CO2 transport	Ex1	121.921		CO2 transport	Ex1	121.921		CO2 transport	Ex1	121.921		CO2 transport	Ex1	121.921		CO2 transport	Ex1	121.921		CO2 transport	Ex1	121.921		CO2 transport	Ex1	121.921		CO2 transport	Ex1	121.921		CO2 transport	Ex1	121.921		CO2 transport	Ex1	121.921		CO2 transport	Ex1	121.921		CO2 transport	Ex1	121.921		CO2 transport	Ex1	121.921		CO2 transport	Ex1	121.921		CO2 transport	Ex1	121.921		CO2 transport	Ex1	121.921		CO2 transport	Ex1	121.921		CO2 transport	Ex1	121.921		CO2 transport	Ex1	121.921		CO2 transport	Ex1	121.921		CO2 transport	Ex1	121.921		CO2 transport	Ex1	121.921		CO2 transport	Ex1	121.921		CO2 transport	Ex1	121.921		CO2 transport	Ex1	121.921		CO2 transport	Ex1	121.921		CO2 transport	Ex1	121.921		CO2 transport	Ex1	121.921		CO2 transport	Ex1	121.921		CO2 transport	Ex1	121.921		CO2 transport	Ex1	121.921		CO2 transport	Ex1	121.921		CO2 transport	Ex1	121.921		CO2 transport	Ex1	121.921		CO2 transport	Ex1	121.921		CO2 transport	Ex1	121.921		CO2 transport	Ex1	121.921		CO2 transport	Ex1	121.921		CO2 transport	Ex1	121.921		CO2 transport	Ex1	121.921		CO2 transport	Ex1	121.921		CO2 transport	Ex1	121.921		CO2 transport	Ex1	121.921		CO2 transport	Ex1	121.921		CO2 transport	Ex1	121.921		CO2 transport	Ex1	121.921		CO2 transport	Ex1	121.921		CO2 transport	Ex1	121.921		CO2 transport	Ex1	121.921		CO2 transport	Ex1	121.921		CO2 transport	Ex1	121.921		CO2 transport	Ex1	121.921		CO2 transport	Ex1	121.921		CO2 transport	Ex1	121.921		CO2 transport	Ex1	121.921		CO2 transport	Ex1	121.921		CO2 transport	Ex1	121.921		CO2 transport	Ex1	121.921		CO2 transport	Ex1	121.921		CO2 transport	Ex1	121.921		CO2 transport	Ex1	121.921		CO2 transport	Ex1	121.921		CO2 transport	Ex1	121.921		CO2 transport	Ex1	121.921		CO2 transport	Ex1	121.921		CO2 transport	Ex1	121.921		CO2 transport	Ex1	121.921		CO2 transport	Ex1	121.921		CO2 transport	Ex1	121.921		CO2 transport	Ex1	121.921		CO2 transport	Ex1	121.921		CO2 transport	Ex1	121.921		CO2 transport	Ex1	121.921		CO2 transport	Ex1	121.921		CO2 transport	Ex1	121.921		CO2 transport	Ex1	121.921		CO2 transport	Ex1	121.921		CO2 transport	Ex1	121.921		CO2 transport	Ex1	121.921		CO2 transport	Ex1	121.921		CO2 transport	Ex1	121.921		CO2 transport	Ex1	121.921		CO2 transport	Ex1	121.921		CO2 transport	Ex1	121.921		CO2 transport	Ex1	121.921		CO2 transport	Ex1	121.921		CO2 transport	Ex1	121.921		CO2 transport	Ex1	121.921		CO2 transport	Ex1	121.921		CO2 transport	Ex1	121.921		CO2 transport	Ex1	121.921		CO2 transport	Ex1	121.921		CO2 transport	Ex1	121.921		CO2 transport	Ex1	121.921		CO2 transport	Ex1	121.921		CO2 transport	Ex1	121.921		CO2 transport	Ex1	121.921		CO2 transport	Ex1	121.921		CO2 transport	Ex1	121.921		CO2 transport	Ex1	121.921		CO2 transport	Ex1	121.921		CO2 transport	Ex1	121.921		CO2 transport	Ex1	121.921		CO2 transport	Ex1	121.921		CO2 transport	Ex1	121.921		CO2 transport	Ex1	121.921		CO2 transport	Ex1	121.921		CO2 transport	Ex1	121.921		CO2 transport	Ex1	121.921		CO2 transport	Ex1	121.921		CO2 transport	Ex1	121.921		CO2 transport	Ex1	121.921		CO2 transport	Ex1	121.921		CO2 transport	Ex1	121.921		CO2 transport	Ex1	121.921		CO2 transport	Ex1	121.921		CO2 transport	Ex1	121.921		CO2 transport	Ex1	121.921		CO2 transport	Ex1	121.921		CO2 transport	Ex1	121.921		CO2 transport	Ex1	121.921		CO2 transport	Ex1	121.921		CO2 transport	Ex1	121.921		CO2 transport	Ex1	121.921		CO2 transport	Ex1	121.921		CO2 transport	Ex1	121.921		CO2 transport	Ex1	121.921		CO2 transport	Ex1	121.921		CO2 transport	Ex1	121.921		CO2 transport	Ex1	121.921		CO2 transport	Ex1	121.921		CO2 transport	Ex1	121.921		CO2 transport	Ex1	121.921		CO2 transport	Ex1	121.921		CO2 transport	Ex1	121.921		CO2 transport	Ex1	121.921		CO2 transport	Ex1	121.921		CO2 transport	Ex1	121.921		CO2 transport	Ex1	121.921		CO2 transport	Ex1	121.921		CO2 transport	Ex1	121.921		CO2 transport	Ex1	121.921		CO2 transport	Ex1	121.921		CO2 transport	Ex1	121.921		CO2 transport	Ex1	121.921		CO2 transport	Ex1	121.921		CO2 transport	Ex1	121.921		CO2 transport	Ex1	121.921		CO2 transport	Ex1	121.921		CO2 transport	Ex1	121.921		CO2 transport	Ex1	121.921		CO2 transport	Ex1	121.921		CO2 transport	Ex1	121.921		CO2 transport	Ex1	121.921		CO2 transport	Ex1	121.921		CO2 transport	Ex1	121.921		CO2 transport	Ex1	121.921		CO2 transport	Ex1	121.921		CO2 transport	Ex1	121.921		CO2 transport	Ex1	121.921		CO2 transport	Ex1	121.921		CO2 transport	Ex1	121.921		CO2 transport	Ex1	121.921		CO2 transport	Ex1	121.921		CO2 transport	Ex1	121.921		CO2 transport	Ex1	121.921		CO2 transport	Ex1	121.921		CO2 transport	Ex1	121.921		CO2 transport	Ex1	121.921		CO2 transport	Ex1	121.921		CO2 transport	Ex1	121.921		CO2 transport	Ex1	121.921		CO2 transport	Ex1	121.921		CO2 transport	Ex1	121.921		CO2 transport	Ex1	121.921		CO2 transport	Ex1	121.921		CO2 transport	Ex1	121.921		CO2 transport	Ex1	121.921		CO2 transport	Ex1	121.921		CO2 transport	Ex1	121.921		CO2 transport	Ex1	121.921		CO2 transport	Ex1	121.921		CO2 transport	Ex1	121.921		CO2 transport	Ex1	121.921		CO2 transport	Ex1	121.921		CO2 transport	Ex1	121.921		CO2 transport	Ex1	121.921		CO2 transport	Ex1	121.921		CO2 transport	Ex1	121.921		CO2 transport	Ex1	121.921		CO2 transport	Ex1	121.921		CO2 transport	Ex1	121.921		CO2 transport	Ex1	121.921		CO2 transport	Ex1	121.921		CO2 transport	Ex1	121.921		CO2 transport	Ex1	121.921		CO2 transport	Ex1	121.921		CO2 transport	Ex1	121.921		CO2 transport	Ex1	121.921		CO2 transport	Ex1	121.921		CO2 transport	Ex1	121.921		CO2 transport	Ex1	121.921		CO2 transport	Ex1	121.921		CO2 transport	Ex1	121.921		CO2 transport	Ex1	121.921		CO2 transport	Ex1	121.921		CO2 transport	Ex1	121.921		CO2 transport	Ex1	121.921		CO2 transport	Ex1	121.921		CO2 transport	Ex1	121.921		CO2 transport	Ex1	121.921		CO2 transport	Ex1	121.921		CO2 transport	Ex1	121.921		CO2 transport	Ex1	121.921		CO2 transport	Ex1	121.921		CO2 transport	Ex1	121.921		CO2 transport	Ex1	121.921		CO2 transport	Ex1	121.921		CO2 transport	Ex1	121.921		CO2 transport	Ex1	121.921		CO2 transport	Ex1	121.921		CO2 transport	Ex1	121.921		CO2 transport	Ex1	121.921		CO2 transport	Ex1	121.921		CO2 transport	Ex1	121.921		CO2 transport	Ex1	121.921		CO2 transport	Ex1	121.921		CO2 transport	Ex1	121.921		CO2 transport	Ex1	121.921		CO2 transport	Ex1	121.921		CO2 transport	Ex1	121.921		CO2 transport	Ex1	121.921		CO2 transport	Ex1	121.921		CO2 transport	Ex1	121.921		CO2 transport	Ex1	121.921		CO2 transport	Ex1	121.921		CO2 transport	Ex1	121.921		CO2 transport	Ex1	121.921		CO2 transport	Ex1	121.921		CO2 transport	Ex1	121.921		CO2 transport	Ex1	121.921		CO2 transport	Ex1	121.921		CO2 transport	Ex1	121.921		CO2 transport	Ex1	121.921		CO2 transport	Ex1	121.921		CO2 transport	Ex1	121.921		CO2 transport	Ex1	121.921		CO2 transport	Ex1	121.921		CO2 transport	Ex1	121.921		CO2 transport	Ex1	121.921		CO2 transport	Ex1	121.921		CO2 transport	Ex1	121.921		CO2 transport	Ex1	121.921		CO2 transport	Ex1	121.921		CO2 transport	Ex1	121.921		CO2 transport	Ex1	121.921		CO2 transport	Ex1	121.921		CO2 transport	Ex1	121.921		CO2 transport	Ex1	121.921		CO2 transport	Ex1	121.921		CO2 transport	Ex1	121.921		CO2 transport	Ex1	121.921		CO2 transport	Ex1	121.921		CO2 transport	Ex1	121.921		CO2 transport	Ex1	121.921		CO2 transport	Ex1	121.921		CO2 transport	Ex1	121.921		CO2 transport	Ex1	121.921		CO2 transport	Ex1	121.921		CO2 transport	Ex1	121.921		CO2 transport	Ex1	121.921		CO2 transport	Ex1	121.921		CO2 transport	Ex1	121.921		CO2 transport	Ex1	121.921		CO2 transport	Ex1	121.921		CO2 transport	Ex1	121.921		CO2 transport	Ex1	121.921		CO2 transport	Ex1	121.921		CO2 transport	Ex1	121.921		CO2 transport	Ex1	121.921		CO2 transport	Ex1	121.921		CO2 transport	Ex1	121.921		CO2 transport	Ex1	121.921		CO2 transport	Ex1	121.921		CO2 transport	Ex1	121.921		CO2 transport	Ex1	121.921		CO2 transport	Ex1	121.921		CO2 transport	Ex1	121.921		CO2 transport	Ex1	121.921		CO2 transport	Ex1	121.921		CO2 transport	Ex1	121.921		CO2 transport	Ex1	121.921		CO2 transport	Ex1	121.921		CO2 transport	Ex1	121.921		CO2 transport	Ex1	121.921		CO2 transport	Ex1	121.921		CO2 transport	Ex1	121.921		CO2 transport	Ex1	121.921		CO2 transport	Ex1	121.921		CO2 transport	Ex1	121.921		CO2 transport	Ex1	121.921		CO2 transport	Ex1	121.921		CO2 transport	Ex1	121.921		CO2 transport	Ex1	121.921		CO2 transport	Ex1	121.921		CO2 transport	Ex1	121.921		CO2 transport	Ex1	121.921		CO2 transport	Ex1	121.921		CO2 transport	Ex1	121.921		CO2 transport	Ex1	121.921		CO2 transport	Ex1	121.921		CO2 transport	Ex1	121.921		CO2 transport	Ex1	121.921		CO2 transport	Ex1	121.921		CO2 transport	Ex1	121.921		CO2 transport	Ex1	121.921		CO2 transport	Ex1	121.921		CO2 transport	Ex1	121.921		CO2 transport	Ex1	121.921		CO2 transport	Ex1	121.921		CO2 transport	Ex1	121.921		CO2 transport	Ex1	121.921		CO2 transport	Ex1	121.921		CO2 transport	Ex1	121.921		CO2 transport	Ex1	121.921		CO2 transport	Ex1	121.921		CO2 transport	Ex1	121.921		CO2 transport	Ex1	121.921		CO2 transport	Ex1	121.921		CO2 transport	Ex1	121.921		CO2 transport	Ex1	121.921		CO2 transport	Ex1	121.921		CO2 transport	Ex1	121.921		CO2 transport	Ex1	121.921		CO2 transport	Ex1	121.921		CO2 transport	Ex1	121.921		CO2 transport	Ex1	121.921		CO2 transport	Ex1	121.921		CO2 transport	Ex1	121.921		CO2 transport	Ex1	121.921		CO2 transport	Ex1	121.921		CO2 transport	Ex1	121.921		CO2 transport	Ex1	121.921		CO2 transport	Ex1	121.921		CO2 transport	Ex1	121.921		CO2 transport	Ex1	121.921		CO2 transport	Ex1	121.921		CO2 transport	Ex1	121.921		CO2 transport	Ex1	121.921		CO2 transport	Ex1	121.921		CO2 transport	Ex1	121.921		CO2 transport	Ex1	121.921		CO2 transport	Ex1	121.921		CO2 transport	Ex1	121.921		CO2 transport	Ex1	121.921		CO2 transport	Ex1	121.921		CO2 transport	Ex1	121.921		CO2 transport	Ex1	121.921		CO2 transport	Ex1	121.921		CO2 transport	Ex1	121.921		CO2 transport	Ex1	121.921		CO2 transport	Ex1	121.921		CO2 transport	Ex1	121.921		CO2 transport	Ex1	121.921		CO2 transport	Ex1	121.921		CO2 transport	Ex1	121.921		CO2 transport	Ex1	121.921		CO2 transport	Ex1	121.921		CO2 transport	Ex1	121.921		CO2 transport	Ex1	121.921		CO2 transport	Ex1	121.921		CO2 transport	Ex1	121.921		CO2 transport	Ex1	121.921		CO2 transport	Ex1	121.921		CO2 transport	Ex1	121.921		CO2 transport	Ex1	121.921		CO2 transport	Ex1	121.921		CO2 transport	Ex1	121.921		CO2 transport	Ex1	121.921		CO2 transport	Ex1	121.921		CO2 transport	Ex1	121.921		CO2 transport	Ex1	121.921		CO2 transport	Ex1	121.921		CO2 transport	Ex1	121.921		CO2 transport	Ex1	121.921		CO2 transport	Ex1	121.921		CO2 transport	Ex1	121.921		CO2 transport	Ex1	121.921		CO2 transport	Ex1	121.921		CO2 transport	Ex1	121.921		CO2 transport	Ex1	121.921		CO2 transport	Ex1	121.921		CO2 transport	Ex1	121.921		CO2 transport	Ex1	121.921		CO2 transport	Ex1	121.921		CO2 transport	Ex1	121.921		CO2 transport	Ex1	121.921		CO2 transport	Ex1	121.921		CO2 transport	Ex1	121.921		CO2 transport	Ex1	121.921		CO2 transport	Ex1	121.921		CO2 transport	Ex1	121.921		CO2 transport	Ex1	121.921		CO2 transport	Ex1	121.921		CO2 transport	Ex1	121.921		CO2 transport	Ex1	121.921		CO2 transport	Ex1	121.921		CO2 transport	Ex1	121.921		CO2 transport	Ex1	121.921		CO2 transport	Ex1	121.921		CO2 transport	Ex1	121.921		CO2 transport	Ex1	121.921		CO2 transport	Ex1	121.921		CO2 transport	Ex1	121.921		CO2 transport	Ex1	121.921		CO2 transport	Ex1	121.921		CO2 transport	Ex1	121.921		CO2 transport	Ex1	121.921		CO2 transport	Ex1	121.921		CO2 transport	Ex1	121.921		CO2 transport	Ex1	121.921		CO2 transport	Ex1	121.921		CO2 transport	Ex1	121.921		CO2 transport	Ex1	121.921		CO2 transport	Ex1	121.921		CO2 transport	Ex1	121.921		CO2 transport	Ex1	121.921		CO2 transport	Ex1	121.921		CO2 transport	Ex1	121.921		CO2 transport	Ex1	121.921		CO2 transport	Ex1	121.921		CO2 transport	Ex1	121.921		CO2 transport	Ex1	121.921		CO2 transport	Ex1	121.921		CO2 transport	Ex1	121.921		CO2 transport	Ex1	121.921		CO2 transport	Ex1	121.921		CO2 transport	Ex1	121.921		CO2 transport	Ex1	121.921		CO2 transport	Ex1	121.921		CO2 transport	Ex1	121.921		CO2 transport	Ex1	121.921		CO2 transport	Ex1	121.921		CO2 transport	Ex1	121.921		CO2 transport	Ex1	121.921		CO2 transport	Ex1	121.921		CO2 transport	Ex1	121.921		CO2 transport	Ex1	121.921		CO2 transport	Ex1	121.921		CO2 transport	Ex1	121.921		CO2 transport	Ex1	121.921		CO2 transport	Ex1	121.921		CO2 transport	Ex1	121.921		CO2 transport	Ex1	121.921		CO2 transport	Ex1	121.921		CO2 transport	Ex1	121.921		CO2 transport	Ex1	121.921		CO2 transport	Ex1	121.921		CO2 transport	Ex1	121.921		CO2 transport	Ex1	121.921		CO2 transport	Ex1	121.921		CO2 transport	Ex1	121.921		CO2 transport	Ex1	121.921		CO2 transport	Ex1	121.921		CO2 transport	Ex1	121.921		CO2 transport	Ex1	121.921		CO2 transport	Ex1	121.921		CO2 transport	Ex1	121.921		CO2 transport	Ex1	121.921		CO2 transport	Ex1	121.921		CO2 transport	Ex1	121.921		CO2 transport	Ex1	121.921		CO2 transport	Ex1	121.921		CO2 transport	Ex1	121.921		CO2 transport	Ex1	121.921		CO2 transport	Ex1	121.921		CO2 transport	Ex1	121.921		CO2 transport	Ex1	121.921		CO2 transport	Ex1	121.921		CO2 transport	Ex1	121.921		CO2 transport	Ex1	121.921		CO2 transport	Ex1	121.921		CO2 transport	Ex1	121.921		CO2 transport	Ex1	121.921		CO2 transport	Ex1	121.921		CO2 transport	Ex1	121.921		CO2 transport	Ex1	121.921		CO2 transport	Ex1	121.921		CO2 transport	Ex1	121.921		CO2 transport	Ex1	121.921		CO2 transport	Ex1	121.921		CO2 transport	Ex1	121.921		CO2 transport	Ex1	121.921		CO2 transport	Ex1	121.921		CO2 transport	Ex1	121.921		CO2 transport	Ex1	121.921		CO2 transport	Ex1	121.921		CO2 transport	Ex1	121.921		CO2 transport	Ex1	121.921		CO2 transport	Ex1	121.921		CO2 transport	Ex1	121.921		CO2 transport	Ex1	121.921		CO2 transport	Ex1	121.921		CO2 transport	Ex1	121.921		CO2 transport	Ex1	121.921		CO2 transport	Ex1	121.921		CO2 transport	Ex1	121.921		CO2 transport	Ex1	121.921		CO2 transport	Ex1	121.921		CO2 transport	Ex1	121.921		CO2 transport	Ex1	121.921		CO2 transport	Ex1	121.921		CO2 transport	Ex1	121.921		CO2 transport	Ex1	121.921		CO2 transport	Ex1	121.921		CO2 transport	Ex1	121.921		CO2 transport	Ex1	121.921		CO2 transport	Ex1	121.921		CO2 transport	Ex1	121.921		CO2 transport	Ex1	121.921		CO2 transport	Ex1	121.921		CO2 transport	Ex1	121.921		CO2 transport	Ex1	121.921		CO2 transport	Ex1	121.921		CO2 transport	Ex1	121.921		CO2 transport	Ex1	121.921		CO2 transport	Ex1	121.921		CO2 transport	Ex1	121.921		CO2 transport	Ex1	121.921		CO2 transport	Ex1	121.921		CO2 transport	Ex1	121.921		CO2 transport	Ex1	121.921		CO2 transport	Ex1	121.921		CO2 transport	Ex1	121.921		CO2 transport	Ex1	121.921		CO2 transport	Ex1	121.921		CO2 transport	Ex1	121.921		CO2 transport	Ex1	121.921		CO2 transport	Ex1	121.921		CO2 transport	Ex1	121.921		CO2 transport	Ex1	121.921		CO2 transport	Ex1	121.921		CO2 transport	Ex1	121.921		CO2 transport	Ex1	121.921		CO2 transport	Ex1	121.921		CO2 transport	Ex1	121.921		CO2 transport	Ex1	121.921		CO2 transport	Ex1	121.921		CO2 transport	Ex1	121.921		CO2 transport	Ex1	121.921		CO2 transport	Ex1	121.921		CO2 transport	Ex1	121.921		CO2 transport	Ex1	121.921		CO2 transport	Ex1	121.921		CO2 transport	Ex1	121.921		CO2 transport	Ex1	121.921		CO2 transport	Ex1	121.921		CO2 transport	Ex1	121.921		CO2 transport	Ex1	121.921		CO2 transport	Ex1	121.921		CO2 transport	Ex1	121.921		CO2 transport	Ex1	121.921		CO2 transport	Ex1	121.921		CO2 transport	Ex1	121.921		CO2 transport	Ex1	121.921		CO2 transport	Ex1	121.921		CO2 transport	Ex1	121.921		CO2 transport	Ex1	121.921		CO2 transport	Ex1	121.921		CO2 transport	Ex1	121.921		CO2 transport	Ex1	121.921		CO2 transport	Ex1	121.921		CO2 transport	Ex1	121.921		CO2 transport	Ex1	121.921		CO2 transport	Ex1	121.921		CO2 transport	Ex1	121.921		CO2 transport	Ex1	121.921		CO2 transport	Ex1	121.921		CO2 transport	Ex1	121.921		CO2 transport	Ex1	121.921		CO2 transport	Ex1	121.921		CO2 transport	Ex1	121.921		CO2 transport	Ex1	121.921		CO2 transport	Ex1	121.921		CO2 transport	Ex1	121.921		CO2 transport	Ex1	121.921		CO2 transport	Ex1	121.921		CO2 transport	Ex1	121.921		CO2 transport	Ex1	121.921		CO2 transport	Ex1	121.921		CO2 transport	Ex1	121.921		CO2 transport	Ex1	121.921		CO2 transport	Ex1	121.921		CO2 transport	Ex1	121.921		CO2 transport	Ex1	121.921		CO2 transport	Ex1	121.921		CO2 transport	Ex1	121.921		CO2 transport	Ex1	121.921		CO2 transport	Ex1	121.921		CO2 transport	Ex1	121.921		CO2 transport	Ex1	121.921		CO2 transport	Ex1	121.921		CO2 transport	Ex1	121.921		CO2 transport	Ex1	121.921		CO2 transport	Ex1	121.921		CO2 transport	Ex1	121.921		CO2 transport	Ex1	121.921		CO2 transport	Ex1	121.921		CO2 transport	Ex1	121.921		CO2 transport	Ex1	121.921		CO2 transport	Ex1	121.921		CO2 transport	Ex1	121.921		CO2 transport	Ex1	121.921		CO2 transport	Ex1	121.921		CO2 transport	Ex1	121.921		CO2 transport	Ex1	121.921		CO2 transport	Ex1	121.921		CO2 transport	Ex1	121.921		CO2 transport	Ex1	121.921		CO2 transport	Ex1	121.921		CO2 transport	Ex1	121.921		CO2 transport	Ex1	121.921		CO2 transport	Ex1	121.921		CO2 transport	Ex1	121.921		CO2 transport	Ex1	121.921		CO2 transport	Ex1	121.921		CO2 transport	Ex1	121.921		CO2 transport	Ex1	121.921		CO2 transport	Ex1	121.921		CO2 transport	Ex1	121.921		CO2 transport	Ex1	121.921		CO2 transport	Ex1	121.921		CO2 transport	Ex1	121.921		CO2 transport	Ex1	121.921		CO2 transport	Ex1	121.921		CO2 transport	Ex1	121.921		CO2 transport	Ex1	121.921		CO2 transport	Ex1	121.921		CO2 transport	Ex1	121.921		CO2 transport	Ex1	121.921		CO2 transport	Ex1	121.921		CO2 transport	Ex1	121.921		CO2 transport	Ex1	121.921		CO2 transport	Ex1	121.921		CO2 transport	Ex1	121.921		CO2 transport	Ex1	121.921		CO2 transport	Ex1	121.921		CO2 transport	Ex1	121.921		CO2 transport	Ex1	121.921		CO2 transport	Ex1	121.921		CO2 transport	Ex1	121.921		CO2 transport	Ex1	121.921		CO2 transport	Ex1	121.921		CO2 transport	Ex1	121.921		CO2 transport	Ex1	121.921		CO2 transport	Ex1	121.921		CO2 transport	Ex1	121.921		CO2 transport	Ex1	121.921		CO2 transport	Ex1	121.921		CO2 transport	Ex1	121.921		CO2 transport	Ex1	121.921		CO2 transport	Ex1	121.921		CO2 transport	Ex1	121.921		CO2 transport	Ex1	121.921		CO2 transport	Ex1	121.921		CO2 transport	Ex1	121.921		CO2 transport	Ex1	121.921		CO2 transport	Ex1	121.921		CO2 transport	Ex1	121.921		CO2 transport	Ex1	121.921		CO2 transport	Ex1	121.921		CO2 transport	Ex1	121.921		CO2 transport	Ex1	121.921		CO2 transport	Ex1	121.921		CO2 transport	Ex1	121.921		CO2 transport	Ex1	121.921		CO2 transport	Ex1	121.921		CO2 transport	Ex1	121.921		CO2 transport	Ex1	121.921		CO2 transport	Ex1	121.921		CO2 transport	Ex1	121.921		CO2 transport	Ex1	121.921		CO2 transport	Ex1	121.921		CO2 transport	Ex1	121.921		CO2 transport	Ex1	121.921		CO2 transport	Ex1	121.921		CO2 transport	Ex1	121.921		CO2 transport	Ex1	121.921		CO2 transport	Ex1	121.921		CO2 transport	Ex1	121.921		CO2 transport	Ex1	121.921		CO2 transport	Ex1	121.921		CO2 transport	Ex1	121.921		CO2 transport	Ex1	121.921		CO2 transport	Ex1	121.921		CO2 transport	Ex1	121.921		CO2 transport	Ex1	121.921		CO2 transport	Ex1	121.921		CO2 transport	Ex1	121.921		CO2 transport	Ex1	121.921		CO2 transport	Ex1	121.921		CO2 transport	Ex1	121.921		CO2 transport	Ex1	121.921		CO2 transport	Ex1	121.921		CO2 transport	Ex1	121.921		CO2 transport	Ex1	121.921		CO2 transport	Ex1	121.921		CO2 transport	Ex1	121.921		CO2 transport	Ex1	121.921		CO2 transport	Ex1	121.921		CO2 transport	Ex1	121.921		CO2 transport	Ex1	121.921		CO2 transport	Ex1	121.921		CO2 transport	Ex1	121.921		CO2 transport	Ex1	121.921		CO2 transport	Ex1	121.921		CO2 transport	Ex1	121.921		CO2 transport	Ex1	121.921		CO2 transport	Ex1	121.921		CO2 transport	Ex1	121.921		CO2 transport	Ex1	121.921		CO2 transport	Ex1	121.921		CO2 transport	Ex1	121.921		CO2 transport	Ex1	121.921		CO2 transport	Ex1	121.921		CO2 transport	Ex1	121.921		CO2 transport	Ex1	121.921		CO2 transport	Ex1	121.921		CO2 transport	Ex1	121.921		CO2 transport	Ex1	121.921		CO2 transport	Ex1	121.921		CO2 transport	Ex1	121.921		CO2 transport	Ex1	121.921		CO2 transport	Ex1	121.921		CO2 transport	Ex1	121.921		CO2 transport	Ex1	121.921		CO2 transport	Ex1	121.921		CO2 transport	Ex1	121.921		CO2 transport	Ex1	121.921		CO2 transport	Ex1	121.921		CO2 transport	Ex1	121.921		CO2 transport	Ex1	121.921		CO2 transport	Ex1	121.921		CO2 transport	Ex1	121.921		CO2 transport	Ex1	121.921		CO2 transport	Ex1	121.921		CO2 transport	Ex1	121.921		CO2 transport	Ex1	121.921		CO2 transport	Ex1	121.921		CO2 transport	Ex1	121.921		CO2 transport	Ex1	121.921		CO2 transport	Ex1	121.921		CO2 transport	Ex1	121.921		CO2 transport	Ex1	121.921		CO2 transport	Ex1	121.921		CO2 transport	Ex1	121.921		CO2 transport	Ex1	121.921		CO2 transport	Ex1	121.921		CO2 transport	Ex1	121.921		CO2 transport	Ex1	121.921		CO2 transport	Ex1	121.921		CO2 transport	Ex1	121.921		CO2 transport	Ex1	121.921		CO2 transport	Ex1	121.921		CO2 transport	Ex1	121.921		CO2 transport	Ex1	121.921		CO2 transport	Ex1	121.921		CO2 transport	Ex1	121.921		CO2 transport	Ex1	121.921		CO2 transport	Ex1	121.921		CO2 transport	Ex1	121.921		CO2 transport	Ex1	121.921		CO2 transport	Ex1	121.921		CO2 transport	Ex1	121.921		CO2 transport	Ex1	121.921		CO2 transport	Ex1	121.921		CO2 transport	Ex1	121.921		CO2 transport	Ex1	121.921		CO2 transport	Ex1	121.921		CO2 transport	Ex1	121.921		CO2 transport	Ex1	121.921		CO2 transport	Ex1	121.921		CO2 transport	Ex1	121.921		CO2 transport	Ex1	121.921		CO2 transport	Ex1	121.921		CO2 transport	Ex1	121.921		CO2 transport	Ex1	121.921		CO2 transport	Ex1	121.921		CO2 transport	Ex1	121.921		CO2 transport	Ex1	121.921		CO2 transport	Ex1	121.921		CO2 transport	Ex1	121.921		CO2 transport	Ex1	121.921		CO2 transport	Ex1	121.921		CO2 transport	Ex1	121.921		CO2 transport	Ex1	121.921		CO2 transport	Ex1	121.921		CO2 transport	Ex1	121.921		CO2 transport	Ex1	121.921		CO2 transport	Ex1	121.921		CO2 transport	Ex1	121.921		CO2 transport	Ex1	121.921		CO2 transport	Ex1	121.921		CO2 transport	Ex1	121.921		CO2 transport	Ex1	121.921		CO2 transport	Ex1	121.921		CO2 transport	Ex1	121.921		CO2 transport	Ex1	121.921		CO2 transport	Ex1	121.921		CO2 transport	Ex1	121.921		CO2 transport	Ex1	121.921		CO2 transport	Ex1	121.921		CO2 transport	Ex1	121.921		CO2 transport	Ex1	121.921		CO2 transport	Ex1	121.921		CO2 transport	Ex1	121.921		CO2 transport	Ex1	121.921		CO2 transport	Ex1	121.921		CO2 transport	Ex1	121.921		CO2 transport	Ex1	121.921		CO2 transport	Ex1	121.921		CO2 transport	Ex1	121.921		CO2 transport	Ex1	121.921		CO2 transport	Ex1	121.921		CO2 transport	Ex1	121.921		CO2 transport	Ex1	121.921		CO2 transport	Ex1	121.921		CO2 transport	Ex1	121.921		CO2 transport	Ex1	121.921		CO2 transport	Ex1	121.921		CO2 transport	Ex1	121.921		CO2 transport	Ex1	121.921		CO2 transport	Ex1	121.921		CO2 transport	Ex1	121.921		CO2 transport	Ex1	121.921		CO2 transport	Ex1	121.921		CO2 transport	Ex1	121.921		CO2 transport	Ex1	121.921		CO2 transport	Ex1	121.921		CO2 transport	Ex1	121.921		CO2 transport	Ex1	121.921		CO2 transport	Ex1	121.921		CO2 transport	Ex1	121.921		CO2 transport	Ex1	121.921		CO2 transport	Ex1	121.921		CO2 transport	Ex1	121.921		CO2 transport	Ex1	121.921		CO2 transport	Ex1	121.921		CO2 transport	Ex1	121.921		CO2 transport	Ex1	121.921		CO2 transport	Ex1	121.921		CO2 transport	Ex1	121.921		CO2 transport	Ex1	121.921		CO2 transport	Ex1	121.921		CO2 transport	Ex1	121.921		CO2 transport	Ex1	121.921		CO2 transport	Ex1	121.921		CO2 transport	Ex1	121.921		CO2 transport	Ex1	121.921		CO2 transport	Ex1	121.921		CO2 transport	Ex1	121.921		CO2 transport	Ex1	121.921		CO2 transport	Ex1	121.921		CO2 transport	Ex1	121.921		CO2 transport	Ex1	121.921		CO2 transport	Ex1	121.921		CO2 transport	Ex1	121.921		CO2 transport	Ex1	121.921		CO2 transport	Ex1	121.921		CO2 transport	Ex1	121.921		CO2 transport	Ex1	121.921		CO2 transport	Ex1	121.921		CO2 transport	Ex1	121.921		CO2 transport	Ex1	121.921		CO2 transport	Ex1	121.921		CO2 transport	Ex1	121.921		CO2 transport	Ex1	121.921		CO2 transport	Ex1	121.921		CO2 transport	Ex1	121.921		CO2 transport	Ex1	121.921		CO2 transport	Ex1	121.921		CO2 transport	Ex1	121.921		CO2 transport	Ex1	121.921		CO2 transport	Ex1	121.921		CO2 transport	Ex1	121.921		CO2 transport	Ex1	121.921		CO2 transport	Ex1	121.921		CO2 transport	Ex1	121.921		CO2 transport	Ex1	121.921		CO2 transport	Ex1	121.921		CO2 transport	Ex1	121.921		CO2 transport	Ex1	121.921		CO2 transport	Ex1	121.921		CO2 transport	Ex1	121.921		CO2 transport	Ex1	121.921		CO2 transport	Ex1	121.921		CO2 transport	Ex1	121.921		CO2 transport	Ex1	121.921		CO2 transport	Ex1	121.921		CO2 transport	Ex1	121.921		CO2 transport	Ex1	121.921		CO2 transport	Ex1	121.921		CO2 transport	Ex1	121.921		CO2 transport	Ex1	121.921		CO2 transport	Ex1	121.921		CO2 transport	Ex1	121.921		CO2 transport	Ex1	121.921		CO2 transport	Ex1	121.921		CO2 transport	Ex1	121.921		CO2 transport	Ex1	121.921		CO2 transport	Ex1	121.921		CO2 transport	Ex1	121.921		CO2 transport	Ex1	121.921		CO2 transport	Ex1	121.921		CO2 transport	Ex1	121.921		CO2 transport	Ex1	121.921		CO2 transport	Ex1	121.921		CO2 transport	Ex1	121.921		CO2 transport	Ex1	121.921		CO2 transport	Ex1	121.921		CO2 transport	Ex1	121.921		CO2 transport	Ex1	121.921		CO2 transport	Ex1	121.921		CO2 transport	Ex1	121.921		CO2 transport	Ex1	121.921		CO2 transport	Ex1	121.921		CO2 transport	Ex1	121.921		CO2 transport	Ex1	121.921		CO2 transport	Ex1	121.921		CO2 transport	Ex1	121.921		CO2 transport	Ex1	121.921		CO2 transport	Ex1	121.921		CO2 transport	Ex1	121.921		CO2 transport	Ex1	121.921		CO2 transport	Ex1	121.921		CO2 transport	Ex1	121.921		CO2 transport	Ex1	121.921		CO2 transport	Ex1	121.921		CO2 transport	Ex1	121.921		CO2 transport	Ex1	121.921		CO2 transport	Ex1	121.921		CO2 transport	Ex1	121.921		CO2 transport	Ex1	121.921		CO2 transport	Ex1	121.921		CO2 transport	Ex1	121.921		CO2 transport	Ex1	121.921		CO2 transport	Ex1	121.921		CO2 transport	Ex1	121.921		CO2 transport	Ex1	121.921		CO2 transport	Ex1	121.921		CO2 transport	Ex1	121.921		CO2 transport	Ex1	121.921		CO2 transport	Ex1	121.921		CO2 transport	Ex1	121.921		CO2 transport	Ex1	121.921		CO2 transport	Ex1	121.921		CO2 transport	Ex1	121.921		CO2 transport	Ex1	121.921		CO2 transport	Ex1	121.921		CO2 transport	Ex1	121.921		CO2 transport	Ex1	121.921		CO2 transport	Ex1	121.921		CO2 transport	Ex1	121.921		CO2 transport	Ex1	121.921		CO2 transport	Ex1	121.921		CO2 transport	Ex1	121.921		CO2 transport	Ex1	121.921		CO2 transport	Ex1	121.921		CO2 transport	Ex1	121.921		CO2 transport	Ex1	121.921		CO2 transport	Ex1	121.921		CO2 transport	Ex1	121.921		CO2 transport	Ex1	121.921		CO2 transport	Ex1	121.921		CO2 transport	Ex1	121.921		CO2 transport	Ex1	121.921		CO2 transport	Ex1	121.921		CO2 transport	Ex1	121.921		CO2 transport	Ex1	121.921		CO2 transport	Ex1	121.921		CO2 transport	Ex1	121.921		CO2 transport	Ex1	121.921		CO2 transport	Ex1	121.921		CO2 transport	Ex1	121.921		CO2 transport	Ex1	121.921		CO2 transport	Ex1	121.921		CO2 transport	Ex1	121.921		CO2 transport	Ex1	121.921		CO2 transport	Ex1	121.921		CO2 transport	Ex1	121.921		CO2 transport	Ex1	121.921		CO2 transport	Ex1	121.921		CO2 transport	Ex1	121.921		CO2 transport	Ex1	121.921		CO2 transport	Ex1	121.921		CO2 transport	Ex1	121.921		CO2 transport	Ex1	121.921		CO2 transport	Ex1	121.921		CO2 transport	Ex1	121.921		CO2 transport	Ex1	121.921		CO2 transport	Ex1	121.921		CO2 transport	Ex1	121.921		CO2 transport	Ex1	121.921		CO2 transport	Ex1	121.921		CO2 transport	Ex1	121.921		CO2 transport	Ex1	121.921		CO2 transport	Ex1	121.921		CO2 transport	Ex1	121.921		CO2 transport	Ex1	121.921		CO2 transport	Ex1	121.921		CO2 transport	Ex1	121.921		CO2 transport	Ex1	121.921		CO2 transport	Ex1	121.921		CO2 transport	Ex1	121.921		CO2 transport	Ex1	121.921		CO2 transport	Ex1	121.921		CO2 transport	Ex1	121.921		CO2 transport	Ex1	121.921		CO2 transport	Ex1	121.921		CO2 transport	Ex1	121.921		CO2 transport	Ex1	121.921		CO2 transport	Ex1	121.921		CO2 transport	Ex1	121.921		CO2 transport	Ex1	121.921		CO2 transport	Ex1	121.921		CO2 transport	Ex1	121.921		CO2 transport	Ex1	121.921		CO2 transport	Ex1	121.921		CO2 transport	Ex1	121.921		CO2 transport	Ex1	121.921		CO2 transport	Ex1	121.921		CO2 transport	Ex1	121.921		CO2 transport	Ex1	121.921		CO2 transport	Ex1	121.921		CO2 transport	Ex1	121.921		CO2 transport	Ex1	121.921		CO2 transport	Ex1	121.921		CO2 transport	Ex1	121.921		CO2 transport	Ex1	121.921		CO2 transport	Ex1	121.921		CO2 transport	Ex1	121.921		CO2 transport	Ex1	121.921		CO2 transport	Ex1	121.921		CO2 transport	Ex1	121.921		CO2 transport	Ex1	121.921		CO2 transport	Ex1	121.921		CO2 transport	Ex1	121.921		CO2 transport	Ex1	121.921		CO2 transport	Ex1	121.921		CO2 transport	Ex1	121.921		CO2 transport	Ex1	121.921		CO2 transport	Ex1	121.921		CO2 transport	Ex1	121.921		CO2 transport	Ex1	121.921		CO2 transport	Ex1	121.921		CO2 transport	Ex1	121.921		CO2 transport	Ex1	121.921		CO2 transport	Ex1	121.921		CO2 transport	Ex1	121.921		CO2 transport	Ex1	121.921		CO2 transport	Ex1	121.921		CO2 transport	Ex1	121.921		CO2 transport	Ex1	121.921		CO2 transport	Ex1	121.921		CO2 transport	Ex1	121.921		CO2 transport	Ex1	121.921		CO2 transport	Ex1	121.921		CO2 transport	Ex1	121.921		CO2 transport	Ex1	121.921		CO2 transport	Ex1	121.921		CO2 transport	Ex1	121.921		CO2 transport	Ex1	121.921		CO2 transport	Ex1	121.921		CO2 transport	Ex1	121.921		CO2 transport	Ex1	121.921		CO2 transport	Ex1	121.921		CO2 transport	Ex1	121.921		CO2 transport	Ex1	121.921		CO2 transport	Ex1	121.921		CO2 transport	Ex1	121.921		CO2 transport	Ex1	121.921		CO2 transport	Ex1	121.921		CO2 transport	Ex1	121.921		CO2 transport	Ex1	121.921		CO2 transport	Ex1	121.921		CO2 transport	Ex1	121.921		CO2 transport	Ex1	121.921		CO2 transport	Ex1	121.921		CO2 transport	Ex1	121.921		CO2 transport	Ex1	121.921		CO2 transport	Ex1	121.921		CO2 transport	Ex1	121.921		CO2 transport	Ex1	121.921		CO2 transport	Ex1	121.921		CO2 transport	Ex1	121.921		CO2 transport	Ex1	121.921		CO2 transport	Ex1	121.921		CO2 transport	Ex1	121.921		CO2 transport	Ex1	121.921		CO2 transport	Ex1	121.921		CO2 transport	Ex1	121.921		CO2 transport	Ex1	121.921		CO2 transport	Ex1	121.921		CO2 transport	Ex1	121.921		CO2 transport	Ex1	121.921		CO2 transport	Ex1	121.921		CO2 transport	Ex1	121.921		CO2 transport	Ex1	121.921		CO2 transport	Ex1	121.921		CO2 transport	Ex1	121.921		CO2 transport	Ex1	121.921		CO2 transport	Ex1	121.921		CO2 transport	Ex1	121.921		CO2 transport	Ex1	121.921		CO2 transport	Ex1	121.921		CO2 transport	Ex1	121.921		CO2 transport	Ex1	121.921		CO2 transport	Ex1	121.921		CO2 transport	Ex1	121.921		CO2 transport	Ex1	121.921		CO2 transport	Ex1	121.921		CO2 transport	Ex1	121.921		CO2 transport	Ex1	121.921		CO2 transport	Ex1	121.921		CO2 transport	Ex1	121.921		CO2 transport	Ex1	121.921		CO2 transport	Ex1	121.921		CO2 transport	Ex1	121.921		CO2 transport	Ex1	121.921		CO2 transport	Ex1	121.921		CO2 transport	Ex1	121.921		CO2 transport	Ex1	121.921		CO2 transport	Ex1	121.921		CO2 transport	Ex1	121.921		CO2 transport	Ex1	121.921		CO2 transport	Ex1	121.921		CO2 transport	Ex1	121.921		CO2 transport	Ex1	121.921		CO2 transport	Ex1	121.921		CO2 transport	Ex1	121.921		CO2 transport	Ex1	121.921		CO2 transport	Ex1	121.921		CO2 transport	Ex1	121.921		CO2 transport	Ex1	121.921		CO2 transport	Ex1	121.921		CO2 transport	Ex1	121.921		CO2 transport	Ex1	121.921		CO2 transport	Ex1	121.921		CO2 transport	Ex1	121.921		CO2 transport	Ex1	121.921		CO2 transport	Ex1	121.921		CO2 transport	Ex1	121.921		CO2 transport	Ex1	121.921		CO2 transport	Ex1	121.921		CO2 transport	Ex1	121.921		CO2 transport	Ex1	121.921		CO2 transport	Ex1	121.921		CO2 transport	Ex1	121.921		CO2 transport	Ex1	121.921		CO2 transport	Ex1	121.921		CO2 transport	Ex1	121.921		CO2 transport	Ex1	121.921		CO2 transport	Ex1	121.921		CO2 transport	Ex1	121.921		CO2 transport	Ex1	121.921		CO2 transport	Ex1	121.921		CO2 transport	Ex1	121.921		CO2 transport	Ex1	121.921		CO2 transport	Ex1	121.921		CO2 transport	Ex1	121.921		CO2 transport	Ex1	121.921		CO2 transport	Ex1	121.921		CO2 transport	Ex1	121.921		CO2 transport	Ex1	121.921		CO2 transport	Ex1	121.921		CO2 transport	Ex1	121.921		CO2 transport	Ex1	121.921		CO2 transport	Ex1	121.921		CO2 transport	Ex1	121.921		CO2 transport	Ex1	121.921		CO2 transport	Ex1	121.921		CO2 transport	Ex1	121.921		CO2 transport	Ex1	121.921		CO2 transport	Ex1	121.921		CO2 transport	Ex1	121.921		CO2 transport	Ex1	121.921		CO2 transport	Ex1	121.921		CO2 transport	Ex1	121.921		CO2 transport	Ex1	121.921		CO2 transport	Ex1	121.921		CO2 transport	Ex1	121.921		CO2 transport	Ex1	121.921		CO2 transport	Ex1	121.921		CO2 transport	Ex1	121.921		CO2 transport	Ex1	121.921		CO2 transport	Ex1	121.921		CO2 transport	Ex1	121.921		CO2 transport	Ex1	121.921		CO2 transport	Ex1	121.921		CO2 transport	Ex1	121.921		CO2 transport	Ex1	121.921		CO2 transport	Ex1	121.921		CO2 transport	Ex1	121.921		CO2 transport	Ex1	121.921		CO2 transport	Ex1	121.921		CO2 transport	Ex1	121.921		CO2 transport	Ex1	121.921		CO2 transport	Ex1	121.921		CO2 transport	Ex1	121.921		CO2 transport	Ex1	121.921		CO2 transport	Ex1	121.921		CO2 transport	Ex1	121.921		CO2 transport	Ex1	121.921		CO2 transport	Ex1	121.921		CO2 transport	Ex1	121.921		CO2 transport	Ex1	121.921		CO2 transport	Ex1	121.921		CO2 transport	Ex1	121.921		CO2 transport	Ex1	121.921		CO2 transport	Ex1	121.921		CO2 transport	Ex1	121.921		CO2 transport	Ex1	121.921		CO2 transport	Ex1	121.921		CO2 transport	Ex1	121.921		CO2 transport	Ex1	121.921		CO2 transport	Ex1	121.921		CO2 transport	Ex1	121.921		CO2 transport	Ex1	121.921		CO2 transport	Ex1	121.921		CO2 transport	Ex1	121.921		CO2 transport	Ex1	121.921		CO2 transport	Ex1	121.921		CO2 transport	Ex1	121.921		CO2 transport	Ex1	121.921		CO2 transport	Ex1	121.921		CO2 transport	Ex1	121.921		CO2 transport	Ex1	121.921		CO2 transport	Ex1	121.921		CO2 transport	Ex1	121.921		CO2 transport	Ex1	121.921		CO2 transport	Ex1	121.921		CO2 transport	Ex1	121.921		CO2 transport	Ex1	121.921		CO2 transport	Ex1	121.921		CO2 transport	Ex1	121.921		CO2 transport	Ex1	121.921		CO2 transport	Ex1	121.921		CO2 transport	Ex1	121.921		CO2 transport	Ex1	121.921		CO2 transport	Ex1	121.921		CO2 transport	Ex1	121.921		CO2 transport	Ex1	121.921		CO2 transport	Ex1	121.921		CO2 transport	Ex1	121.921		CO2 transport	Ex1	121.921		CO2 transport	Ex1	121.921		CO2 transport	Ex1	121.921		CO2 transport	Ex1	121.921		CO2 transport	Ex1	121.921		CO2 transport	Ex1	121.921		CO2 transport	Ex1	121.921		CO2 transport	Ex1	121.921		CO2 transport	Ex1	121.921		CO2 transport	Ex1	121.921		CO2 transport	Ex1	121.921		CO2 transport	Ex1	121.921		CO2 transport	Ex1	121.921		CO2 transport	Ex1	121.921		CO2 transport	Ex1	121.921		CO2 transport	Ex1	121.921		CO2 transport	Ex1	121.921		CO2 transport	Ex1	121.921		CO2 transport	Ex1	121.921		CO2 transport	Ex1	121.921		CO2 transport	Ex1	121.921		CO2 transport	Ex1	121.921		CO2 transport	Ex1	121.921		CO2 transport	Ex1	121.921		CO2 transport	Ex1	121.921		CO2 transport	Ex1	121.921		CO2 transport	Ex1	121.921		CO2 transport	Ex1	121.921		CO2 transport	Ex1	121.921		CO2 transport	Ex1	121.921		CO2 transport	Ex1	121.921		CO2 transport	Ex1	121.921		CO2 transport	Ex1	121.921		CO2 transport	Ex1	121.921		CO2 transport	Ex1	121.921		CO2 transport	Ex1	121.921		CO2 transport	Ex1	121.921		CO2 transport	Ex1	121.921		CO2 transport	Ex1	121.921		CO2 transport	Ex1	121.921		CO2 transport	Ex1	121.921		CO2 transport	Ex1	121.921		CO2 transport	Ex1	121.921		CO2 transport	Ex1	121.921		CO2 transport	Ex1	121.921		CO2 transport	Ex1	121.921		CO2 transport	Ex1	121.921		CO2 transport	Ex1	121.921		CO2 transport	Ex1	121.921		CO2 transport	Ex1	121.921		CO2 transport	Ex1	121.921		CO2 transport	Ex1	121.921		CO2 transport	Ex1	121.921		CO2 transport	Ex1	121.921		CO2 transport	Ex1	121.921		CO2 transport	Ex1	121.921		CO2 transport	Ex1	121.921		CO2 transport	Ex1	121.921		CO2 transport	Ex1	121.921		CO2 transport	Ex1	121.921		CO2 transport	Ex1	121.921		CO2 transport	Ex1	121.921		CO2 transport	Ex1	121.921		CO2 transport	Ex1	121.921		CO2 transport	Ex1	121.921		CO2 transport	Ex1	121.921		CO2 transport	Ex1	121.921		CO2 transport	Ex1	121.921		CO2 transport	Ex1	121.921		CO2 transport	Ex1	121.921		CO2 transport	Ex1	121.921		CO2 transport	Ex1	121.921		CO2 transport	Ex1	121.921		CO2 transport	Ex1	121.921		CO2 transport	Ex1	121.921		CO2 transport	Ex1	121.921		CO2 transport	Ex1	121.921		CO2 transport	Ex1	121.921		CO2 transport	Ex1	121.921		CO2 transport	Ex1	121.921		CO2 transport	Ex1	121.921		CO2 transport	Ex1	121.921		CO2 transport	Ex1	121.921		CO2 transport	Ex1	121.921		CO2 transport	Ex1	121.921		CO2 transport	Ex1	121.921		CO2 transport	Ex1	121.921		CO2 transport	Ex1	121.921		CO2 transport	Ex1	121.921		CO2 transport	Ex1	121.921		CO2 transport	Ex1	121.921		CO2 transport	Ex1	121.921		CO2 transport	Ex1	121.921		CO2 transport	Ex1	121.921		CO2 transport	Ex1	121.921		CO2 transport	Ex1	121.921		CO2 transport	Ex1	121.921		CO2 transport	Ex1	121.921		CO2 transport	Ex1	121.921		CO2 transport	Ex1	121.921		CO2 transport	Ex1	121.921		CO2 transport	Ex1	121.921		CO2 transport	Ex1	121.921		CO2 transport	Ex1	121.921		CO2 transport	Ex1	121.921		CO2 transport	Ex1	121.921		CO2 transport	Ex1	121.921		CO2 transport	Ex1	121.921		CO2 transport	Ex1	121.921		CO2 transport	Ex1	121.921		CO2 transport	Ex1	121.921		CO2 transport	Ex1	121.921		CO2 transport	Ex1	121.921		CO2 transport	Ex1	121.921		CO2 transport	Ex1	121.921		CO2 transport	Ex1	121.921		CO2 transport	Ex1	121.921		CO2 transport	Ex1	121.921		CO2 transport	Ex1	121.921		CO2 transport	Ex1	121.921		CO2 transport	Ex1	121.921		CO2 transport	Ex1	121.921		CO2 transport	Ex1	121.921		CO2 transport	Ex1	121.921		CO2 transport	Ex1	121.921		CO2 transport	Ex1	121.921		CO2 transport	Ex1	121.921		CO2 transport	Ex1	121.921		CO2 transport	Ex1	121.921		CO2 transport	Ex1	121.921		CO2 transport	Ex1	121.921		CO2 transport	Ex1	121.921		CO2 transport	Ex1	121.921		CO2 transport	Ex1	121.921		CO2 transport	Ex1	121.921		CO2 transport	Ex1	121.921		CO2 transport	Ex1	121.921		CO2 transport	Ex1	121.921		CO2 transport	Ex1	121.921		CO2 transport	Ex1	121.921		CO2 transport	Ex1	121.921		CO2 transport	Ex1	121.921		CO2 transport	Ex1	121.921		CO2 transport	Ex1	121.921		CO2 transport	Ex1	121.921		CO2 transport	Ex1	121.921		CO2 transport	Ex1	121.921		CO2 transport	Ex1	121.921		CO2 transport	Ex1	121.921		CO2 transport	Ex1	121.921		CO2 transport	Ex1	121.921		CO2 transport	Ex1	121.921		CO2 transport	Ex1	121.921		CO2 transport	Ex1	121.921		CO2 transport	Ex1	121.921		CO2 transport	Ex1	121.921		CO2 transport	Ex1	121.921		CO2 transport	Ex1	121.921		CO2 transport	Ex1	121.921		CO2 transport	Ex1	121.921		CO2 transport	Ex1	121.921		CO2 transport	Ex1	121.921		CO2 transport	Ex1	121.921		CO2 transport	Ex1	121.921		CO2 transport	Ex1	121.921		CO2 transport	Ex1	121.921		CO2 transport	Ex1	121.921		CO2 transport	Ex1	121.921		CO2 transport	Ex1	121.921		CO2 transport	Ex1	121.921		CO2 transport	Ex1	121.921		CO2 transport	Ex1	121.921		CO2 transport	Ex1	121.921		CO2 transport	Ex1	121.921		CO2 transport	Ex1	121.921		CO2 transport	Ex1	121.921		CO2 transport	Ex1	121.921		CO2 transport	Ex1	121.921		CO2 transport	Ex1	121.921		CO2 transport	Ex1	121.921		CO2 transport	Ex1	121.921		CO2 transport	Ex1	121.921		CO2 transport	Ex1	121.921		CO2 transport	Ex1	121.921		CO2 transport	Ex1	121.921		CO2 transport	Ex1	121.921		CO2 transport	Ex1	121.921		CO2 transport	Ex1	121.921		CO2 transport	Ex1	121.921		CO2 transport	Ex1	121.921		CO2 transport	Ex1	121.921		CO2 transport	Ex1	121.921		CO2 transport	Ex1	121.921		CO2 transport	Ex1	121.921		CO2 transport	Ex1	121.921		CO2 transport	Ex1	121.921		CO2 transport	Ex1	121.921		CO2 transport	Ex1	121.921		CO2 transport	Ex1	121.921		CO2 transport	Ex1	121.921		CO2 transport	Ex1	121.921		CO2 transport	Ex1	121.921		CO2 transport	Ex1	121.921		CO2 transport	Ex1	121.921		CO2 transport	Ex1	121.921		CO2 transport	Ex1	121.921		CO2 transport	Ex1	121.921		CO2 transport	Ex1	121.921		CO2 transport	Ex1	121.921		CO2 transport	Ex1	121.921		CO2 transport	Ex1	121.921		CO2 transport	Ex1	121.921		CO2 transport	Ex1	121.921		CO2 transport	Ex1	121.921		CO2 transport	Ex1	121.921		CO2 transport	Ex1	121.921		CO2 transport	Ex1	121.921		CO2 transport	Ex1	121.921		CO2 transport	Ex1	121.921		CO2 transport	Ex1	121.921		CO2 transport	Ex1	121.921		CO2 transport	Ex1	121.921		CO2 transport	Ex1	121.921		CO2 transport	Ex1	121.921		CO2 transport	Ex1	121.921		CO2 transport	Ex1	121.921		CO2 transport	Ex1	121.921		CO2 transport	Ex1	121.921		CO2 transport	Ex1	121.921		CO2 transport	Ex1	121.921		CO2 transport	Ex1	121.921		CO2 transport	Ex1	121.921		CO2 transport	Ex1	121.921		CO2 transport	Ex1	121.921		CO2 transport	Ex1	121.921		CO2 transport	Ex1	121.921		CO2 transport	Ex1	121.921		CO2 transport	Ex1	121.921		CO2 transport	Ex1	121.921		CO2 transport	Ex1	121.921		CO2 transport	Ex1	121.921		CO2 transport	Ex1	121.921		CO2 transport	Ex1	121.921		CO2 transport	Ex1	121.921		CO2 transport	Ex1	121.921		CO2 transport	Ex1	121.921		CO2 transport	Ex1	121.921		CO2 transport	Ex1	121.921		CO2 transport	Ex1	121.921		CO2 transport	Ex1	121.921		CO2 transport	Ex1	121.921		CO2 transport	Ex1	121.921		CO2 transport	Ex1	121.921		CO2 transport	Ex1	121.921		CO2 transport	Ex1	121.921		CO2 transport	Ex1	121.921		CO2 transport	Ex1	121.921		CO2 transport	Ex1	121.921		CO2 transport	Ex1	121.921		CO2 transport	Ex1	121.921		CO2 transport	Ex1	121.921		CO2 transport	Ex1	121.921		CO2 transport	Ex1	121.921		CO2 transport	Ex1	121.921		CO2 transport	Ex1	121.921		CO2 transport	Ex1	121.921		CO2 transport	Ex1	121.921		CO2 transport	Ex1	121.921		CO2 transport	Ex1	121.921		CO2 transport	Ex1	121.921		CO2 transport	Ex1	121.921		CO2 transport	Ex1	121.921		CO2 transport	Ex1	121.921		CO2 transport	Ex1	121.921		CO2 transport	Ex1	121.921		CO2 transport	Ex1	121.921		CO2 transport	Ex1	121.921		CO2 transport	Ex1	121.921		CO2 transport	Ex1	121.921		CO2 transport	Ex1	121.921		CO2 transport	Ex1	121.921		CO2 transport	Ex1	121.921		CO2 transport	Ex1	121.921		CO2 transport	Ex1	121.921		CO2 transport	Ex1	121.921		CO2 transport	Ex1	121.921		CO2 transport	Ex1	121.921		CO2 transport	Ex1	121.921		CO2 transport	Ex1	121.921		CO2 transport	Ex1	121.921		CO2 transport	Ex1	121.921		CO2 transport	Ex1	121.921		CO2 transport	Ex1	121.921		CO2 transport	Ex1	121.921		CO2 transport	Ex1	121.921		CO2 transport	Ex1	121.921		CO2 transport	Ex1	121.921		CO2 transport	Ex1	121.921		CO2 transport	Ex1	121.921		CO2 transport	Ex1	121.921		CO2 transport	Ex1	121.921		CO2 transport	Ex1	121.921		CO2 transport	Ex1	121.921		CO2 transport	Ex1	121.921		CO2 transport	Ex1	121.921		CO2 transport	Ex1	121.921		CO2 transport	Ex1	121.921		CO2 transport	Ex1	121.921		CO2 transport	Ex1	121.921		CO2 transport	Ex1	121.921		CO2 transport	Ex1	121.921		CO2 transport	Ex1	121.921		CO2 transport	Ex1	121.921		CO2 transport	Ex1	121.921		CO2 transport	Ex1	121.921		CO2 transport	Ex1	121.921		CO2 transport	Ex1	121.921		CO2 transport	Ex1	121.921		CO2 transport	Ex1	121.921		CO2 transport	Ex1	121.921		CO2 transport	Ex1	121.921		CO2 transport	Ex1	121.921		CO2 transport	Ex1	121.921		CO2 transport	Ex1	121.921		CO2 transport	Ex1	121.921		CO2 transport	Ex1	121.921		CO2 transport	Ex1	121.921		CO2 transport	Ex1	121.921		CO2 transport	Ex1	121.921		CO2 transport	Ex1	121.921		CO2 transport	Ex1	121.921		CO2 transport	Ex1	121.921		CO2 transport	Ex1	121.921		CO2 transport	Ex1	121.921		CO2 transport	Ex1	121.921		CO2 transport	Ex1	121.921		CO2 transport	Ex1	121.921		CO2 transport	Ex1	121.921		CO2 transport	Ex1	121.921		CO2 transport	Ex1	121.921		CO2 transport	Ex1	121.921		CO2 transport	Ex1	121.921		CO2 transport	Ex1	121.921		CO2 transport	Ex1	121.921		CO2 transport	Ex1	121.921		CO2 transport	Ex1	121.921		CO2 transport	Ex1	121.921		CO2 transport	Ex1	121.921		CO2 transport	Ex1	121.921		CO2 transport	Ex1	121.921		CO2 transport	Ex1	121.921		CO2 transport	Ex1	121.921		CO2 transport	Ex1	121.921		CO2 transport	Ex1	121.921		CO2 transport	Ex1	121.921		CO2 transport	Ex1	121.921		CO2 transport	Ex1	121.921		CO2 transport	Ex1	121.921		CO2 transport	Ex1	121.921		CO2 transport	Ex1	121.921		CO2 transport	Ex1	121.921		CO2 transport	Ex1	121.921		CO2 transport	Ex1	121.921		CO2 transport	Ex1	121.921		CO2 transport	Ex1	121.921		CO2 transport	Ex1	121.921		CO2 transport	Ex1	121.921		CO2 transport	Ex1	121.921		CO2 transport	Ex1	121.921		CO2 transport	Ex1	121.921		CO2 transport	Ex1	121.921		CO2 transport	Ex1	121.921		CO2 transport	Ex1	121.921		CO2 transport	Ex1	121.921		CO2 transport	Ex1	121.921		CO2 transport	Ex1	121.921		CO2 transport	Ex1	121.921		CO2 transport	Ex1	121.921		CO2 transport	Ex1	121.921		CO2 transport	Ex1	121.921		CO2 transport	Ex1	121.921		CO2 transport	Ex1	121.921		CO2 transport	Ex1	121.921		CO2 transport	Ex1	121.921		CO2 transport	Ex1	121.921		CO2 transport	Ex1	121.921		CO2 transport	Ex1	121.921		CO2 transport	Ex1	121.921		CO2 transport	Ex1	121.921		CO2 transport	Ex1	121.921		CO2 transport	Ex1	121.921		CO2 transport	Ex1	121.921		CO2 transport	Ex1	121.921		CO2 transport	Ex1	121.921		CO2 transport	Ex1	121.921		CO2 transport	Ex1	121.921		CO2 transport	Ex1	121.921		CO2 transport	Ex1	121.921		CO2 transport	Ex1	121.921		CO2 transport	Ex1	121.921		CO2 transport	Ex1	121.921		CO2 transport	Ex1	121.921		CO2 transport	Ex1	121.921		CO2 transport	Ex1	121.921		CO2 transport	Ex1	121.921		CO2 transport	Ex1	121.921		CO2 transport	Ex1	121.921		CO2 transport	Ex1	121.921		CO2 transport	Ex1	121.921		CO2 transport	Ex1	121.921		CO2 transport	Ex1	121.921		CO2 transport	Ex1	121.921		CO2 transport	Ex1	121.921		CO2 transport	Ex1	121.921		CO2 transport	Ex1	121.921		CO2 transport	Ex1	121.921		CO2 transport	Ex1	121.921		CO2 transport	Ex1	121.921		CO2 transport	Ex1	121.921		CO2 transport	Ex1	121.921		CO2 transport	Ex1	121.921		CO2 transport	Ex1	121.921		CO2 transport	Ex1	121.921		CO2 transport	Ex1	121.921		CO2 transport	Ex1	121.921		CO2 transport	Ex1	121.921		CO2 transport	Ex1	121.921		CO2 transport	Ex1	121.921		CO2 transport	Ex1	121.921		CO2 transport	Ex1	121.921		CO2 transport	Ex1	121.921		CO2 transport	Ex1	121.921		CO2 transport	Ex1	121.921		CO2 transport	Ex1	121.921		CO2 transport	Ex1	121.921		CO2 transport	Ex1	121.921		CO2 transport	Ex1	121.921		CO2 transport	Ex1	121.921		CO2 transport	Ex1	121.921		CO2 transport	Ex1	121.921		CO2 transport	Ex1	121.921		CO2 transport	Ex1	121.921		CO2 transport	Ex1	121.921		CO2 transport	Ex1	121.921		CO2 transport	Ex1	121.921		CO2 transport	Ex1	121.921		CO2 transport	Ex1	121.921		CO2 transport	Ex1	121.921		CO2 transport	Ex1	121.921		CO2 transport	Ex1	121.921		CO2 transport	Ex1	121.921		CO2 transport	Ex1	121.921		CO2 transport	Ex1	121.921		CO2 transport	Ex1	121.921		CO2 transport	Ex1	121.921		CO2 transport	Ex1	121.921		CO2 transport	Ex1	121.921		CO2 transport	Ex1	121.921		CO2 transport	Ex1	121.921		CO2 transport	Ex1	121.921		CO2 transport	Ex1	121.921		CO2 transport	Ex1	121.921		CO2 transport	Ex1	121.921		CO2 transport	Ex1	121.921		CO2 transport	Ex1	121.921		CO2 transport	Ex1	121.921		CO2 transport	Ex1	121.921		CO2 transport	Ex1	121.921		CO2 transport	Ex1	121.921		CO2 transport	Ex1	121.921		CO2 transport	Ex1	121.921		CO2 transport	Ex1	121.921		CO2 transport	Ex1	121.921		CO2 transport	Ex1	121.921		CO2 transport	Ex1	121.921		CO2 transport	Ex1	121.921		CO2 transport	Ex1	121.921		CO2 transport	Ex1	121.921		CO2 transport	Ex1	121.921		CO2 transport	Ex1	121.921		CO2 transport	Ex1	121.921		CO2 transport	Ex1	121.921		CO2 transport	Ex1	121.921		CO2 transport	Ex1	121.921		CO2 transport	Ex1	121.921		CO2 transport	Ex1	121.921		CO2 transport	Ex1	121.921		CO2 transport	Ex1	121.921		CO2 transport	Ex1	121.921		CO2 transport	Ex1	121.921		CO2 transport	Ex1	121.921		CO2 transport	Ex1	121.921		CO2 transport	Ex1	121.921		CO2 transport	Ex1	121.921		CO2 transport	Ex1	121.921		CO2 transport	Ex1	121.921		CO2 transport	Ex1	121.921		CO2 transport	Ex1	121.921		CO2 transport	Ex1	121.921		CO2 transport	Ex1	121.921		CO2 transport	Ex1	121.921		CO2 transport	Ex1	121.921		CO2 transport	Ex1	121.921		CO2 transport	Ex1	121.921		CO2 transport	Ex1	121.921		CO2 transport	Ex1	121.921		CO2 transport	Ex1	121.921		CO2 transport	Ex1	121.921		CO2 transport	Ex1	121.921		CO2 transport	Ex1	121.921		CO2 transport	Ex1	121.921		CO2 transport	Ex1	121.921		CO2 transport	Ex1	121.921		CO2 transport	Ex1	121.921		CO2 transport	Ex1	121.921		CO2 transport	Ex1	121.921		CO2 transport	Ex1	121.921		CO2 transport	Ex1	121.921		CO2 transport	Ex1	121.921		CO2 transport	Ex1	121.921		CO2 transport	Ex1	121.921		CO2 transport	Ex1	121.921		CO2 transport	Ex1	121.921		CO2 transport	Ex1	121.921		CO2 transport	Ex1	121.921		CO2 transport	Ex1	121.921		CO2 transport	Ex1	121.921		CO2 transport	Ex1	121.921		CO2 transport	Ex1	121.921		CO2 transport	Ex1	121.921		CO2 transport	Ex1	121.921		CO2 transport	Ex1	121.921		CO2 transport	Ex1	121.921		CO2 transport	Ex1	121.921		CO2 transport	Ex1	121.921		CO2 transport	Ex1	121.921		CO2 transport	Ex1	121.921		CO2 transport	Ex1	121.921		CO2 transport	Ex1	121.921		CO2 transport	Ex1	121.921		CO2 transport	Ex1	121.921		CO2 transport	Ex1	121.921		CO2 transport	Ex1	121.921		CO2 transport	Ex1	121.921		CO2 transport	Ex1	121.921		CO2 transport	Ex1	121.921		CO2 transport	Ex1	121.921		CO2 transport	Ex1	121.921		CO2 transport	Ex1	121.921		CO2 transport	Ex1	121.921		CO2 transport	Ex1	121.921		CO2 transport	Ex1	121.921		CO2 transport	Ex1	121.921		CO2 transport	Ex1	121.921		CO2 transport	Ex1	121.921		CO2 transport	Ex1	121.921		CO2 transport	Ex1	121.921		CO2 transport	Ex1	121.921		CO2 transport	Ex1	121.921		CO2 transport	Ex1	121.921		CO2 transport	Ex1	121.921		CO2 transport	Ex1	121.921		CO2 transport	Ex1	121.921		CO2 transport	Ex1	121.921		CO2 transport	Ex1	121.921		CO2 transport	Ex1	121.921		CO2 transport	Ex1	121.921		CO2 transport	Ex1	121.921		CO2 transport	Ex1	121.921		CO2 transport	Ex1	121.921		CO2 transport	Ex1	121.921		CO2 transport	Ex1	121.921		CO2 transport	Ex1	121.921		CO2 transport	Ex1	121.921		CO2 transport	Ex1	121.921		CO2 transport	Ex1	121.921		CO2 transport	Ex1	121.921		CO2 transport	Ex1	121.921		CO2 transport	Ex1	121.921		CO2 transport	Ex1	121.921		CO2 transport	Ex1	121.921		CO2 transport	Ex1	121.921		CO2 transport	Ex1	121.921		CO2 transport	Ex1	121.921		CO2 transport	Ex1	121.921		CO2 transport	Ex1	121.921		CO2 transport	Ex1	121.921		CO2 transport	Ex1	121.921		CO2 transport	Ex1	121.921		CO2 transport	Ex1	121.921		CO2 transport	Ex1	121.921		CO2 transport	Ex1	121.921		CO2 transport	Ex1	121.921		CO2 transport	Ex1	121.921		CO2 transport	Ex1	121.921		CO2 transport	Ex1	121.921		CO2 transport	Ex1	121.921		CO2 transport	Ex1	121.921		CO2 transport	Ex1	121.921		CO2 transport	Ex1	121.921		CO2 transport	Ex1	121.921		CO2 transport	Ex1	121.921		CO2 transport	Ex1	121.921		CO2 transport	Ex1	121.921		CO2 transport	Ex1	121.921		CO2 transport	Ex1	121.921		CO2 transport	Ex1	121.921		CO2 transport	Ex1	121.921		CO2 transport	Ex1	121.921		CO2 transport	Ex1	121.921		CO2 transport	Ex1	121.921		CO2 transport	Ex1	121.921		CO2 transport	Ex1	121.921		CO2 transport	Ex1	121.921		CO2 transport	Ex1	121.921		CO2 transport	Ex1	121.921		CO2 transport	Ex1	121.921		CO2 transport	Ex1	121.921		CO2 transport	Ex1	121.921		CO2 transport	Ex1	121.921		CO2 transport	Ex1	121.921		CO2 transport	Ex1	121.921		CO2 transport	Ex1	121.921		CO2 transport	Ex1	121.921		CO2 transport	Ex1	121.921		CO2 transport	Ex1	121.921		CO2 transport	Ex1	121.921		CO2 transport	Ex1	121.921		CO2 transport	Ex1	121.921		CO2 transport	Ex1	121.921		CO2 transport	Ex1	121.921		CO2 transport	Ex1	121.921		CO2 transport	Ex1	121.921		CO2 transport	Ex1	121.921		CO2 transport	Ex1	121.921		CO2 transport	Ex1	121.921		CO2 transport	Ex1	121.921		CO2 transport	Ex1	121.921		CO2 transport	Ex1	121.921		CO2 transport	Ex1	121.921		CO2 transport	Ex1	121.921		CO2 transport	Ex1	121.921		CO2 transport	Ex1	121.921		CO2 transport	Ex1	121.921		CO2 transport	Ex1	121.921		CO2 transport	Ex1	121.921		CO2 transport	Ex1	121.921		CO2 transport	Ex1	121.921		CO2 transport	Ex1	121.921		CO2 transport	Ex1	121.921		CO2 transport	Ex1	121.921		CO2 transport	Ex1	121.921		CO2 transport	Ex1	121.921		CO2 transport	Ex1	121.921		CO2 transport	Ex1	121.921		CO2 transport	Ex1	121.921		CO2 transport	Ex1	121.921		CO2 transport	Ex1	121.921		CO2 transport	Ex1	121.921		CO2 transport	Ex1	121.921		CO2 transport	Ex1	121.921		CO2 transport	Ex1	121.921		CO2 transport	Ex1	121.921		CO2 transport	Ex1	121.921		CO2 transport	Ex1	121.921		CO2 transport	Ex1	121.921		CO2 transport	Ex1	121.921		CO2 transport	Ex1	121.921		CO2 transport	Ex1	121.921		CO2 transport	Ex1	121.921		CO2 transport	Ex1	121.921		CO2 transport	Ex1	121.921		CO2 transport	Ex1	121.921		CO2 transport	Ex1	121.921		CO2 transport	Ex1	121.921		CO2 transport	Ex1	121.921		CO2 transport	Ex1	121.921		CO2 transport	Ex1	121.921		CO2 transport	Ex1	121.921		CO2 transport	Ex1	121.921		CO2 transport	Ex1	121.921		CO2 transport	Ex1	121.921		CO2 transport	Ex1	121.921		CO2 transport	Ex1	121.921		CO2 transport	Ex1	121.921		CO2 transport	Ex1	121.921		CO2 transport	Ex1	121.921		CO2 transport	Ex1	121.921		CO2 transport	Ex1	121.921		CO2 transport	Ex1	121.921		CO2 transport	Ex1	121.921		CO2 transport	Ex1	121.921		CO2 transport	Ex1	121.921		CO2 transport	Ex1	121.921		CO2 transport	Ex1	121.921		CO2 transport	Ex1	121.921		CO2 transport	Ex1	121.921		CO2 transport	Ex1	121.921		CO2 transport	Ex1	121.921		CO2 transport	Ex1	121.921		CO2 transport	Ex1	121.921		CO2 transport	Ex1	121.921		CO2 transport	Ex1	121.921		CO2 transport	Ex1	121.921		CO2 transport	Ex1	121.921		CO2 transport	Ex1	121.921		CO2 transport	Ex1	121.921		CO2 transport	Ex1	121.921		CO2 transport	Ex1	121.921		CO2 transport	Ex1	121.921		CO2 transport	Ex1	121.921		CO2 transport	Ex1	121.921		CO2 transport	Ex1	121.921		CO2 transport	Ex1	121.921		CO2 transport	Ex1	121.921		CO2 transport	Ex1	121.921		CO2 transport	Ex1	121.921		CO2 transport	Ex1	121.921		CO2 transport	Ex1	121.921		CO2 transport	Ex1	121.921		CO2 transport	Ex1	121.921		CO2 transport	Ex1	121.921		CO2 transport	Ex1	121.921		CO2 transport	Ex1	121.921		CO2 transport	Ex1	121.921		CO2 transport	Ex1	121.921		CO2 transport	Ex1	121.921		CO2 transport	Ex1	121.921		CO2 transport	Ex1	121.921		CO2 transport	Ex1	121.921		CO2 transport	Ex1	121.921		CO2 transport	Ex1	121.921		CO2 transport	Ex1	121.921		CO2 transport	Ex1	121.921		CO2 transport	Ex1	121.921		CO2 transport	Ex1	121.921		CO2 transport	Ex1	121.921		CO2 transport	Ex1	121.921		CO2 transport	Ex1	121.921		CO2 transport	Ex1	121.921		CO2 transport	Ex1	121.921		CO2 transport	Ex1	121.921		CO2 transport	Ex1	121.921		CO2 transport	Ex1	121.921		CO2 transport	Ex1	121.921		CO2 transport	Ex1	121.921		CO2 transport	Ex1	121.921		CO2 transport	Ex1	121.921		CO2 transport	Ex1	121.921		CO2 transport	Ex1	121.921		CO2 transport	Ex1	121.921		CO2 transport	Ex1	121.921		CO2 transport	Ex1	121.921		CO2 transport	Ex1	121.921		CO2 transport	Ex1	121.921		CO2 transport	Ex1	121.921		CO2 transport	Ex1	121.921		CO2 transport	Ex1	121.921		CO2 transport	Ex1	121.921		CO2 transport	Ex1	121.921		CO2 transport	Ex1	121.921		CO2 transport	Ex1	121.921		CO2 transport	Ex1	121.921		CO2 transport	Ex1	121.921		CO2 transport	Ex1	121.921		CO2 transport	Ex1	121.921		CO2 transport	Ex1	121.921		CO2 transport	Ex1	121.921		CO2 transport	Ex1	121.921		CO2 transport	Ex1	121.921		CO2 transport	Ex1	121.921		CO2 transport	Ex1	121.921		CO2 transport	Ex1	121.921		CO2 transport	Ex1	121.921		CO2 transport	Ex1	121.921		CO2 transport	Ex1	121.921		CO2 transport	Ex1	121.921		CO2 transport	Ex1	121.921		CO2 transport	Ex1	121.921		CO2 transport	Ex1	121.921		CO2 transport	Ex1	121.921		CO2 transport	Ex1	121.921		CO2 transport	Ex1	121.921		CO2 transport	Ex1	121.921		CO2 transport	Ex1	121.921		CO2 transport	Ex1	121.921		CO2 transport	Ex1	121.921		CO2 transport	Ex1	121.921		CO2 transport	Ex1	121.921		CO2 transport	Ex1	121.921		CO2 transport	Ex1	121.921		CO2 transport	Ex1	121.921		CO2 transport	Ex1	121.921		CO2 transport	Ex1	121.921		CO2 transport	Ex1	121.921		CO2 transport	Ex1	121.921		CO2 transport	Ex1	121.921		CO2 transport	Ex1	121.921		CO2 transport	Ex1	121.921		CO2 transport	Ex1	121.921		CO2 transport	Ex1	121.921		CO2 transport	Ex1	121.921		CO2 transport	Ex1	121.921		CO2 transport	Ex1	121.921		CO2 transport	Ex1	121.921		CO2 transport	Ex1	121.921		CO2 transport	Ex1	121.921		CO2 transport	Ex1	121.921		CO2 transport	Ex1	121.921		CO2 transport	Ex1	121.921		CO2 transport	Ex1	121.921		CO2 transport	Ex1	121.921		CO2 transport	Ex1	121.921		CO2 transport	Ex1	121.921		CO2 transport	Ex1	121.921		CO2 transport	Ex1	121.921		CO2 transport	Ex1	121.921		CO2 transport	Ex1	121.921		CO2 transport	Ex1	121.921		CO2 transport	Ex1	121.921		CO2 transport	Ex1	121.921		CO2 transport	Ex1	121.921		CO2 transport	Ex1	121.921		CO2 transport	Ex1	121.921		CO2 transport	Ex1	121.921		CO2 transport	Ex1	121.921		CO2 transport	Ex1	121.921		CO2 transport	Ex1	121.921		CO2 transport	Ex1	121.921		CO2 transport	Ex1	121.921		CO2 transport	Ex1	121.921		CO2 transport	Ex1	121.921		CO2 transport	Ex1	121.921		CO2 transport	Ex1	121.921		CO2 transport	Ex1	121.921		CO2 transport	Ex1	121.921		CO2 transport	Ex1	121.921		CO2 transport	Ex1	121.921		CO2 transport	Ex1	121.921		CO2 transport	Ex1	121.921		CO2 transport	Ex1	121.921		CO2 transport	Ex1	121.921		CO2 transport	Ex1	121.921		CO2 transport	Ex1	121.921		CO2 transport	Ex1	121.921		CO2 transport	Ex1	121.921		CO2 transport	Ex1	121.921		CO2 transport	Ex1	121.921		CO2 transport	Ex1	121.921		CO2 transport	Ex1	121.921		CO2 transport	Ex1	121.921		CO2 transport	Ex1	121.921		CO2 transport	Ex1	121.921		CO2 transport	Ex1	121.921		CO2 transport	Ex1	121.921		CO2 transport	Ex1	121.921		CO2 transport	Ex1	121.921		CO2 transport	Ex1	121.921		CO2 transport	Ex1	121.921		CO2 transport	Ex1	121.921		CO2 transport	Ex1	121.921		CO2 transport	Ex1	121.921		CO2 transport	Ex1	121.921		CO2 transport	Ex1	121.921		CO2 transport	Ex1	121.921		CO2 transport	Ex1	121.921		CO2 transport	Ex1	121.921		CO2 transport	Ex1	121.921		CO2 transport	Ex1	121.921		CO2 transport	Ex1	121.921		CO2 transport	Ex1	121.921		CO2 transport	Ex1	121.921		CO2 transport	Ex1	121.921		CO2 transport	Ex1	121.921		CO2 transport	Ex1	121.921		CO2 transport	Ex1	121.921		CO2 transport	Ex1	121.921		CO2 transport	Ex1	121.921		CO2 transport	Ex1	121.921		CO2 transport	Ex1	121.921		CO2 transport	Ex1	121.921		CO2 transport	Ex1	121.921		CO2 transport	Ex1	121.921		CO2 transport	Ex1	121.921		CO2 transport	Ex1	121.921		CO2 transport	Ex1	121.921		CO2 transport	Ex1	121.921		CO2 transport	Ex1	121.921		CO2 transport	Ex1	121.921		CO2 transport	Ex1	121.921		CO2 transport	Ex1	121.921		CO2 transport	Ex1	121.921		CO2 transport	Ex1	121.921		CO2 transport	Ex1	121.921		CO2 transport	Ex1	121.921		CO2 transport	Ex1	121.921		CO2 transport	Ex1	121.921		CO2 transport	Ex1	121.921		CO2 transport	Ex1	121.921		CO2 transport	Ex1	121.921		CO2 transport	Ex1	121.921		CO2 transport	Ex1	121.921		CO2 transport	Ex1	121.921		CO2 transport	Ex1	121.921		CO2 transport	Ex1	121.921		CO2 transport	Ex1	121.921		CO2 transport	Ex1	121.921		CO2 transport	Ex1	121.921		CO2 transport	Ex1	121.921		CO2 transport	Ex1	121.921		CO2 transport	Ex1	121.921		CO2 transport	Ex1	121.921		CO2 transport	Ex1	121.921		CO2 transport	Ex1	121.921		CO2 transport	Ex1	121.921		CO2 transport	Ex1	121.921		CO2 transport	Ex1	121.921		CO2 transport	Ex1	121.921		CO2 transport	Ex1	121.921		CO2 transport	Ex1	121.921		CO2 transport	Ex1	121.921		CO2 transport	Ex1	121.921		CO2 transport	Ex1	121.921		CO2 transport	Ex1	121.921		CO2 transport	Ex1	121.921		CO2 transport	Ex1	121.921		CO2 transport	Ex1	121.921		CO2 transport	Ex1	121.921		CO2 transport	Ex1	121.921		CO2 transport	Ex1	121.921		CO2 transport	Ex1	121.921		CO2 transport	Ex1	121.921		CO2 transport	Ex1	121.921		CO2 transport	Ex1	121.921		CO2 transport	Ex1	121.921		CO2 transport	Ex1	121.921		CO2 transport	Ex1	121.921		CO2 transport	Ex1	121.921		CO2 transport	Ex1	121.921		CO2 transport	Ex1	121.921		CO2 transport	Ex1	121.921		CO2 transport	Ex1	121.921		CO2 transport	Ex1	121.921		CO2 transport	Ex1	121.921		CO2 transport	Ex1	121.921		CO2 transport	Ex1	121.921		CO2 transport	Ex1	121.921		CO2 transport	Ex1	121.921		CO2 transport	Ex1	121.921		CO2 transport	Ex1	121.921		CO2 transport	Ex1	121.921		CO2 transport	Ex1	121.921		CO2 transport	Ex1	121.921		CO2 transport	Ex1	121.921		CO2 transport	Ex1	121.921		CO2 transport	Ex1	121.921		CO2 transport	Ex1	121.921		CO2 transport	Ex1	121.921		CO2 transport	Ex1	121.921		CO2 transport	Ex1	121.921		CO2 transport	Ex1	121.921		CO2 transport	Ex1	121.921		CO2 transport	Ex1	121.921		CO2 transport	Ex1	121.921		CO2 transport	Ex1	121.921		CO2 transport	Ex1	121.921		CO2 transport	Ex1	121.921		CO2 transport	Ex1	121.921		CO2 transport	Ex1	121.921		CO2 transport	Ex1	121.921		CO2 transport	Ex1	121.921		CO2 transport	Ex1	121.921		CO2 transport	Ex1	121.921		CO2 transport	Ex1	121.921		CO2 transport	Ex1	121.921		CO2 transport	Ex1	121.921		CO2 transport	Ex1	121.921		CO2 transport	Ex1	121.921		CO2 transport	Ex1	121.921		CO2 transport	Ex1	121.921		CO2 transport	Ex1	121.921		CO2 transport	Ex1	121.921		CO2 transport	Ex1	121.921		CO2 transport	Ex1	121.921		CO2 transport	Ex1	121.921		CO2 transport	Ex1	121.921		CO2 transport	Ex1	121.921		CO2 transport	Ex1	121.921		CO2 transport	Ex1	121.921		CO2 transport	Ex1	121.921		CO2 transport	Ex1	121.921		CO2 transport	Ex1	121.921		CO2 transport	Ex1	121.921		CO2 transport	Ex1	121.921		CO2 transport	Ex1	121.921		CO2 transport	Ex1	121.921		CO2 transport	Ex1	121.921		CO2 transport	Ex1	121.921		CO2 transport	Ex1	121.921		CO2 transport	Ex1	121.921		CO2 transport	Ex1	121.921		CO2 transport	Ex1	121.921		CO2 transport	Ex1	121.921		CO2 transport	Ex1	121.921		CO2 transport	Ex1	121.921		CO2 transport	Ex1	121.921		CO2 transport	Ex1	121.921		CO2 transport	Ex1	121.921		CO2 transport	Ex1	121.921		CO2 transport	Ex1	121.921		CO2 transport	Ex1	121.921		CO2 transport	Ex1	121.921		CO2 transport	Ex1	121.921		CO2 transport	Ex1	121.921		CO2 transport	Ex1	121.921		CO2 transport	Ex1	121.921		CO2 transport	Ex1	121.921		CO2 transport	Ex1	121.921		CO2 transport	Ex1	121.921		CO2 transport	Ex1	121.921		CO2 transport	Ex1	121.921		CO2 transport	Ex1	121.921		CO2 transport	Ex1	121.921		CO2 transport	Ex1	121.921		CO2 transport	Ex1	121.921		CO2 transport	Ex1	121.921		CO2 transport	Ex1	121.921		CO2 transport	Ex1	121.921		CO2 transport	Ex1	121.921		CO2 transport	Ex1	121.921		CO2 transport	Ex1	121.921		CO2 transport	Ex1	121.921		CO2 transport	Ex1	121.921		CO2 transport	Ex1	121.921		CO2 transport	Ex1	121.921		CO2 transport	Ex1	121.921		CO2 transport	Ex1	121.921		CO2 transport	Ex1	121.921		CO2 transport	Ex1	121.921		CO2 transport	Ex1	121.921		CO2 transport	Ex1	121.921		CO2 transport	Ex1	121.921		CO2 transport	Ex1	121.921		CO2 transport	Ex1	121.921		CO2 transport	Ex1	121.921		CO2 transport	Ex1	121.921		CO2 transport	Ex1	121.921		CO2 transport	Ex1	121.921		CO2 transport	Ex1	121.921		CO2 transport	Ex1	121.921		CO2 transport	Ex1	121.921		CO2 transport	Ex1	121.921		CO2 transport	Ex1	121.921		CO2 transport	Ex1	121.921		CO2 transport	Ex1	121.921		CO2 transport	Ex1	121.921		CO2 transport	Ex1	121.921		CO2 transport	Ex1	121.921		CO2 transport	Ex1	121.921		CO2 transport	Ex1	121.921		CO2 transport	Ex1	121.921		CO2 transport	Ex1	121.921		CO2 transport	Ex1	121.921		CO2 transport	Ex1	121.921		CO2 transport	Ex1	121.921		CO2 transport	Ex1	121.921		CO2 transport	Ex1	121.921		CO2 transport	Ex1	121.921		CO2 transport	Ex1	121.921		CO2 transport	Ex1	121.921		CO2 transport	Ex1	121.921		CO2 transport	Ex1	121.921		CO2 transport	Ex1	121.921		CO2 transport	Ex1	121.921		CO2 transport	Ex1	121.921		CO2 transport	Ex1	121.921		CO2 transport	Ex1	121.921		CO2 transport	Ex1	121.921		CO2 transport	Ex1	121.921		CO2 transport	Ex1	121.921		CO2 transport	Ex1	121.921		CO2 transport	Ex1	121.921		CO2 transport	Ex1	121.921		CO2 transport	Ex1	121.921		CO2 transport	Ex1	121.921		CO2 transport	Ex1	121.921		CO2 transport	Ex1	121.921		CO2 transport	Ex1	121.921		CO2 transport	Ex1	121.921		CO2 transport	Ex1	121.921		CO2 transport	Ex1	121.921		CO2 transport	Ex1	121.921		CO2 transport	Ex1	121.921		CO2 transport	Ex1	121.921		CO2 transport	Ex1	121.921		CO2 transport	Ex1	121.921		CO2 transport	Ex1	121.921		CO2 transport	Ex1	121.921		CO2 transport	Ex1	121.921		CO2 transport	Ex1	121.921		CO2 transport	Ex1	121.921		CO2 transport	Ex1	121.921		CO2 transport	Ex1	121.921		CO2 transport	Ex1	121.921		CO2 transport	Ex1	121.921		CO2 transport	Ex1	121.921		CO2 transport	Ex1	121.921		CO2 transport	Ex1	121.921		CO2 transport	Ex1	121.921		CO2 transport	Ex1	121.921		CO2 transport	Ex1	121.921		CO2 transport	Ex1	121.921		CO2 transport	Ex1	121.921		CO2 transport	Ex1	121.921		CO2 transport	Ex1	121.921		CO2 transport	Ex1	121.921		CO2 transport	Ex1	121.921		CO2 transport	Ex1	121.921		CO2 transport	Ex1	121.921		CO2 transport	Ex1	121.921		CO2 transport	Ex1	121.921		CO2 transport	Ex1	121.921		CO2 transport	Ex1	121.921		CO2 transport	Ex1	121.921		CO2 transport	Ex1	121.921		CO2 transport	Ex1	121.921		CO2 transport	Ex1	121.921		CO2 transport	Ex1	121.921		CO2 transport	Ex1	121.921		CO2 transport	Ex1	121.921		CO2 transport	Ex1	121.921		CO2 transport	Ex1	121.921		CO2 transport	Ex1	121.921		CO2 transport	Ex1	121.921		CO2 transport	Ex1	121.921		CO2 transport	Ex1	121.921		CO2 transport	Ex1	121.921		CO2 transport	Ex1	121.921		CO2 transport	Ex1	121.921		CO2 transport	Ex1	121.921		CO2 transport	Ex1	121.921		CO2 transport	Ex1	121.921		CO2 transport	Ex1	121.921		CO2 transport	Ex1	121.921		CO2 transport	Ex1	121.921		CO2 transport	Ex1	121.921		CO2 transport	Ex1	121.921		CO2 transport	Ex1	121.921		CO2 transport	Ex1	121.921		CO2 transport	Ex1	121.921		CO2 transport	Ex1	121.921		CO2 transport	Ex1	121.921		CO2 transport	Ex1	121.921		CO2 transport	Ex1	121.921		CO2 transport	Ex1	121.921		CO2 transport	Ex1	121.921		CO2 transport	Ex1	121.921		CO2 transport	Ex1	121.921		CO2 transport	Ex1	121.921		CO2 transport	Ex1	121.921		CO2 transport	Ex1	121.921		CO2 transport	Ex1	121.921		CO2 transport	Ex1	121.921		CO2 transport	Ex1	121.921		CO2 transport	Ex1	121.921		CO2 transport	Ex1	121.921		CO2 transport	Ex1	121.921		CO2 transport	Ex1	121.921		CO2 transport	Ex1	121.921		CO2 transport	Ex1	121.921		CO2 transport	Ex1	121.921		CO2 transport	Ex1	121.921		CO2 transport	Ex1	121.921		CO2 transport	Ex1	121.921		CO2 transport	Ex1	121.921		CO2 transport	Ex1	121.921		CO2 transport	Ex1	121.921		CO2 transport	Ex1	121.921		CO2 transport	Ex1	121.921		CO2 transport	Ex1	121.921		CO2 transport	Ex1	121.921		CO2 transport	Ex1	121.921		CO2 transport	Ex1	121.921		CO2 transport	Ex1	121.921		CO2 transport	Ex1	121.921		CO2 transport	Ex1	121.921		CO2 transport	Ex1	121.921		CO2 transport	Ex1	121.921		CO2 transport	Ex1	121.921		CO2 transport	Ex1	121.921		CO2 transport	Ex1	121.921		CO2 transport	Ex1	121.921		CO2 transport	Ex1	121.921		CO2 transport	Ex1	121.921		CO2 transport	Ex1	121.921		CO2 transport	Ex1	121.921		CO2 transport	Ex1	121.921		CO2 transport	Ex1	121.921		CO2 transport	Ex1	121.921		CO2 transport	Ex1	121.921		CO2 transport	Ex1	121.921		CO2 transport	Ex1	121.921		CO2 transport	Ex1	121.921		CO2 transport	Ex1	121.921		CO2 transport	Ex1	121.921		CO2 transport	Ex1	121.921		CO2 transport	Ex1	121.921		CO2 transport	Ex1	121.921		CO2 transport	Ex1	121.921		CO2 transport	Ex1	121.921		CO2 transport	Ex1	121.921		CO2 transport	Ex1	121.921		CO2 transport	Ex1	121.921		CO2 transport	Ex1	121.921		CO2 transport	Ex1	121.921		CO2 transport	Ex1	121.921		CO2 transport	Ex1	121.921		CO2 transport	Ex1	121.921		CO2 transport	Ex1	121.921		CO2 transport	Ex1	121.921		CO2 transport	Ex1	121.921		CO2 transport	Ex1	121.921		CO2 transport	Ex1	121.921		CO2 transport	Ex1	121.921		CO2 transport	Ex1	121.921		CO2 transport	Ex1	121.921		CO2 transport	Ex1	121.921		CO2 transport	Ex1	121.921		CO2 transport	Ex1	121.921		CO2 transport	Ex1	121.921		CO2 transport	Ex1	121.921		CO2 transport	Ex1	121.921		CO2 transport	Ex1	121.921		CO2 transport	Ex1	121.921		CO2 transport	Ex1	121.921		CO2 transport	Ex1	121.921		CO2 transport	Ex1	121.921		CO2 transport	Ex1	121.921		CO2 transport	Ex1	121.921		CO2 transport	Ex1	121.921		CO2 transport	Ex1	121.921		CO2 transport	Ex1	121.921		CO2 transport	Ex1	121.921		CO2 transport	Ex1	121.921		CO2 transport	Ex1	121.921		CO2 transport	Ex1	121.921		CO2 transport	Ex1	121.921		CO2 transport	Ex1	121.921		CO2 transport	Ex1	121.921		CO2 transport	Ex1	121.921		CO2 transport	Ex1	121.921		CO2 transport	Ex1	121.921		CO2 transport	Ex1	121.921		CO2 transport	Ex1	121.921		CO2 transport	Ex1	121.921		CO2 transport	Ex1	121.921		CO2 transport	Ex1	121.921		CO2 transport	Ex1	121.921		CO2 transport	Ex1	121.921		CO2 transport	Ex1	121.921		CO2 transport	Ex1	121.921		CO2 transport	Ex1	121.921		CO2 transport	Ex1	121.921		CO2 transport	Ex1	121.921		CO2 transport	Ex1	121.921		CO2 transport	Ex1	121.921		CO2 transport	Ex1	121.921		CO2 transport	Ex1	121.921		CO2 transport	Ex1	121.921		CO2 transport	Ex1	121.921		CO2 transport	Ex1	121.921		CO2 transport	Ex1	121.921		CO2 transport	Ex1	121.921		CO2 transport	Ex1	121.921		CO2 transport	Ex1	121.921		CO2 transport	Ex1	121.921		CO2 transport	Ex1	121.921		CO2 transport	Ex1	121.921		CO2 transport	Ex1	121.921		CO2 transport	Ex1	121.921		CO2 transport	Ex1	121.921		CO2 transport	Ex1	121.921		CO2 transport	Ex1	121.921		CO2 transport	Ex1	121.921		CO2 transport	Ex1	121.921		CO2 transport	Ex1	121.921		CO2 transport	Ex1	121.921		CO2 transport	Ex1	121.921		CO2 transport	Ex1	121.921		CO2 transport	Ex1	121.921		CO2 transport	Ex1	121.921		CO2 transport	Ex1	121.921		CO2 transport	Ex1	121.921		CO2 transport	Ex1	121.921		CO2 transport	Ex1	121.921		CO2 transport	Ex1	121.921		CO2 transport	Ex1	121.921		CO2 transport	Ex1	121.921		CO2 transport	Ex1	121.921		CO2 transport	Ex1	121.921		CO2 transport	Ex1	121.921		CO2 transport	Ex1	121.921		CO2 transport	Ex1	121.921		CO2 transport	Ex1	121.921		CO2 transport	Ex1	121.921		CO2 transport	Ex1	121.921		CO2 transport	Ex1	121.921		CO2 transport	Ex1	121.921		CO2 transport	Ex1	121.921		CO2 transport	Ex1	121.921		CO2 transport	Ex1	121.921		CO2 transport	Ex1	121.921		CO2 transport	Ex1	121.921		CO2 transport	Ex1	121.921		CO2 transport	Ex1	121.921		CO2 transport	Ex1	121.921		CO2 transport	Ex1	121.921		CO2 transport	Ex1	121.921		CO2 transport	Ex1	121.921		CO2 transport	Ex1	121.921		CO2 transport	Ex1	121.921		CO2 transport	Ex1	121.921		CO2 transport	Ex1	121.921		CO2 transport	Ex1	121.921		CO2 transport	Ex1	121.921		CO2 transport	Ex1	121.921		CO2 transport	Ex1	121.921		CO2 transport	Ex1	121.921		CO2 transport	Ex1	121.921		CO2 transport	Ex1	121.921		CO2 transport	Ex1	121.921		CO2 transport	Ex1	121.921		CO2 transport	Ex1	121.921		CO2 transport	Ex1	121.921		CO2 transport	Ex1	121.921		CO2 transport	Ex1	121.921		CO2 transport	Ex1	121.921		CO2 transport	Ex1	121.921		CO2 transport	Ex1	121.921		CO2 transport	Ex1	121.921		CO2 transport	Ex1	121.921		CO2 transport	Ex1	121.921		CO2 transport	Ex1	121.921		CO2 transport	Ex1	121.921		CO2 transport	Ex1	121.921		CO2 transport	Ex1	121.921		CO2 transport	Ex1	121.921		CO2 transport	Ex1	121.921		CO2 transport	Ex1	121.921		CO2 transport	Ex1	121.921		CO2 transport	Ex1	121.921		CO2 transport	Ex1	121.921		CO2 transport	Ex1	121.921		CO2 transport	Ex1	121.921		CO2 transport	Ex1	121.921		CO2 transport	Ex1	121.921		CO2 transport	Ex1	121.921		CO2 transport	Ex1	121.921		CO2 transport	Ex1	121.921		CO2 transport	Ex1	121.921		CO2 transport	Ex1	121.921		CO2 transport	Ex1	121.921		CO2 transport	Ex1	121.921		CO2 transport	Ex1	121.921		CO2 transport	Ex1	121.921		CO2 transport	Ex1	121.921		CO2 transport	Ex1	121.921		CO2 transport	Ex1	121.921		CO2 transport	Ex1	121.921		CO2 transport	Ex1	121.921		CO2 transport	Ex1	121.921		CO2 transport	Ex1	121.921		CO2 transport	Ex1	121.921		CO2 transport	Ex1	121.921		CO2 transport	Ex1	121.921		CO2 transport	Ex1	121.921		CO2 transport	Ex1	121.921		CO2 transport	Ex1	121.921		CO2 transport	Ex1	121.921		CO2 transport	Ex1	121.921		CO2 transport	Ex1	121.921		CO2 transport	Ex1	121.921		CO2 transport	Ex1	121.921		CO2 transport	Ex1	121.921		CO2 transport	Ex1	121.921		CO2 transport	Ex1	121.921		CO2 transport	Ex1	121.921		CO2 transport	Ex1	121.921		CO2 transport	Ex1	121.921		CO2 transport	Ex1	121.921		CO2 transport	Ex1	121.921		CO2 transport	Ex1	121.921		CO2 transport	Ex1	121.921		CO2 transport	Ex1	121.921		CO2 transport	Ex1	121.921		CO2 transport	Ex1	121.921		CO2 transport	Ex1	121.921		CO2 transport	Ex1	121.921		CO2 transport	Ex1	121.921		CO2 transport	Ex1	121.921		CO2 transport	Ex1	121.921		CO2 transport	Ex1	121.921		CO2 transport	Ex1	121.921		CO2 transport	Ex1	121.921		CO2 transport	Ex1	121.921		CO2 transport	Ex1	121.921		CO2 transport	Ex1	121.921		CO2 transport	Ex1	121.921		CO2 transport	Ex1	121.921		CO2 transport	Ex1	121.921		CO2 transport	Ex1	121.921		CO2 transport	Ex1	121.921		CO2 transport	Ex1	121.921		CO2 transport	Ex1	121.921		CO2 transport	Ex1	121.921		CO2 transport	Ex1	121.921		CO2 transport	Ex1	121.921		CO2 transport	Ex1	121.921		CO2 transport	Ex1	121.921		CO2 transport	Ex1	121.921		CO2 transport	Ex1	121.921		CO2 transport	Ex1	121.921		CO2 transport	Ex1	121.921		CO2 transport	Ex1	121.921		CO2 transport	Ex1	121.921		CO2 transport	Ex1	121.921		CO2 transport	Ex1	121.921		CO2 transport	Ex1	121.921		CO2 transport	Ex1	121.921		CO2 transport	Ex1	121.921		CO2 transport	Ex1	121.921		CO2 transport	Ex1	121.921		CO2 transport	Ex1	121.921		CO2 transport	Ex1	121.921		CO2 transport	Ex1	121.921		CO2 transport	Ex1	121.921		CO2 transport	Ex1	121.921		CO2 transport	Ex1	121.921		CO2 transport	Ex1	121.921		CO2 transport	Ex1	121.921		CO2 transport	Ex1	121.921		CO2 transport	Ex1	121.921		CO2 transport	Ex1	121.921		CO2 transport	Ex1	121.921		CO2 transport	Ex1	121.921		CO2 transport	Ex1	121.921		CO2 transport	Ex1	121.921		CO2 transport	Ex1	121.921		CO2 transport	Ex1	121.921		CO2 transport	Ex1	121.921		CO2 transport	Ex1	121.921		CO2 transport	Ex1	121.921		CO2 transport	Ex1	121.921		CO2 transport	Ex1	121.921		CO2 transport	Ex1	121.921		CO2 transport	Ex1	121.921		CO2 transport	Ex1	121.921		CO2 transport	Ex1	121.921		CO2 transport	Ex1	121.921		CO2 transport	Ex1	121.921		CO2 transport	Ex1	121.921		CO2 transport	Ex1	121.921		CO2 transport	Ex1	121.921		CO2 transport	Ex1	121.921		CO2 transport	Ex1	121.921		CO2 transport	Ex1	121.921		CO2 transport	Ex1	121.921		CO2 transport	Ex1	121.921		CO2 transport	Ex1	121.921		CO2 transport	Ex1	121.921		CO2 transport	Ex1	121.921		CO2 transport	Ex1	121.921		CO2 transport	Ex1	121.921		CO2 transport	Ex1	121.921		CO2 transport	Ex1	121.921		CO2 transport	Ex1	121.921		CO2 transport	Ex1	121.921		CO2 transport	Ex1	121.921		CO2 transport	Ex1	121.921		CO2 transport	Ex1	121.921		CO2 transport	Ex1	121.921		CO2 transport	Ex1	121.921		CO2 transport	Ex1	121.921		CO2 transport	Ex1	121.921		CO2 transport	Ex1	121.921		CO2 transport	Ex1	121.921		CO2 transport	Ex1	121.921		CO2 transport	Ex1	121.921		CO2 transport	Ex1	121.921		CO2 transport	Ex1	121.921		CO2 transport	Ex1	121.921		CO2 transport	Ex1	121.921		CO2 transport	Ex1	121.921		CO2 transport	Ex1	121.921		CO2 transport	Ex1	121.921		CO2 transport	Ex1	121.921		CO2 transport	Ex1	121.921		CO2 transport	Ex1	121.921		CO2 transport	Ex1	121.921		CO2 transport	Ex1	121.921		CO2 transport	Ex1	121.921		CO2 transport	Ex1	121.921		CO2 transport	Ex1	121.921		CO2 transport	Ex1	121.921		CO2 transport	Ex1	121.921		CO2 transport	Ex1	121.921		CO2 transport	Ex1	121.921		CO2 transport	Ex1	121.921		CO2 transport	Ex1	121.921		CO2 transport	Ex1	121.921		CO2 transport	Ex1	121.921		CO2 transport	Ex1	121.921		CO2 transport	Ex1	121.921		CO2 transport	Ex1	121.921		CO2 transport	Ex1	121.921		CO2 transport	Ex1	121.921		CO2 transport	Ex1	121.921		CO2 transport	Ex1	121.921		CO2 transport	Ex1	121.921		CO2 transport	Ex1	121.921		CO2 transport	Ex1	121.921		CO2 transport	Ex1	121.921		CO2 transport	Ex1	121.921		CO2 transport	Ex1	121.921		CO2 transport	Ex1	121.921		CO2 transport	Ex1	121.921		CO2 transport	Ex1	121.921		CO2 transport	Ex1	121.921		CO2 transport	Ex1	121.921		CO2 transport	Ex1	121.921		CO2 transport	Ex1	121.921		CO2 transport	Ex1	121.921		CO2 transport	Ex1	121.921		CO2 transport	Ex1	121.921		CO2 transport	Ex1	121.921		CO2 transport	Ex1	121.921		CO2 transport	Ex1	121.921		CO2 transport	Ex1	121.921		CO2 transport	Ex1	121.921		CO2 transport	Ex1	121.921		CO2 transport	Ex1	121.921		CO2 transport	Ex1	121.921		CO2 transport	Ex1	121.921		CO2 transport	Ex1	121.921		CO2 transport	Ex1	121.921		CO2 transport	Ex1	121.921		CO2 transport	Ex1	121.921		CO2 transport	Ex1	121.921		CO2 transport	Ex1	121.921		CO2 transport	Ex1	121.921		CO2 transport	Ex1	121.921		CO2 transport	Ex1	121.921		CO2 transport	Ex1	121.921		CO2 transport	Ex1	121.921		CO2 transport	Ex1	121.921		CO2 transport	Ex1	121.921		CO2 transport	Ex1	121.921		CO2 transport	Ex1	121.921		CO2 transport	Ex1	121.921		CO2 transport	Ex1	121.921		CO2 transport	Ex1	121.921		CO2 transport	Ex1	121.921		CO2 transport	Ex1	121.921		CO2 transport	Ex1	121.921		CO2 transport	Ex1	121.921		CO2 transport	Ex1	121.921		CO2 transport	Ex1	121.921		CO2 transport	Ex1	121.921		CO2 transport	Ex1	121.921		CO2 transport	Ex1	121.921		CO2 transport	Ex1	121.921		CO2 transport	Ex1	121.921		CO2 transport	Ex1	121.921		CO2 transport	Ex1	121.921		CO2 transport	Ex1	121.921		CO2 transport	Ex1	121.921		CO2 transport	Ex1	121.921		CO2 transport	Ex1	121.921		CO2 transport	Ex1	121.921		CO2 transport	Ex1	121.921		CO2 transport	Ex1	121.921		CO2 transport	Ex1	121.921		CO2 transport	Ex1	121.921		CO2 transport	Ex1	121.921		CO2 transport	Ex1	121.921		CO2 transport	Ex1	121.921		CO2 transport	Ex1	121.921		CO2 transport	Ex1	121.921		CO2 transport	Ex1	121.921		CO2 transport	Ex1	121.921		CO2 transport	Ex1	121.921		CO2 transport	Ex1	121.921		CO2 transport	Ex1	121.921		CO2 transport	Ex1	121.921		CO2 transport	Ex1	121.921		CO2 transport	Ex1	121.921		CO2 transport	Ex1	121.921		CO2 transport	Ex1	121.921		CO2 transport	Ex1	121.921		CO2 transport	Ex1	121.921		CO2 transport	Ex1	121.921		CO2 transport	Ex1	121.921		CO2 transport	Ex1	121.921		CO2 transport	Ex1	121.921		CO2 transport	Ex1	121.921		CO2 transport	Ex1	121.921		CO2 transport	Ex1	121.921		CO2 transport	Ex1	121.921		CO2 transport	Ex1	121.921		CO2 transport	Ex1	121.921		CO2 transport	Ex1	121.921		CO2 transport	Ex1	121.921		CO2 transport	Ex1	121.921		CO2 transport	Ex1	121.921		CO2 transport	Ex1	121.921		CO2 transport	Ex1	121.921		CO2 transport	Ex1	121.921		CO2 transport	Ex1	121.921		CO2 transport	Ex1	121.921		CO2 transport	Ex1	121.921		CO2 transport	Ex1	121.921		CO2 transport	Ex1	121.921		CO2 transport	Ex1	121.921		CO2 transport	Ex1	121.921		CO2 transport	Ex1	121.921		CO2 transport	Ex1	121.921		CO2 transport	Ex1	121.921		CO2 transport	Ex1	121.921		CO2 transport	Ex1	121.921		CO2 transport	Ex1	121.921		CO2 transport	Ex1	121.921		CO2 transport	Ex1	121.921		CO2 transport	Ex1	121.921		CO2 transport	Ex1	121.921		CO2 transport	Ex1	121.921		CO2 transport	Ex1	121.921		CO2 transport	Ex1	121.921		CO2 transport	Ex1	121.921		CO2 transport	Ex1	121.921		CO2 transport	Ex1	121.921		CO2 transport	Ex1	121.921		CO2 transport	Ex1	121.921		CO2 transport	Ex1	121.921		CO2 transport	Ex1	121.921		CO2 transport	Ex1	121.921		CO2 transport	Ex1	121.921		CO2 transport	Ex1	121.921		CO2 transport	Ex1	121.921		CO2 transport	Ex1	121.921		CO2 transport	Ex1	121.921		CO2 transport	Ex1	121.921		CO2 transport	Ex1	121.921		CO2 transport	Ex1	121.921		CO2 transport	Ex1	121.921		CO2 transport	Ex1	121.921		CO2 transport	Ex1	121.921		CO2 transport	Ex1	121.921		CO2 transport	Ex1	121.921		CO2 transport	Ex1	121.921		CO2 transport	Ex1	121.921		CO2 transport	Ex1	121.921		CO2 transport	Ex1	121.921		CO2 transport	Ex1	121.921		CO2 transport	Ex1	121.921		CO2 transport	Ex1	121.921		CO2 transport	Ex1	121.921		CO2 transport	Ex1	121.921		CO2 transport	Ex1	121.921		CO2 transport	Ex1	121.921		CO2 transport	Ex1	121.921		CO2 transport	Ex1	121.921		CO2 transport	Ex1	121.921		CO2 transport	Ex1	121.921		CO2 transport	Ex1	121.921		CO2 transport	Ex1	121.921		CO2 transport	Ex1	121.921		CO2 transport	Ex1	121.921		CO2 transport	Ex1	121.921		CO2 transport	Ex1	121.921		CO2 transport	Ex1	121.921		CO2 transport	Ex1	121.921		CO2 transport	Ex1	121.921		CO2 transport	Ex1	121.921		CO2 transport	Ex1	121.921		CO2 transport	Ex1	121.921		CO2 transport	Ex1	121.921		CO2 transport	Ex1	121.921		CO2 transport	Ex1	121.921		CO2 transport	Ex1	121.921		CO2 transport	Ex1	121.921		CO2 transport	Ex1	121.921		CO2 transport	Ex1	121.921		CO2 transport	Ex1	121.921		CO2 transport	Ex1	121.921		CO2 transport	Ex1	121.921		CO2 transport	Ex1	121.921		CO2 transport	Ex1	121.921		CO2 transport	Ex1	121.921		CO2 transport	Ex1	121.921		CO2 transport	Ex1	121.921		CO2 transport	Ex1	121.921		CO2 transport	Ex1	121.921		CO2 transport	Ex1	121.921		CO2 transport	Ex1	121.921		CO2 transport	Ex1	121.921		CO2 transport	Ex1	121.921		CO2 transport	Ex1	121.921		CO2 transport	Ex1	121.921		CO2 transport	Ex1	121.921		CO2 transport	Ex1	121.921		CO2 transport	Ex1	121.921		CO2 transport	Ex1	121.921		CO2 transport	Ex1	121.921		CO2 transport	Ex1	121.921		CO2 transport	Ex1	121.921		CO2 transport	Ex1	121.921		CO2 transport	Ex1	121.921		CO2 transport	Ex1	121.921		CO2 transport	Ex1	121.921		CO2 transport	Ex1	121.921		CO2 transport	Ex1	121.921		CO2 transport	Ex1	121.921		CO2 transport	Ex1	121.921		CO2 transport	Ex1	121.921		CO2 transport	Ex1	121.921		CO2 transport	Ex1	121.921		CO2 transport	Ex1	121.921		CO2 transport	Ex1	121.921		CO2 transport	Ex1	121.921		CO2 transport	Ex1	121.921		CO2 transport	Ex1	121.921		CO2 transport	Ex1	121.921		CO2 transport	Ex1	121.921		CO2 transport	Ex1	121.921		CO2 transport	Ex1	121.921		CO2 transport	Ex1	121.921		CO2 transport	Ex1	121.921		CO2 transport	Ex1	121.921		CO2 transport	Ex1	121.921		CO2 transport	Ex1	121.921		CO2 transport	Ex1	121.921		CO2 transport	Ex1	121.921		CO2 transport	Ex1	121.921		CO2 transport	Ex1	121.921		CO2 transport	Ex1	121.921		CO2 transport	Ex1	121.921		CO2 transport	Ex1	121.921		CO2 transport	Ex1	121.921		CO2 transport	Ex1	121.921		CO2 transport	Ex1	121.921		CO2 transport	Ex1	121.921		CO2 transport	Ex1	121.921		CO2 transport	Ex1	121.921		CO2 transport	Ex1	121.921		CO2 transport	Ex1	121.921		CO2 transport	Ex1	121.921		CO2 transport	Ex1	121.921		CO2 transport	Ex1	121.921		CO2 transport	Ex1	121.921		CO2 transport	Ex1	121.921		CO2 transport	Ex1	121.921		CO2 transport	Ex1	121.921		CO2 transport	Ex1	121.921		CO2 transport	Ex1	121.921		CO2 transport	Ex1	121.921		CO2 transport	Ex1	121.921		CO2 transport	Ex1	121.921		CO2 transport	Ex1	121.921		CO2 transport	Ex1	121.921		CO2 transport	Ex1	121.921		CO2 transport	Ex1	121.921		CO2 transport	Ex1	121.921		CO2 transport	Ex1	121.921		CO2 transport	Ex1	121.921		CO2 transport	Ex1	121.921		CO2 transport	Ex1	121.921		CO2 transport	Ex1	121.921		CO2 transport	Ex1	121.921		CO2 transport	Ex1	121.921		CO2 transport	Ex1	121.921		CO2 transport	Ex1	121.921		CO2 transport	Ex1	121.921		CO2 transport	Ex1	121.921		CO2 transport	Ex1	121.921		CO2 transport	Ex1	121.921		CO2 transport	Ex1	121.921		CO2 transport	Ex1	121.921		CO2 transport	Ex1	121.921		CO2 transport	Ex1	121.921		CO2 transport	Ex1	121.921		CO2 transport	Ex1	121.921		CO2 transport	Ex1	121.921		CO2 transport	Ex1	121.921		CO2 transport	Ex1	121.921		CO2 transport	Ex1	121.921		CO2 transport	Ex1	121.921		CO2 transport	Ex1	121.921		CO2 transport	Ex1	121.921		CO2 transport	Ex1	121.921		CO2 transport	Ex1	121.921		CO2 transport	Ex1	121.921		CO2 transport	Ex1	121.921		CO2 transport	Ex1	121.921		CO2 transport	Ex1	121.921		CO2 transport	Ex1	121.921		CO2 transport	Ex1	121.921		CO2 transport	Ex1	121.921		CO2 transport	Ex1	121.921		CO2 transport	Ex1	121.921		CO2 transport	Ex1	121.921		CO2 transport	Ex1	121.921		CO2 transport	Ex1	121.921		CO2 transport	Ex1	121.921		CO2 transport	Ex1	121.921		CO2 transport	Ex1	121.921		CO2 transport	Ex1	121.921		CO2 transport	Ex1	121.921		CO2 transport	Ex1	121.921		CO2 transport	Ex1	121.921		CO2 transport	Ex1	121.921		CO2 transport	Ex1	121.921		CO2 transport	Ex1	121.921		CO2 transport	Ex1	121.921		CO2 transport	Ex1	121.921		CO2 transport	Ex1	121.921		CO2 transport	Ex1	121.921		CO2 transport	Ex1	121.921		CO2 transport	Ex1	121.921		CO2 transport	Ex1	121.921		CO2 transport	Ex1	121.921		CO2 transport	Ex1	121.921		CO2 transport	Ex1	121.921		CO2 transport	Ex1	121.921		CO2 transport	Ex1	121.921		CO2 transport	Ex1	121.921		CO2 transport	Ex1	121.921		CO2 transport	Ex1	121.921		CO2 transport	Ex1	121.921		CO2 transport	Ex1	121.921		CO2 transport	Ex1	121.921		CO2 transport	Ex1	121.921		CO2 transport	Ex1	121.921		CO2 transport	Ex1	121.921		CO2 transport	Ex1	121.921		CO2 transport	Ex1	121.921		CO2 transport	Ex1	121.921		CO2 transport	Ex1	121.921		CO2 transport	Ex1	121.921		CO2 transport	Ex1	121.921		CO2 transport	Ex1	121.921		CO2 transport	Ex1	121.921		CO2 transport	Ex1	121.921		CO2 transport	Ex1	121.921		CO2 transport	Ex1	121.921		CO2 transport	Ex1	121.921		CO2 transport	Ex1	121.921		CO2 transport	Ex1	121.921		CO2 transport	Ex1	121.921		CO2 transport	Ex1	121.921		CO2 transport	Ex1	121.921		CO2 transport	Ex1	121.921		CO2 transport	Ex1	121.921		CO2 transport	Ex1	121.921		CO2 transport	Ex1	121.921		CO2 transport	Ex1	121.921		CO2 transport	Ex1	121.921		CO2 transport	Ex1	121.921		CO2 transport	Ex1	121.921		CO2 transport	Ex1	121.921		CO2 transport	Ex1	121.921		CO2 transport	Ex1	121.921		CO2 transport	Ex1	121.921		CO2 transport	Ex1	121.921		CO2 transport	Ex1	121.921		CO2 transport	Ex1	121.921		CO2 transport	Ex1	121.921		CO2 transport	Ex1	121.921		CO2 transport	Ex1	121.921		CO2 transport	Ex1	121.921		CO2 transport	Ex1	121.921		CO2 transport	Ex1	121.921		CO2 transport	Ex1	121.921		CO2 transport	Ex1	121.921		CO2 transport	Ex1	121.921		CO2 transport	Ex1	121.921		CO2 transport	Ex1	121.921		CO2 transport	Ex1	121.921		CO2 transport	Ex1	121.921		CO2 transport	Ex1	121.921		CO2 transport	Ex1	121.921		CO2 transport	Ex1	121.921		CO2 transport	Ex1	121.921		CO2 transport	Ex1	121.921		CO2 transport	Ex1	121.921		CO2 transport	Ex1	121.921		CO2 transport	Ex1	121.921		CO2 transport	Ex1	121.921		CO2 transport	Ex1	121.921		CO2 transport	Ex1	121.921		CO2 transport	Ex1	121.921		CO2 transport	Ex1	121.921		CO2 transport	Ex1	121.921		CO2 transport	Ex1	121.921		CO2 transport	Ex1	121.921		CO2 transport	Ex1	121.921		CO2 transport	Ex1	121.921		CO2 transport	Ex1	121.921		CO2 transport	Ex1	121.921		CO2 transport	Ex1	121.921		CO2 transport	Ex1	121.921		CO2 transport	Ex1	121.921		CO2 transport	Ex1	121.921		CO2 transport	Ex1	121.921		CO2 transport	Ex1	121.921		CO2 transport	Ex1	121.921		CO2 transport	Ex1	121.921		CO2 transport	Ex1	121.921		CO2 transport	Ex1	121.921		CO2 transport	Ex1	121.921		CO2 transport	Ex1	121.921		CO2 transport	Ex1	121.921		CO2 transport	Ex1	121.921		CO2 transport	Ex1	121.921		CO2 transport	Ex1	121.921		CO2 transport	Ex1	121.921		CO2 transport	Ex1	121.921		CO2 transport	Ex1	121.921		CO2 transport	Ex1	121.921		CO2 transport	Ex1	121.921		CO2 transport	Ex1	121.921		CO2 transport	Ex1	121.921		CO2 transport	Ex1	121.921		CO2 transport	Ex1	121.921		CO2 transport	Ex1	121.921		CO2 transport	Ex1	121.921		CO2 transport	Ex1	121.921		CO2 transport	Ex1	121.921		CO2 transport	Ex1	121.921		CO2 transport	Ex1	121.921		CO2 transport	Ex1	121.921		CO2 transport	Ex1	121.921		CO2 transport	Ex1	121.921		CO2 transport	Ex1	121.921		CO2 transport	Ex1	121.921		CO2 transport	Ex1	121.921		CO2 transport	Ex1	121.921		CO2 transport	Ex1	121.921		CO2 transport	Ex1	121.921		CO2 transport	Ex1	121.921		CO2 transport	Ex1	121.921		CO2 transport	Ex1	121.921		CO2 transport	Ex1	121.921		CO2 transport	Ex1	121.921		CO2 transport	Ex1	121.921		CO2 transport	Ex1	121.921		CO2 transport	Ex1	121.921		CO2 transport	Ex1	121.921		CO2 transport	Ex1	121.921		CO2 transport	Ex1	121.921		CO2 transport	Ex1	121.921		CO2 transport	Ex1	121.921		CO2 transport	Ex1	121.921		CO2 transport	Ex1	121.921		CO2 transport	Ex1	121.921		CO2 transport	Ex1	121.921		CO2 transport	Ex1	121.921		CO2 transport	Ex1	121.921		CO2 transport	Ex1	121.921		CO2 transport	Ex1	121.921		CO2 transport	Ex1	121.921		CO2 transport	Ex1	121.921		CO2 transport	Ex1	121.921		CO2 transport	Ex1	121.921		CO2 transport	Ex1	121.921		CO2 transport	Ex1	121.921		CO2 transport	Ex1	121.921		CO2 transport	Ex1	121.921		CO2 transport	Ex1	121.921		CO2 transport	Ex1	121.921		CO2 transport	Ex1	121.921		CO2 transport	Ex1	121.921		CO2 transport	Ex1	121.921		CO2 transport	Ex1	121.921		CO2 transport	Ex1	121.921		CO2 transport	Ex1	121.921		CO2 transport	Ex1	121.921		CO2 transport	Ex1	121.921		CO2 transport	Ex1	121.921		CO2 transport	Ex1	121.921		CO2 transport	Ex1	121.921		CO2 transport	Ex1	121.921		CO2 transport	Ex1	121.921		CO2 transport	Ex1	121.921		CO2 transport	Ex1	121.921		CO2 transport	Ex1	121.921		CO2 transport	Ex1	121.921		CO2 transport	Ex1	121.921		CO2 transport	Ex1	121.921		CO2 transport	Ex1	121.921		CO2 transport	Ex1	121.921		CO2 transport	Ex1	121.921		CO2 transport	Ex1	121.921		CO2 transport	Ex1	121.921		CO2 transport	Ex1	121.921		CO2 transport	Ex1	121.921		CO2 transport	Ex1	121.921		CO2 transport	Ex1	121.921		CO2 transport	Ex1	121.921		CO2 transport	Ex1	121.921		CO2 transport	Ex1	121.921		CO2 transport	Ex1	121.921		CO2 transport	Ex1	121.921		CO2 transport	Ex1	121.921		CO2 transport	Ex1	121.921		CO2 transport	Ex1	121.921		CO2 transport	Ex1	121.921		CO2 transport	Ex1	121.921		CO2 transport	Ex1	121.921		CO2 transport	Ex1	121.921		CO2 transport	Ex1	121.921		CO2 transport	Ex1	121.921		CO2 transport	Ex1	121.921		CO2 transport	Ex1	121.921		CO2 transport	Ex1	121.921		CO2 transport	Ex1	121.921		CO2 transport	Ex1	121.921		CO2 transport	Ex1	121.921		CO2 transport	Ex1	121.921		CO2 transport	Ex1	121.921		CO2 transport	Ex1	121.921		CO2 transport	Ex1	121.921		CO2 transport	Ex1	121.921		CO2 transport	Ex1	121.921		CO2 transport	Ex1	121.921		CO2 transport	Ex1	121.921		CO2 transport	Ex1	121.921		CO2 transport	Ex1	121.921		CO2 transport	Ex1	121.921		CO2 transport	Ex1	121.921		CO2 transport	Ex1	121.921		CO2 transport	Ex1	121.921		CO2 transport	Ex1	121.921		CO2 transport	Ex1	121.921		CO2 transport	Ex1	121.921		CO2 transport	Ex1	121.921		CO2 transport	Ex1	121.921		CO2 transport	Ex1	121.921		CO2 transport	Ex1	121.921		CO2 transport	Ex1	121.921		CO2 transport	Ex1	121.921		CO2 transport	Ex1	121.921		CO2 transport	Ex1	121.921		CO2 transport	Ex1	121.921		CO2 transport	Ex1	121.921		CO2 transport	Ex1	121.921		CO2 transport	Ex1	121.921		CO2 transport	Ex1	121.921		CO2 transport	Ex1	121.921		CO2 transport	Ex1	121.921		CO2 transport	Ex1	121.921		CO2 transport	Ex1	121.921		CO2 transport	Ex1	121.921		CO2 transport	Ex1	121.921		CO2 transport	Ex1	121.921		CO2 transport	Ex1	121.921		CO2 transport	Ex1	121.921		CO2 transport	Ex1	121.921		CO2 transport	Ex1	121.921		CO2 transport	Ex1	121.921		CO2 transport	Ex1	121.921		CO2 transport	Ex1	121.921		CO2 transport	Ex1	121.921		CO2 transport	Ex1	121.921		CO2 transport	Ex1	121.921		CO2 transport	Ex1	121.921		CO2 transport	Ex1	121.921		CO2 transport	Ex1	121.921		CO2 transport	Ex1	121.921		CO2 transport	Ex1	121.921		CO2 transport	Ex1	121.921		CO2 transport
Ex8	0	0	Glucose_ext input 																																																																																																																																																																																																																																																																																																																																																																																																																																																																																																																																																																																																																																																																																																																																																																																																																																																																																																																																																																																																																																																																																																																																																																																																																																																																																																																																																																																																																																																																																																																																																																																																																																																																																																																																																																																																																																																																																																																																																																																																																																																																																																																																																																																																																																																																																																																																																																																																																																																																																																																																																																																																																																																																																																																																																																																																																																																																																																																																																																																																																																																																																																																																																																																																																																																																																																																																																																																																																																																																																																																																																																																																																																																																																																																																																																																																																																																																																																																																																																																																																																																																																																																																																																																																																																																																																																																																																																																																																																																																																																																																																																																																																																																																																																																																																																																																																																																																																																																																																																																																																																																																																																																																																																																																																																																																																																																																																																																																																																																																																																																																																																																																																																																																																																																																																																																																																																																																																																																																																																																																																																																																																																																																																																																																																																																																																																																																																																																																																																																																																																																																																																																																																																																																																																																																																																																																																																																																																																																																																																																																																																																																																																																																																																																																																																																																																																																																																																																																																																																																																																																																																																																																																																																																																																																																																																																																																																																																																																																																																																																																																																																																																																																																																																																																																																																																																																																																																																																																																																																																																																																																																																																																																																																																																																																																																																																																																																																																																																																																																																																																																																																																																																																																																																																																																																																																																																																																																																																																																																																																																																																																																																																																																																																																																																																																																																																																																																																																																																																																																																																																																																																																																																																																																																																																																																																																																																																																																																																																																																																																																																																																																																																																																																																																																																																																																																																																																																																																																																																																																																																																																																																																																																																																																																																																																																																																																																																																																																																																																																																																																																																																																																																																																																																																																																																																																																																																																																																																																																																																																																																																																																																																																																																																																																																																																																																																																																																																																																																																																																																																																																																																																																																																																																																																																																																																																																																																																																																																																																																																																																																																																																																																																																																																																																																																																																																																																																																																																																																																																																																																																																																																																																																																																																																																																																																																																																																																																																																																																																																																																																																																																																																																																																																																																																																																																																																																																																																																																																																																																																																																																																																																																																																																																																																																																																																																																																																																																																																																																																																																																																																																																																																																																																																																																																																																																																																																																																																																																																																																																																																																																																																																																																																																																																																																																																																																																																																																																																																																																																																																																																																																																																																																																																																																																																																																																																																																																																																																																																																																																																																																																																																																																																																																																																																																																																																																																																																																																																																																																																																																																																																																																																																												
Ex17	0	0	Less starch accumulated																																																																																																																																																																																																																																																																																																																																																																																																																																																																																																																																																																																																																																																																																																																																																																																																																																																																																																																																																																																																																																																																																																																																																																																																																																																																																																																																																																																																																																																																																																																																																																																																																																																																																																																																																																																																																																																																																																																																																																																																																																																																																																																																																																																																																																																																																																																																																																																																																																																																																																																																																																																																																																																																																																																																																																																																																																																																																																																																																																																																																																																																																																																																																																																																																																																																																																																																																																																																																																																																																																																																																																																																																																																																																																																																																																																																																																																																																																																																																																																																																																																																																																																																																																																																																																																																																																																																																																																																																																																																																																																																																																																																																																																																																																																																																																																																																																																																																																																																																																																																																																																																																																																																																																																																																																																																																																																																																																																																																																																																																																																																																																																																																																																																																																																																																																																																																																																																																																																																																																																																																																																																																																																																																																																																																																																																																																																																																																																																																																																																																																																																																																																																																																																																																																																																																																																																																																																																																																																																																																																																																																																																																																																																																																																																																																																																																																																																																																																																																																																																																																																																																																																																																																																																																																																																																																																																																																																																																																																																																																																																																																																																																																																																																																																																																																																																																																																																																																																																																																																																																																																																																																																																																																																																																																																																																																																																																																																																																																																																																																																																																																																																																																																																																																																																																																																																																																																																																																																																																																																																																																																																																																																																																																																																																																																																																																																																																																																																																																																																																																																																																																																																																																																																																																																																																																																																																																																																																																																																																																																																																																																																																																																																																																																																																																																																																																																																																																																																																																																																																																																																																																																																																																																																																																																																																																																																																																																																																																																																																																																																																																																																																																																																																																																																																																																																																																																																																																																																																																																																																																																																																																																																																																																																																																																																																																																																																																																																																																																																																																																																																																																																																																																																																																																																																																																																																																																																																																																																																																																																																																																																																																																																																																																																																																																																																																																																																																																																																																																																																																																																																																																																																																																																																																																																																																																																																																																																																																																																																																																																																																																																																																																																																																																																																																																																																																																																																																																																																																																																																																																																																																																																																																																																																																																																																																																																																																																																																																																																																																																																																																																																																																																																																																																																																																																																																																																																																																																																																																																																																																																																																																																																																																																																																																																																																																																																																																																																																																																																																																																																																																																																																																																																																																																																																																																																																																																																																																																																																																																																																																																																																																																																																																																																																																																																																																																																																																																																																																																																																																																																																																																																																																																												
Ex4	0	0	"Only NH3 as N source, NO3 = 0"																																																																																																																																																																																																																																																																																																																																																																																																																																																																																																																																																																																																																																																																																																																																																																																																																																																																																																																																																																																																																																																																																																																																																																																																																																																																																																																																																																																																																																																																																																																																																																																																																																																																																																																																																																																																																																																																																																																																																																																																																																																																																																																																																																																																																																																																																																																																																																																																																																																																																																																																																																																																																																																																																																																																																																																																																																																																																																																																																																																																																																																																																																																																																																																																																																																																																																																																																																																																																																																																																																																																																																																																																																																																																																																																																																																																																																																																																																																																																																																																																																																																																																																																																																																																																																																																																																																																																																																																																																																																																																																																																																																																																																																																																																																																																																																																																																																																																																																																																																																																																																																																																																																																																																																																																																																																																																																																																																																																																																																																																																																																																																																																																																																																																																																																																																																																																																																																																																																																																																																																																																																																																																																																																																																																																																																																																																																																																																																																																																																																																																																																																																																																																																																																																																																																																																																																																																																																																																																																																																																																																																																																																																																																																																																																																																																																																																																																																																																																																																																																																																																																																																																																																																																																																																																																																																																																																																																																																																																																																																																																																																																																																																																																																																																																																																																																																																																																																																																																																																																																																																																																																																																																																																																																																																																																																																																																																																																																																																																																																																																																																																																																																																																																																																																																																																																																																																																																																																																																																																																																																																																																																																																																																																																																																																																																																																																																																																																																																																																																																																																																																																																																																																																																																																																																																																																																																																																																																																																																																																																																																																																																																																																																																																																																																																																																																																																																																																																																																																																																																																																																																																																																																																																																																																																																																																																																																																																																																																																																																																																																																																																																																																																																																																																																																																																																																																																																																																																																																																																																																																																																																																																																																																																																																																																																																																																																																																																																																																																																																																																																																																																																																																																																																																																																																																																																																																																																																																																																																																																																																																																																																																																																																																																																																																																																																																																																																																																																																																																																																																																																																																																																																																																																																																																																																																																																																																																																																																																																																																																																																																																																																																																																																																																																																																																																																																																																																																																																																																																																																																																																																																																																																																																																																																																																																																																																																																																																																																																																																																																																																																																																																																																																																																																																																																																																																																																																																																																																																																																																																																																																																																																																																																																																																																																																																																																																																																																																																																																																																																																																																																																																																																																																																																																																																																																																																																																																																																																																																																																																																																																																																																																																																																																																																																																																																																																																																																																																																																																																																																																																																																																																																																																												
Ex11	0	0	Light absorbed range																																																																																																																																																																																																																																																																																																																																																																																																																																																																																																																																																																																																																																																																																																																																																																																																																																																																																																																																																																																																																																																																																																																																																																																																																																																																																																																																																																																																																																																																																																																																																																																																																																																																																																																																																																																																																																																																																																																																																																																																																																																																																																																																																																																																																																																																																																																																																																																																																																																																																																																																																																																																																																																																																																																																																																																																																																																																																																																																																																																																																																																																																																																																																																																																																																																																																																																																																																																																																																																																																																																																																																																																																																																																																																																																																																																																																																																																																																																																																																																																																																																																																																																																																																																																																																																																																																																																																																																																																																																																																																																																																																																																																																																																																																																																																																																																																																																																																																																																																																																																																																																																																																																																																																																																																																																																																																																																																																																																																																																																																																																																																																																																																																																																																																																																																																																																																																																																																																																																																																																																																																																																																																																																																																																																																																																																																																																																																																																																																																																																																																																																																																																																																																																																																																																																																																																																																																																																																																																																																																																																																																																																																																																																																																																																																																																																																																																																																																																																																																																																																																																																																																																																																																																																																																																																																																																																																																																																																																																																																																																																																																																																																																																																																																																																																																																																																																																																																																																																																																																																																																																																																																																																																																																																																																																																																																																																																																																																																																																																																																																																																																																																																																																																																																																																																																																																																																																																																																																																																																																																																																																																																																																																																																																																																																																																																																																																																																																																																																																																																																																																																																																																																																																																																																																																																																																																																																																																																																																																																																																																																																																																																																																																																																																																																																																																																																																																																																																																																																																																																																																																																																																																																																																																																																																																																																																																																																																																																																																																																																																																																																																																																																																																																																																																																																																																																																																																																																																																																																																																																																																																																																																																																																																																																																																																																																																																																																																																																																																																																																																																																																																																																																																																																																																																																																																																																																																																																																																																																																																																																																																																																																																																																																																																																																																																																																																																																																																																																																																																																																																																																																																																																																																																																																																																																																																																																																																																																																																																																																																																																																																																																																																																																																																																																																																																																																																																																																																																																																																																																																																																																																																																																																																																																																																																																																																																																																																																																																																																																																																																																																																																																																																																																																																																																																																																																																																																																																																																																																																																																																																																																																																																																																																																																																																																																																																																																																																																																																																																																																																																																																																																																																																																																																																																																																																																																																																																																																																																																																																																																																																																																																																																																																																																																																																																																																																																																																																																																																																																																																																																																																																																																																																												
BIO_ls	0.035	0.035	"Biomass heterotrophic, specific growth rate [hr^-1], based on literature data"																																																																																																																																																																																																																																																																																																																																																																																																																																																																																																																																																																																																																																																																																																																																																																																																																																																																																																																																																																																																																																																																																																																																																																																																																																																																																																																																																																																																																																																																																																																																																																																																																																																																																																																																																																																																																																																																																																																																																																																																																																																																																																																																																																																																																																																																																																																																																																																																																																																																																																																																																																																																																																																																																																																																																																																																																																																																																																																																																																																																																																																																																																																																																																																																																																																																																																																																																																																																																																																																																																																																																																																																																																																																																																																																																																																																																																																																																																																																																																																																																																																																																																																																																																																																																																																																																																																																																																																																																																																																																																																																																																																																																																																																																																																																																																																																																																																																																																																																																																																																																																																																																																																																																																																																																																																																																																																																																																																																																																																																																																																																																																																																																																																																																																																																																																																																																																																																																																																																																																																																																																																																																																																																																																																																																																																																																																																																																																																																																																																																																																																																																																																																																																																																																																																																																																																																																																																																																																																																																																																																																																																																																																																																																																																																																																																																																																																																																																																																																																																																																																																																																																																																																																																																																																																																																																																																																																																																																																																																																																																																																																																																																																																																																																																																																																																																																																																																																																																																																																																																																																																																																																																																																																																																																																																																																																																																																																																																																																																																																																																																																																																																																																																																																																																																																																																																																																																																																																																																																																																																																																																																																																																																																																																																																																																																																																																																																																																																																																																																																																																																																																																																																																																																																																																																																																																																																																																																																																																																																																																																																																																																																																																																																																																																																																																																																																																																																																																																																																																																																																																																																																																																																																																																																																																																																																																																																																																																																																																																																																																																																																																																																																																																																																																																																																																																																																																																																																																																																																																																																																																																																																																																																																																																																																																																																																																																																																																																																																																																																																																																																																																																																																																																																																																																																																																																																																																																																																																																																																																																																																																																																																																																																																																																																																																																																																																																																																																																																																																																																																																																																																																																																																																																																																																																																																																																																																																																																																																																																																																																																																																																																																																																																																																																																																																																																																																																																																																																																																																																																																																																																																																																																																																																																																																																																																																																																																																																																																																																																																																																																																																																																																																																																																																																																																																																																																																																																																																																																																																																																																																																																																																																																																																																																																																																																																																																																																																																																																																																																																																																																																																																																																																																																																																																																																																																																																																																																																																																																																																																																																																																																																																																																																																																																																																																																																																																																																																																																																																																																																																																																																																																																																																												
TCP30	0	0	Constrained citruline transporter																																																																																																																																																																																																																																																																																																																																																																																																																																																																																																																																																																																																																																																																																																																																																																																																																																																																																																																																																																																																																																																																																																																																																																																																																																																																																																																																																																																																																																																																																																																																																																																																																																																																																																																																																																																																																																																																																																																																																																																																																																																																																																																																																																																																																																																																																																																																																																																																																																																																																																																																																																																																																																																																																																																																																																																																																																																																																																																																																																																																																																																																																																																																																																																																																																																																																																																																																																																																																																																																																																																																																																																																																																																																																																																																																																																																																																																																																																																																																																																																																																																																																																																																																																																																																																																																																																																																																																																																																																																																																																																																																																																																																																																																																																																																																																																																																																																																																																																																																																																																																																																																																																																																																																																																																																																																																																																																																																																																																																																																																																																																																																																																																																																																																																																																																																																																																																																																																																																																																																																																																																																																																																																																																																																																																																																																																																																																																																																																																																																																																																																																																																																																																																																																																																																																																																																																																																																																																																																																																																																																																																																																																																																																																																																																																																																																																																																																																																																																																																																																																																																																																																																																																																																																																																																																																																																																																																																																																																																																																																																																																																																																																																																																																																																																																																																																																																																																																																																																																																																																																																																																																																																																																																																																																																																																																																																																																																																																																																																																																																																																																																																																																																																																																																																																																																																																																																																																																																																																																																																																																																																																																																																																																																																																																																																																																																																																																																																																																																																																																																																																																																																																																																																																																																																																																																																																																																																																																																																																																																																																																																																																																																																																																																																																																																																																																																																																																																																																																																																																																																																																																																																																																																																																																																																																																																																																																																																																																																																																																																																																																																																																																																																																																																																																																																																																																																																																																																																																																																																																																																																																																																																																																																																																																																																																																																																																																																																																																																																																																																																																																																																																																																																																																																																																																																																																																																																																																																																																																																																																																																																																																																																																																																																																																																																																																																																																																																																																																																																																																																																																																																																																																																																																																																																																																																																																																																																																																																																																																																																																																																																																																																																																																																																																																																																																																																																																																																																																																																																																																																																																																																																																																																																																																																																																																																																																																																																																																																																																																																																																																																																																																																																																																																																																																																																																																																																																																																																																																																																																																																																																																																																																																																																																																																																																																																																																																																																																																																																																																																																																																																																																																																																																																																																																																																																																																																																																																																																																																																																																																																																																																																																																																																																																																																																																																																																																																																																																																																																																																																																																																																																																																																																												
R03140_c	0	0	"this reaction is not active in cytoplasm, only in plastid"																																																																																																																																																																																																																																																																																																																																																																																																																																																																																																																																																																																																																																																																																																																																																																																																																																																																																																																																																																																																																																																																																																																																																																																																																																																																																																																																																																																																																																																																																																																																																																																																																																																																																																																																																																																																																																																																																																																																																																																																																																																																																																																																																																																																																																																																																																																																																																																																																																																																																																																																																																																																																																																																																																																																																																																																																																																																																																																																																																																																																																																																																																																																																																																																																																																																																																																																																																																																																																																																																																																																																																																																																																																																																																																																																																																																																																																																																																																																																																																																																																																																																																																																																																																																																																																																																																																																																																																																																																																																																																																																																																																																																																																																																																																																																																																																																																																																																																																																																																																																																																																																																																																																																																																																																																																																																																																																																																																																																																																																																																																																																																																																																																																																																																																																																																																																																																																																																																																																																																																																																																																																																																																																																																																																																																																																																																																																																																																																																																																																																																																																																																																																																																																																																																																																																																																																																																																																																																																																																																																																																																																																																																																																																																																																																																																																																																																																																																																																																																																																																																																																																																																																																																																																																																																																																																																																																																																																																																																																																																																																																																																																																																																																																																																																																																																																																																																																																																																																																																																																																																																																																																																																																																																																																																																																																																																																																																																																																																																																																																																																																																																																																																																																																																																																																																																																																																																																																																																																																																																																																																																																																																																																																																																																																																																																																																																																																																																																																																																																																																																																																																																																																																																																																																																																																																																																																																																																																																																																																																																																																																																																																																																																																																																																																																																																																																																																																																																																																																																																																																																																																																																																																																																																																																																																																																																																																																																																																																																																																																																																																																																																																																																																																																																																																																																																																																																																																																																																																																																																																																																																																																																																																																																																																																																																																																																																																																																																																																																																																																																																																																																																																																																																																																																																																																																																																																																																																																																																																																																																																																																																																																																																																																																																																																																																																																																																																																																																																																																																																																																																																																																																																																																																																																																																																																																																																																																																																																																																																																																																																																																																																																																																																																																																																																																																																																																																																																																																																																																																																																																																																																																																																																																																																																																																																																																																																																																																																																																																																																																																																																																																																																																																																																																																																																																																																																																																																																																																																																																																																																																																																																																																																																																																																																																																																																																																																																																																																																																																																																																																																																																																																																																																																																																																																																																																																																																																																																																																																																																																																																																																																																																																																																																																																																																																																																																																																																																																																																																																																																																																																																																																																																																												
R01752_c	0	0	reactions set to zero to correct high negative flux																																																																																																																																																																																																																																																																																																																																																																																																																																																																																																																																																																																																																																																																																																																																																																																																																																																																																																																																																																																																																																																																																																																																																																																																																																																																																																																																																																																																																																																																																																																																																																																																																																																																																																																																																																																																																																																																																																																																																																																																																																																																																																																																																																																																																																																																																																																																																																																																																																																																																																																																																																																																																																																																																																																																																																																																																																																																																																																																																																																																																																																																																																																																																																																																																																																																																																																																																																																																																																																																																																																																																																																																																																																																																																																																																																																																																																																																																																																																																																																																																																																																																																																																																																																																																																																																																																																																																																																																																																																																																																																																																																																																																																																																																																																																																																																																																																																																																																																																																																																																																																																																																																																																																																																																																																																																																																																																																																																																																																																																																																																																																																																																																																																																																																																																																																																																																																																																																																																																																																																																																																																																																																																																																																																																																																																																																																																																																																																																																																																																																																																																																																																																																																																																																																																																																																																																																																																																																																																																																																																																																																																																																																																																																																																																																																																																																																																																																																																																																																																																																																																																																																																																																																																																																																																																																																																																																																																																																																																																																																																																																																																																																																																																																																																																																																																																																																																																																																																																																																																																																																																																																																																																																																																																																																																																																																																																																																																																																																																																																																																																																																																																																																																																																																																																																																																																																																																																																																																																																																																																																																																																																																																																																																																																																																																																																																																																																																																																																																																																																																																																																																																																																																																																																																																																																																																																																																																																																																																																																																																																																																																																																																																																																																																																																																																																																																																																																																																																																																																																																																																																																																																																																																																																																																																																																																																																																																																																																																																																																																																																																																																																																																																																																																																																																																																																																																																																																																																																																																																																																																																																																																																																																																																																																																																																																																																																																																																																																																																																																																																																																																																																																																																																																																																																																																																																																																																																																																																																																																																																																																																																																																																																																																																																																																																																																																																																																																																																																																																																																																																																																																																																																																																																																																																																																																																																																																																																																																																																																																																																																																																																																																																																																																																																																																																																																																																																																																																																																																																																																																																																																																																																																																																																																																																																																																																																																																																																																																																																																																																																																																																																																																																																																																																																																																																																																																																																																																																																																																																																																																																																																																																																																																																																																																																																																																																																																																																																																																																																																																																																																																																																																																																																																																																																																																																																																																																																																																																																																																																																																																																																																																																																																																																																																																																																																																																																																																																																																																																																																																																																																																																																																																																												
R03157_c	0	0	reactions set to zero to correct high negative flux																																																																																																																																																																																																																																																																																																																																																																																																																																																																																																																																																																																																																																																																																																																																																																																																																																																																																																																																																																																																																																																																																																																																																																																																																																																																																																																																																																																																																																																																																																																																																																																																																																																																																																																																																																																																																																																																																																																																																																																																																																																																																																																																																																																																																																																																																																																																																																																																																																																																																																																																																																																																																																																																																																																																																																																																																																																																																																																																																																																																																																																																																																																																																																																																																																																																																																																																																																																																																																																																																																																																																																																																																																																																																																																																																																																																																																																																																																																																																																																																																																																																																																																																																																																																																																																																																																																																																																																																																																																																																																																																																																																																																																																																																																																																																																																																																																																																																																																																																																																																																																																																																																																																																																																																																																																																																																																																																																																																																																																																																																																																																																																																																																																																																																																																																																																																																																																																																																																																																																																																																																																																																																																																																																																																																																																																																																																																																																																																																																																																																																																																																																																																																																																																																																																																																																																																																																																																																																																																																																																																																																																																																																																																																																																																																																																																																																																																																																																																																																																																																																																																																																																																																																																																																																																																																																																																																																																																																																																																																																																																																																																																																																																																																																																																																																																																																																																																																																																																																																																																																																																																																																																																																																																																																																																																																																																																																																																																																																																																																																																																																																																																																																																																																																																																																																																																																																																																																																																																																																																																																																																																																																																																																																																																																																																																																																																																																																																																																																																																																																																																																																																																																																																																																																																																																																																																																																																																																																																																																																																																																																																																																																																																																																																																																																																																																																																																																																																																																																																																																																																																																																																																																																																																																																																																																																																																																																																																																																																																																																																																																																																																																																																																																																																																																																																																																																																																																																																																																																																																																																																																																																																																																																																																																																																																																																																																																																																																																																																																																																																																																																																																																																																																																																																																																																																																																																																																																																																																																																																																																																																																																																																																																																																																																																																																																																																																																																																																																																																																																																																																																																																																																																																																																																																																																																																																																																																																																																																																																																																																																																																																																																																																																																																																																																																																																																																																																																																																																																																																																																																																																																																																																																																																																																																																																																																																																																																																																																																																																																																																																																																																																																																																																																																																																																																																																																																																																																																																																																																																																																																																																																																																																																																																																																																																																																																																																																																																																																																																																																																																																																																																																																																																																																																																																																																																																																																																																																																																																																																																																																																																																																																																																																																																																																																																																																																																																																																																																																																																																																																																																																																																																																																												
R02086_c	0	0	reactions set to zero to correct high negative flux																																																																																																																																																																																																																																																																																																																																																																																																																																																																																																																																																																																																																																																																																																																																																																																																																																																																																																																																																																																																																																																																																																																																																																																																																																																																																																																																																																																																																																																																																																																																																																																																																																																																																																																																																																																																																																																																																																																																																																																																																																																																																																																																																																																																																																																																																																																																																																																																																																																																																																																																																																																																																																																																																																																																																																																																																																																																																																																																																																																																																																																																																																																																																																																																																																																																																																																																																																																																																																																																																																																																																																																																																																																																																																																																																																																																																																																																																																																																																																																																																																																																																																																																																																																																																																																																																																																																																																																																																																																																																																																																																																																																																																																																																																																																																																																																																																																																																																																																																																																																																																																																																																																																																																																																																																																																																																																																																																																																																																																																																																																																																																																																																																																																																																																																																																																																																																																																																																																																																																																																																																																																																																																																																																																																																																																																																																																																																																																																																																																																																																																																																																																																																																																																																																																																																																																																																																																																																																																																																																																																																																																																																																																																																																																																																																																																																																																																																																																																																																																																																																																																																																																																																																																																																																																																																																																																																																																																																																																																																																																																																																																																																																																																																																																																																																																																																																																																																																																																																																																																																																																																																																																																																																																																																																																																																																																																																																																																																																																																																																																																																																																																																																																																																																																																																																																																																																																																																																																																																																																																																																																																																																																																																																																																																																																																																																																																																																																																																																																																																																																																																																																																																																																																																																																																																																																																																																																																																																																																																																																																																																																																																																																																																																																																																																																																																																																																																																																																																																																																																																																																																																																																																																																																																																																																																																																																																																																																																																																																																																																																																																																																																																																																																																																																																																																																																																																																																																																																																																																																																																																																																																																																																																																																																																																																																																																																																																																																																																																																																																																																																																																																																																																																																																																																																																																																																																																																																																																																																																																																																																																																																																																																																																																																																																																																																																																																																																																																																																																																																																																																																																																																																																																																																																																																																																																																																																																																																																																																																																																																																																																																																																																																																																																																																																																																																																																																																																																																																																																																																																																																																																																																																																																																																																																																																																																																																																																																																																																																																																																																																																																																																																																																																																																																																																																																																																																																																																																																																																																																																																																																																																																																																																																																																																																																																																																																																																																																																																																																																																																																																																																																																																																																																																																																																																																																																																																																																																																																																																																																																																																																																																																																																																																																																																																																																																																																																																																																																																																																																																																																																																																																																																																												
R04430_c	0	0	reactions set to zero to correct high negative flux																																																																																																																																																																																																																																																																																																																																																																																																																																																																																																																																																																																																																																																																																																																																																																																																																																																																																																																																																																																																																																																																																																																																																																																																																																																																																																																																																																																																																																																																																																																																																																																																																																																																																																																																																																																																																																																																																																																																																																																																																																																																																																																																																																																																																																																																																																																																																																																																																																																																																																																																																																																																																																																																																																																																																																																																																																																																																																																																																																																																																																																																																																																																																																																																																																																																																																																																																																																																																																																																																																																																																																																																																																																																																																																																																																																																																																																																																																																																																																																																																																																																																																																																																																																																																																																																																																																																																																																																																																																																																																																																																																																																																																																																																																																																																																																																																																																																																																																																																																																																																																																																																																																																																																																																																																																																																																																																																																																																																																																																																																																																																																																																																																																																																																																																																																																																																																																																																																																																																																																																																																																																																																																																																																																																																																																																																																																																																																																																																																																																																																																																																																																																																																																																																																																																																																																																																																																																																																																																																																																																																																																																																																																																																																																																																																																																																																																																																																																																																																																																																																																																																																																																																																																																																																																																																																																																																																																																																																																																																																																																																																																																																																																																																																																																																																																																																																																																																																																																																																																																																																																																																																																																																																																																																																																																																																																																																																																																																																																																																																																																																																																																																																																																																																																																																																																																																																																																																																																																																																																																																																																																																																																																																																																																																																																																																																																																																																																																																																																																																																																																																																																																																																																																																																																																																																																																																																																																																																																																																																																																																																																																																																																																																																																																																																																																																																																																																																																																																																																																																																																																																																																																																																																																																																																																																																																																																																																																																																																																																																																																																																																																																																																																																																																																																																																																																																																																																																																																																																																																																																																																																																																																																																																																																																																																																																																																																																																																																																																																																																																																																																																																																																																																																																																																																																																																																																																																																																																																																																																																																																																																																																																																																																																																																																																																																																																																																																																																																																																																																																																																																																																																																																																																																																																																																																																																																																																																																																																																																																																																																																																																																																																																																																																																																																																																																																																																																																																																																																																																																																																																																																																																																																																																																																																																																																																																																																																																																																																																																																																																																																																																																																																																																																																																																																																																																																																																																																																																																																																																																																																																																																																																																																																																																																																																																																																																																																																																																																																																																																																																																																																																																																																																																																																																																																																																																																																																																																																																																																																																																																																																																																																																																																																																																																																																																																																																																																																																																																																																																																																																																																																																																																																												
R04956_c	0	0	reactions set to zero to correct high negative flux																																																																																																																																																																																																																																																																																																																																																																																																																																																																																																																																																																																																																																																																																																																																																																																																																																																																																																																																																																																																																																																																																																																																																																																																																																																																																																																																																																																																																																																																																																																																																																																																																																																																																																																																																																																																																																																																																																																																																																																																																																																																																																																																																																																																																																																																																																																																																																																																																																																																																																																																																																																																																																																																																																																																																																																																																																																																																																																																																																																																																																																																																																																																																																																																																																																																																																																																																																																																																																																																																																																																																																																																																																																																																																																																																																																																																																																																																																																																																																																																																																																																																																																																																																																																																																																																																																																																																																																																																																																																																																																																																																																																																																																																																																																																																																																																																																																																																																																																																																																																																																																																																																																																																																																																																																																																																																																																																																																																																																																																																																																																																																																																																																																																																																																																																																																																																																																																																																																																																																																																																																																																																																																																																																																																																																																																																																																																																																																																																																																																																																																																																																																																																																																																																																																																																																																																																																																																																																																																																																																																																																																																																																																																																																																																																																																																																																																																																																																																																																																																																																																																																																																																																																																																																																																																																																																																																																																																																																																																																																																																																																																																																																																																																																																																																																																																																																																																																																																																																																																																																																																																																																																																																																																																																																																																																																																																																																																																																																																																																																																																																																																																																																																																																																																																																																																																																																																																																																																																																																																																																																																																																																																																																																																																																																																																																																																																																																																																																																																																																																																																																																																																																																																																																																																																																																																																																																																																																																																																																																																																																																																																																																																																																																																																																																																																																																																																																																																																																																																																																																																																																																																																																																																																																																																																																																																																																																																																																																																																																																																																																																																																																																																																																																																																																																																																																																																																																																																																																																																																																																																																																																																																																																																																																																																																																																																																																																																																																																																																																																																																																																																																																																																																																																																																																																																																																																																																																																																																																																																																																																																																																																																																																																																																																																																																																																																																																																																																																																																																																																																																																																																																																																																																																																																																																																																																																																																																																																																																																																																																																																																																																																																																																																																																																																																																																																																																																																																																																																																																																																																																																																																																																																																																																																																																																																																																																																																																																																																																																																																																																																																																																																																																																																																																																																																																																																																																																																																																																																																																																																																																																																																																																																																																																																																																																																																																																																																																																																																																																																																																																																																																																																																																																																																																																																																																																																																																																																																																																																																																																																																																																																																																																																																																																																																																																																																																																																																																																																																																																																																																																																																																																																																												
R04958_c	0	0	reactions set to zero to correct high negative flux																																																																																																																																																																																																																																																																																																																																																																																																																																																																																																																																																																																																																																																																																																																																																																																																																																																																																																																																																																																																																																																																																																																																																																																																																																																																																																																																																																																																																																																																																																																																																																																																																																																																																																																																																																																																																																																																																																																																																																																																																																																																																																																																																																																																																																																																																																																																																																																																																																																																																																																																																																																																																																																																																																																																																																																																																																																																																																																																																																																																																																																																																																																																																																																																																																																																																																																																																																																																																																																																																																																																																																																																																																																																																																																																																																																																																																																																																																																																																																																																																																																																																																																																																																																																																																																																																																																																																																																																																																																																																																																																																																																																																																																																																																																																																																																																																																																																																																																																																																																																																																																																																																																																																																																																																																																																																																																																																																																																																																																																																																																																																																																																																																																																																																																																																																																																																																																																																																																																																																																																																																																																																																																																																																																																																																																																																																																																																																																																																																																																																																																																																																																																																																																																																																																																																																																																																																																																																																																																																																																																																																																																																																																																																																																																																																																																																																																																																																																																																																																																																																																																																																																																																																																																																																																																																																																																																																																																																																																																																																																																																																																																																																																																																																																																																																																																																																																																																																																																																																																																																																																																																																																																																																																																																																																																																																																																																																																																																																																																																																																																																																																																																																																																																																																																																																																																																																																																																																																																																																																																																																																																																																																																																																																																																																																																																																																																																																																																																																																																																																																																																																																																																																																																																																																																																																																																																																																																																																																																																																																																																																																																																																																																																																																																																																																																																																																																																																																																																																																																																																																																																																																																																																																																																																																																																																																																																																																																																																																																																																																																																																																																																																																																																																																																																																																																																																																																																																																																																																																																																																																																																																																																																																																																																																																																																																																																																																																																																																																																																																																																																																																																																																																																																																																																																																																																																																																																																																																																																																																																																																																																																																																																																																																																																																																																																																																																																																																																																																																																																																																																																																																																																																																																																																																																																																																																																																																																																																																																																																																																																																																																																																																																																																																																																																																																																																																																																																																																																																																																																																																																																																																																																																																																																																																																																																																																																																																																																																																																																																																																																																																																																																																																																																																																																																																																																																																																																																																																																																																																																																																																																																																																																																																																																																																																																																																																																																																																																																																																																																																																																																																																																																																																																																																																																																																																																																																																																																																																																																																																																																																																																																																																																																																																																																																																																																																																																																																																																																																																																																																																																																																																																																																												
R04961_c	0	0	reactions set to zero to correct high negative flux																																																																																																																																																																																																																																																																																																																																																																																																																																																																																																																																																																																																																																																																																																																																																																																																																																																																																																																																																																																																																																																																																																																																																																																																																																																																																																																																																																																																																																																																																																																																																																																																																																																																																																																																																																																																																																																																																																																																																																																																																																																																																																																																																																																																																																																																																																																																																																																																																																																																																																																																																																																																																																																																																																																																																																																																																																																																																																																																																																																																																																																																																																																																																																																																																																																																																																																																																																																																																																																																																																																																																																																																																																																																																																																																																																																																																																																																																																																																																																																																																																																																																																																																																																																																																																																																																																																																																																																																																																																																																																																																																																																																																																																																																																																																																																																																																																																																																																																																																																																																																																																																																																																																																																																																																																																																																																																																																																																																																																																																																																																																																																																																																																																																																																																																																																																																																																																																																																																																																																																																																																																																																																																																																																																																																																																																																																																																																																																																																																																																																																																																																																																																																																																																																																																																																																																																																																																																																																																																																																																																																																																																																																																																																																																																																																																																																																																																																																																																																																																																																																																																																																																																																																																																																																																																																																																																																																																																																																																																																																																																																																																																																																																																																																																																																																																																																																																																																																																																																																																																																																																																																																																																																																																																																																																																																																																																																																																																																																																																																																																																																																																																																																																																																																																																																																																																																																																																																																																																																																																																																																																																																																																																																																																																																																																																																																																																																																																																																																																																																																																																																																																																																																																																																																																																																																																																																																																																																																																																																																																																																																																																																																																																																																																																																																																																																																																																																																																																																																																																																																																																																																																																																																																																																																																																																																																																																																																																																																																																																																																																																																																																																																																																																																																																																																																																																																																																																																																																																																																																																																																																																																																																																																																																																																																																																																																																																																																																																																																																																																																																																																																																																																																																																																																																																																																																																																																																																																																																																																																																																																																																																																																																																																																																																																																																																																																																																																																																																																																																																																																																																																																																																																																																																																																																																																																																																																																																																																																																																																																																																																																																																																																																																																																																																																																																																																																																																																																																																																																																																																																																																																																																																																																																																																																																																																																																																																																																																																																																																																																																																																																																																																																																																																																																																																																																																																																																																																																																																																																																																																																																																																																																																																																																																																																																																																																																																																																																																																																																																																																																																																																																																																																																																																																																																																																																																																																																																																																																																																																																																																																																																																																																																																																																																																																																																																																																																																																																																																																																																																																																																																																																																																																												
R04966_c	0	0	reactions set to zero to correct high negative flux
[truncated: 246,426 more chars]
