# Supplementary material for: AlgaGEM – a genome-scale metabolic reconstruction of algae based on the Chlamydomonas reinhardtii genome
Source: BMC Genomics. 2011 Dec 22;12(Suppl 4):S5. doi: 10.1186/1471-2164-12-S4-S5 (PMC3287588; doi:10.1186/1471-2164-12-S4-S5)
Supplement: Additional file 2 — Supplemental material file. AlgaGEM-COBRA tool box. The folders include AraGEM (sbml format) and constraints to run flux balance analysis for different metabolic scenarios using COBRA tool box. [file 1471-2164-12-S4-S5-S2.zip › Additional file 2_AlgaGEM_COBRA/3_Mixotrophic_Min photons/reactionConstraints_Simulation1.txt]

reactionID	lb	ub	comment
Ex1	-1000	4.8	CO2 uptake rate [free]
Ex10	-1000	2.4	Acetate uptake
Ex14	0	0	HCO3- ext input
Ex8	0	0	Glucose_ext input
Ex17	0	0	Less starch accumulated
Ex4	0	0	Only NH3 as N source, NO3 = 0
Ex12	0	0	Sucrose_ext input
TCP30	0	0	Constrained citruline transporter
R03140_c	0	0	this reaction is not active in cytoplasm, only in plastid
R01752_c	0	0	reactions set to zero to correct high negative flux
R03157_c	0	0	reactions set to zero to correct high negative flux
R02086_c	0	0	reactions set to zero to correct high negative flux
R04430_c	0	0	reactions set to zero to correct high negative flux
R04956_c	0	0	reactions set to zero to correct high negative flux
R04958_c	0	0	reactions set to zero to correct high negative flux
R04961_c	0	0	reactions set to zero to correct high negative flux
R04966_c	0	0	reactions set to zero to correct high negative flux
R04970_c	0	0	reactions set to zero to correct high negative flux
R00243_c	0	1000	Reversibility;Isoenzymes
R00243_m	0	1000	Reversibility;Isoenzymes
R00253_p	0	1000	Reversibility;Isoenzymes
R00253_m	0	1000	Reversibility;Isoenzymes
R00267_m	0	0	Isoenzyme isocitrate dehydrogebase, NADPH dependent
R00472_x	0	1000	Reversibility;Isoenzymes (malate synthase)
R03545_c	0	0	alternative fermentative pathway
REner02_p	0	0	alternative Cyclic ETC (test)
REner03_p	0	0	alternative Cyclic ETC (test)
REner04_p	0	0	alternative Cyclic ETC (test)
REner05_m	0	0	alternative electron transport chain (test)
R00132N_c	0	0	constrained carbonic anhydrase
R00132N_m	0	0	constrained carbonic anhydrase
R00086_c	0	1000	ATP hydrolysis only (not ATP generation in the cytosol)
Ex17	0	0	Glutamate transport (input)
Ex18	0	0	Glutamine transport (input)
Ex19	0	0	Aspartate transport (input)
Ex20	0	0	Alanine transport (input)
Ex21	0	0	Serine transport (input)
Ex22	0	1000	Formate transporter
Ex23	0	1000	Lactate transporter
Ex24	0	1000	Ethanol transporter
Ex15	0	1000	Glycolate input/output
BIO	0.066	0.066	growth rate mixotrophic
