# Supplementary material for: AlgaGEM – a genome-scale metabolic reconstruction of algae based on the Chlamydomonas reinhardtii genome
Source: BMC Genomics. 2011 Dec 22;12(Suppl 4):S5. doi: 10.1186/1471-2164-12-S4-S5 (PMC3287588; doi:10.1186/1471-2164-12-S4-S5)
Supplement: Additional file 2 — Supplemental material file. AlgaGEM-COBRA tool box. The folders include AraGEM (sbml format) and constraints to run flux balance analysis for different metabolic scenarios using COBRA tool box. [file 1471-2164-12-S4-S5-S2.zip › Additional file 2_AlgaGEM_COBRA/4_Mixotrophic_Max H2/objectiveFunction_Simulation 2.txt]

reactionID	coefficient	comments
Ex16	0.01	Max H2
