# Supplementary material for: AlgaGEM – a genome-scale metabolic reconstruction of algae based on the Chlamydomonas reinhardtii genome
Source: BMC Genomics. 2011 Dec 22;12(Suppl 4):S5. doi: 10.1186/1471-2164-12-S4-S5 (PMC3287588; doi:10.1186/1471-2164-12-S4-S5)
Supplement: Additional file 2 — Supplemental material file. AlgaGEM-COBRA tool box. The folders include AraGEM (sbml format) and constraints to run flux balance analysis for different metabolic scenarios using COBRA tool box. [file 1471-2164-12-S4-S5-S2.zip › Additional file 2_AlgaGEM_COBRA/6_Autotrophic_max H2/reactionConstraints.txt]

reactionID	lb	ub	comment
Ex1	0	2.04	CO2 uptake rate (literature)
Ex10	-1000	0	Acetate input = 0
Ex11	17.3	18	Photons absorbed (range)
Ex14	0	0	HCO3- ext input
Ex8	0	0	Glucose_ext input
Ex17	0	0	Less starch accumulated
Ex4	0	0	Only NH3 as N source, NO3 = 0
Ex12	0	0	Sucrose_ext input
BIO_ls	0.059	0.059	Biomass autotrophic, specific growth rate [hr^-1]
TCP30	0	0	Constrained citruline transporter
R03140_c	0	0	this reaction is not active in cytoplasm, only in plastid
R01752_c	0	0	reactions set to zero to correct high negative flux
R03157_c	0	0	reactions set to zero to correct high negative flux
R02086_c	0	0	reactions set to zero to correct high negative flux
R04430_c	0	0	reactions set to zero to correct high negative flux
R04956_c	0	0	reactions set to zero to correct high negative flux
R04958_c	0	0	reactions set to zero to correct high negative flux
R04961_c	0	0	reactions set to zero to correct high negative flux
R04966_c	0	0	reactions set to zero to correct high negative flux
R04970_c	0	0	reactions set to zero to correct high negative flux
R00243_c	0	1000	Reversibility;Isoenzymes
R00243_m	0	1000	Reversibility;Isoenzymes
R00253_p	0	1000	Reversibility;Isoenzymes
R00253_m	0	1000	Reversibility;Isoenzymes
R00267_m	0	0	Isoenzyme isocitrate dehydrogebase, NADPH dependent
R00472_x	0	1000	Reversibility;Isoenzymes (malate synthase)
R05875_p	0	0	Constrained during Dark/heterotrophic condition
R00114_c	0	0	Constrained during Dark/heterotrophic condition
R03545_c	0	0	alternative fermentative pathway
REner02_p	0	0	alternative Ciclic ETC
REner03_p	0	0	alternative Ciclic ETC
REner04_p	0	0	alternative Ciclic ETC
REner05_m	0	0	alternative electron trasnport chain
R00132N_c	0	0	constrained carbonic anhydrase
R00132N_m	0	0	constrained carbonic anhydrase
R00086_c	0	1000	ATP hydrolysis only (not ATP generation in the cytosol)
