# Supplementary material for: AlgaGEM – a genome-scale metabolic reconstruction of algae based on the Chlamydomonas reinhardtii genome
Source: BMC Genomics. 2011 Dec 22;12(Suppl 4):S5. doi: 10.1186/1471-2164-12-S4-S5 (PMC3287588; doi:10.1186/1471-2164-12-S4-S5)
Supplement: Additional file 3 — Supplemental material file. Table S2. Metabolic flux simulations. [file 1471-2164-12-S4-S5-S3.xlsx]

## Sheet: (1) Max H2_Heterotrophic
BIO	0.035	0.035	0.035	0.035	0	Biomass synthesis	0	0.378 Sucrose_biomass + 0.378 Glucose_biomass + 0.378 beta-D-Fructose_biomass + 0.189 Starch_biomass + 0.531 L-Alanine_biomass + 0.132 L-Asparagine_biomass + 0.132 L-Aspartate_biomass + 0.023 L-Cysteine_biomass + 0.175 L-Glutamate_biomass + 0.175 L-Glutamine_biomass + 0.217 Glycine_biomass + 0.072 L-Isoleucine_biomass + 0.177 L-Leucine_biomass + 0.024 L-Methionine_biomass + 0.076 L-Phenylalanine_…
Bc1	0.01323	0.01323	0.01323	0.01323	0	Glucose drain	0	alpha-D-Glucose_c = Glucose_biomass
Bc2	0.01323	0.01323	0.01323	0.01323	0	Sucrose drain	0	Sucrose_c = Sucrose_biomass
Bc4	0.006615	0.006615	0.006615	0.006615	0	Starch drain	0	Starch_p = Starch_biomass
Bc6	0.006125	0.006125	0.006125	0.006125	0	Glutamate drain	0	L-Glutamate_c = L-Glutamate_biomass
Bc7	0.018585	0.018585	0.018585	0.018585	0	Alanine drain	0	L-Alanine_c = L-Alanine_biomass
Bc8	0.00462	0.00462	0.00462	0.00462	0	Aspartate drain	0	L-Aspartate_c = L-Aspartate_biomass
Bc9	0.007595	0.007595	0.007595	0.007595	0	Glycine drain	0	Glycine_c = Glycine_biomass
Bc11	0.0014	0.0014	0.0014	0.0014	0	Serine drain	0	L-Serine_c = L-Serine_biomass
Bc12	0.00231	0.00231	0.00231	0.00231	0	Threonine drain	0	L-Threonine_c = L-Threonine_biomass
Bc13	0.00084	0.00084	0.00084	0.00084	0	Mehionine drain	0	L-Methionine_c = L-Methionine_biomass
Bc14	0.000805	0.000805	0.000805	0.000805	0	Cysteine drain	0	L-Cysteine_c = L-Cysteine_biomass
Bc15	0.00427	0.00427	0.00427	0.00427	0	Valine drain	0	L-Valine_c = L-Valine_biomass
Bc16	0.006195	0.006195	0.006195	0.006195	0	Leucine drain	0	L-Leucine_c = L-Leucine_biomass
Bc17	0.00252	0.00252	0.00252	0.00252	0	Isoleucine drain	0	L-Isoleucine_c = L-Isoleucine_biomass
Bc18	0.006125	0.006125	0.006125	0.006125	0	Glutamine drain	0	L-Glutamine_c = L-Glutamine_biomass
Bc19	0	0	0	0	#DIV/0!	Arginine drain	0	L-Arginine_c = L-Arginine_biomass
Bc20	0.003465	0.003465	0.003465	0.003465	0	Proline drain	0	L-Proline_c = L-Proline_biomass
Bc21	0.00035	0.00035	0.00035	0.00035	0	Lysine drain	0	L-Lysine_c = L-Lysine _biomass
Bc22	0	0	0	0	#DIV/0!	Histidine drain	0	L-Histidine_c = L-Histidine_biomass
Bc23	0.00266	0.00266	0.00266	0.00266	0	Phenylalanine drain	0	L-Phenylalanine_c = L-Phenylalanine_biomass
Bc24	0.000105	0.000105	0.000105	0.000105	0	Tyrosine drain	0	L-Tyrosine_c = L-Tyrosine_biomass
Bc25	0.000105	0.000105	0.000105	0.000105	0	Tryptophan drain	0	L-Tryptophan_c = L-Tryptophan_biomass
Bc26	0.00462	0.00462	0.00462	0.00462	0	Asparagine drain	0	L-Asparagine_c = L-Asparagine_biomass
Bc30	0.01323	0.01323	0.01323	0.01323	0	fructose drain	0	beta-D-Fructose_c = beta-D-Fructose_biomass
Bc31	0.01043	0.01043	0.01043	0.01043	0	FA biomass drain	0	Hexadecanoic acid_acc = Hexadecanoic acid_biomass
Bc32	0	0	0	0	#DIV/0!	dATP drain	0	dATP_c = dATP_biomass + Pyrophosphate_c
Bc33	0	0	0	0	#DIV/0!	dGTP drain	0	dGTP_c = dGTP_biomass + Pyrophosphate_c
Bc34	0	0	0	0	#DIV/0!	dCTP drain	0	dCTP_c = dCTP_biomass + Pyrophosphate_c
Bc35	0	0	0	0	#DIV/0!	dTTP drain	0	dTTP_c = dTTP_biomass + Pyrophosphate_c
Bc36	0	0	0	0	#DIV/0!	ATP drain	0	ATP_c = ATP_biomass + Pyrophosphate_c
Bc37	0	0	0	0	#DIV/0!	GTP drain	0	GTP_c = GTP_biomass + Pyrophosphate_c
Bc38	0	0	0	0	#DIV/0!	CTP drain	0	CTP_c = CTP_biomass + Pyrophosphate_c
Bc39	0	0	0	0	#DIV/0!	UTP drain	0	UTP_c = UTP_biomass + Pyrophosphate_c
Ex1	0	0	0	0	#DIV/0!	CO2 transport	0	CO2_ext_b = CO2_c
Ex2	0.724251	0.770995	3.57478	6.88848	8.51117	H2O transport	1	H2O_ext_b = H2O_c
Ex3	-0.439954	-0.488287	-0.826879	-0.957355	1.17604	Oxigen transport	1	Oxygen_c = Oxygen_ext_b
Ex4	0	0	0	0	#DIV/0!	Nitrate assimilation (NO3)	1	Nitrate_ext_b = Nitrate_c
Ex5	-0.0838775	-0.0861137	-0.0838989	-0.0839006	0.000275489	NH3 transport	1	NH3_c = NH3_ext_b
Ex6	0.00164546	0.00254408	0.00164524	0.00164515	-0.000192062	H2S transport	0	Hydrogen sulfide_ext_b = Hydrogen sulfide_c
Ex7	0	0	0	0	#DIV/0!	Sulfate transporter (SO4)-2	0	Sulfate_ext = Sulfate_c
Ex8	0	0	0	0	#DIV/0!	glucose transport	1	alpha-D-Glucose_c = Glucose_ext_b
Ex9	0	0	0	0	#DIV/0!	Starch transport	1	Starch_acc = Starch_p
Ex10	0.423882	0.72	1.44	2.16	4.09575	Acetate transporter	1	Acetate_ext_b = Acetate_c
Ex11	0	0	0	0	#DIV/0!	photons	0	hv_ext_b = hv_p
Ex12	6.4899e-09	4.55672e-06	0.0202297	1.77053e-09	-0.727187	Sucrose exported	0	Sucrose_c = Sucrose_ext_b
Ex13	2.98506e-10	0.000210268	1.47813e-10	6.41437e-10	1.14883	Phosphate transport	0	Orthophosphate_ext_b = Orthophosphate_c
Ex14	-0.695184	-0.561112	-1.75913	-3.44793	3.95974	Carbonic Acid	1	HCO3-_ext_b = HCO3-_c
Ex15	-0.359751	0	0	0	-1	Glycolate excretion	1	Glycolate_c = Glycolate_ext_b
Ex16	4.0266e-08	0.000141918	0.8564	2.4152	5.99812e+07	Hydrogen production	0	Hydrogen_c = Hydrogen_ext_b
TCM1	-0.0847305	-0.00082708	0.00631713	-2.50402e-07	-0.999997	Pyruvate transporter	1	Pyruvate_c = Pyruvate_m
TCM10	0.00151303	-0.00319008	-1.46806e-06	-1.39349e-06	-1.00092	Serine transporter	1	L-Serine_m = L-Serine_c
TCM11	-1.67473	-2.02497	-3.10298	-4.07907	1.43566	ATP transporter	1	ATP_c = ATP_m
TCM12	1.67473	2.13828	3.103	4.07907	1.43565	ADP transporter	1	ADP_c = ADP_m
TCM13	-6.02126e-06	-0.11421	-2.22003e-05	-2.55779e-06	-0.575207	AMP transporter	1	AMP_c = AMP_m
TCM16	-5.41894e-07	-0.000899052	-5.41972e-07	-2.19965e-07	-0.594081	CoA	1	CoA_c = CoA_m
TCM17	-0.334061	-0.471061	-0.648519	-1.91657	4.7372	CO2 transporter	1	CO2_c = CO2_m
TCM18	6.0266e-06	0.114208	2.23509e-05	2.44712e-06	-0.593947	Acetate transporter	1	Acetate_c = Acetate_m
TCM19	1.67473	2.13829	3.103	4.07907	1.43565	Phosphate transporter/Dicarboxylate translocator	1	Orthophosphate_c = Orthophosphate_m
TCM2	-0.116566	-0.289586	-0.95257	-2.9582	24.3779	Malate transporter/Dicarboxylate translocator	1	(S)-Malate_c = (S)-Malate_m
TCM20	-0.497138	-0.466094	-0.648129	-0.436541	-0.121892	H2O transporter	1	H2O_c = H2O_m
TCM21	0.0835538	-0.00074506	0.0267016	3.60122e-07	-0.999996	Proton transporter	1	H+_c = H+_m
TCM22	-0.324787	-0.0717958	-0.0724156	-0.136313	-0.580301	Glutamine transporter	1	L-Glutamine_c = L-Glutamine_m
TCM23	0.359752	1.60068e-05	4.5357e-08	7.47308e-09	-1	Glycolate transporter	1	Glycolate_c = Glycolate_m
TCM24	-0.0975743	-0.00106628	-5.0767e-08	-2.92631e-08	-1	Glycerate transport	1	D-Glycerate_c = D-Glycerate_m
TCM25	0.168283	0.00278142	0.0203857	1.61951e-06	-0.99999	Alanine transport	1	L-Alanine_c = L-Alanine_m
TCM26	0	0	0	0	#DIV/0!	ThPP transporter	1	Thiamin diphosphate_c = Thiamin diphosphate_m
TCM27	0.439953	0.487251	0.826878	0.957355	1.17604	Oxigen transport	1	Oxygen_c = Oxygen_m
TCM28	0.225699	0.0720636	0.0724167	0.136314	-0.396037	NH3 transport	1	NH3_c = NH3_m
TCM29	0.132266	0.169321	0.891491	0.527737	2.98996	Succinate transporter	1	Succinate_c = Succinate_m
TCM3	-6.57567e-06	-0.114213	-2.22716e-05	-3.1884e-06	-0.515122	Phosphate transporter/Dicarboxylate translocator	1	Pyrophosphate_c = Pyrophosphate_m
TCM31	0	0	0	0	#DIV/0!	L-Ornithine transporter	1	L-Ornithine_c = L-Ornithine_m
TCM32	0	0	0	0	#DIV/0!	L-Citrulline transporter	1	L-Citrulline_c = L-Citrulline_m
TCM4	1.17768e-06	0.129178	0.507679	0.96614	820374	Citrate transporter	1	Citrate_c = Citrate_m
TCM5	1.15856e-06	0.00370769	0.000161635	0.0133272	11502.3	Aspartate transporter	1	L-Aspartate_c = L-Aspartate_m
TCM6	0.41868	0.0634116	0.0518683	0.122984	-0.706258	Glutamate transporter	1	L-Glutamate_c = L-Glutamate_m
TCM7	4.58313e-06	-0.000368057	0.000228209	1.46671	320022	Oxaloacetate transporter	1	Oxaloacetate_c = Oxaloacetate_m
TCM8	-0.109596	-0.00926881	-0.426444	-0.00238719	-0.978218	alpha-ketoglutarate transporters	1	2-Oxoglutarate_c = 2-Oxoglutarate_m
TCM9	-0.161575	-0.00335683	-3.10983e-06	-2.03509e-06	-0.999987	Glycine transporter	1	Glycine_c = Glycine_m
TCP1	-0.0112745	-0.010355	-0.00998655	-0.0102054	-0.094822	Glucose translocator	1	alpha-D-Glucose_c = alpha-D-Glucose_p
TCP10	-0.0730156	-0.000186325	-4.35924e-07	-0.0681426	-0.0667386	Phosphate transporter/Dicarboxylate translocator	1	Orthophosphate_c = Orthophosphate_p
TCP11	0.0625881	0.140389	1.41277	3.06147	47.9146	Malate transporter	1	(S)-Malate_c = (S)-Malate_p
TCP12	4.14651e-06	-0.138534	-1.25754	-3.06147	-738325	Oxaloacetate transporter	1	Oxaloacetate_c = Oxaloacetate_p
TCP13	0	0	0	0	#DIV/0!	Sulfate transporter	1	Sulfate_c = Sulfate_p
TCP14	2.89146e-07	0.000200941	3.35481e-07	2.41824e-07	-0.16366	NH3 transport	1	NH3_c = NH3_p
TCP15	0	0	0	0	#DIV/0!	Nitrite transporter	1	Nitrite_c = Nitrite_p
TCP16	0.000977482	0.00196126	0.0016216	0.00151201	0.546841	Maltose transporter	1	Maltose_p = Maltose_c
TCP17	-5.54971e-09	-1.60068e-05	-4.5357e-08	-7.47308e-09	0.346571	Glycolate transporter	1	Glycolate_c = Glycolate_p
TCP18	9.78762e-06	0.00946965	1.26762e-06	2.41467e-07	-0.975329	alpha-ketoglutarate translocator	1	2-Oxoglutarate_c = 2-Oxoglutarate_p
TCP19	0.705618	0.574712	1.91436	4.41898	5.26257	H2O transport	1	H2O_c = H2O_p
TCP2	0.549153	0.621881	1.37567	2.49847	3.54968	CO2 fixation	1	CO2_c = CO2_p
TCP20	0.197043	0.168202	0.0264589	-2.94561e-07	-1	ATP transporter	1	ATP_c = ATP_p
TCP21	-0.197044	-0.0257805	-0.0264591	2.32052e-07	-1	ADP transporter	1	ADP_c = ADP_p
TCP22	-0.520542	-0.596379	-0.0266973	1.24688	-3.39535	Proton transporter	1	H+_c = H+_p
TCP23	-1.79199e-05	-0.0178293	-9.42195e-07	1.25732e-07	-1.00702	Glutamate transporter	1	L-Glutamate_c = L-Glutamate_p
TCP24	0.0975743	0.00106628	5.0767e-08	2.92631e-08	-1	Glycerate transport	1	D-Glycerate_c = D-Glycerate_p
TCP25	5.54971e-09	1.60068e-05	4.5357e-08	7.47308e-09	0.346571	Oxigen transport	1	Oxygen_c = Oxygen_p
TCP26	-0.0264584	-0.17185	-0.0264591	-0.0264592	3.08429e-05	Phosphate transporter/Dicarboxylate translocator	1	Pyrophosphate_c = Pyrophosphate_p
TCP27	1.2908e-05	0.00926553	2.81073e-07	-6.00246e-08	-1.00465	Glutamine transporter	1	L-Glutamine_c = L-Glutamine_p
TCP29	0	0	0	0	#DIV/0!	L-Ornithine transporter	1	L-Ornithine_c = L-Ornithine_p
TCP3	0.020847	-0.0617557	-0.0717881	0.0834398	3.00249	Pyruvate transporter	1	Pyruvate_c = Pyruvate_p
TCP30	0	0	0	0	#DIV/0!	L-Citrulline transporter	1	L-Citrulline_c = L-Citrulline_p
TCP31	0.01043	0.0104415	0.01043	0.01043	-1.96137e-07	Fatty acid transporter (for beta oxidation)	0	Hexadecanoic acid_p = Hexadecanoic acid_acc
TCP32	-0.695185	-0.56213	-1.75913	-3.44793	3.95974	Carbonic Acid, transport plastid	1	HCO3-_c = HCO3-_p
TCP33	1.89496e-07	0.144233	1.2831e-07	7.50584e-08	-0.603905	Acetate transporter	1	Acetate_c = Acetate_p
TCP34	-1.89496e-07	-0.144233	-1.2831e-07	-7.50584e-08	-0.603905	AMP transporter	1	AMP_c = AMP_p
TCP4	3.65976e-07	0.000502372	5.72168e-07	2.86495e-07	-0.217173	phosphoenolpyruvate transporter	1	Phosphoenolpyruvate_c = Phosphoenolpyruvate_p
TCP5	-1.13226e-08	-0.00070303	-6.28478e-08	-8.16231e-08	6.20884	2-phosphoglycerate transporter	1	2-Phospho-D-glycerate_c = 2-Phospho-D-glycerate_p
TCP6	0.0264572	0.0235194	0.0747217	0.220531	7.3354	alpha-D-Glucose 6-phosphate transporter	1	alpha-D-Glucose 6-phosphate_c = alpha-D-Glucose 6-phosphate_p
TCP7	8.88243e-06	0.0785272	0.0247459	-5.39458e-07	-1.06073	Triose phosphate translocator (G3P)	1	(2R)-2-Hydroxy-3-(phosphonooxy)-propanal_c = (2R)-2-Hydroxy-3-(phosphonooxy)-propanal_p
TCP8	-5.11705e-07	0.000400326	6.86532e-08	-9.87132e-07	0.929104	Triose phosphate trasnlocator (glyceroneP)	1	Glycerone phosphate_c = Glycerone phosphate_p
TCP9	-0.0975768	-0.0779829	-0.0730113	-0.09947	0.0194022	Triose phosphate translocator (3-phosphoglycerate)	1	3-Phospho-D-glycerate_c = 3-Phospho-D-glycerate_p
TCX10	-0.132266	-0.170202	-0.460216	-0.527728	2.98989	Phosphate transporter/Dicarboxylate translocator	1	Pyrophosphate_c = Pyrophosphate_x
TCX11	0.132266	0.168469	0.460216	0.527728	2.98991	H2O transporter	1	H2O_c = H2O_x
TCX12	3.41052e-08	5.11548e-05	8.47167e-08	2.2809e-08	-0.331216	Oxigen transport	1	Oxygen_c = Oxygen_x
TCX14	3.49362e-06	0.00343434	1.44014e-06	5.903e-07	-0.831035	Citrate transporter	1	Citrate_c = Citrate_x
TCX15	-0.132266	-0.169197	-0.460216	-0.527728	2.9899	Succinate transporter	1	Succinate_c = Succinate_x
TCX16	0.132263	0.165576	0.460213	0.527728	2.98998	Isocitrate transporter	1	Isocitrate_c = Isocitrate_x
TCX17	-1.4667e-06	-0.00182118	-1.4349e-06	-3.93242e-07	-0.731886	Oxaloacetate transporter	1	Oxaloacetate_c = Oxaloacetate_x
TCX18	-4.13325e-07	-0.000819859	-5.02859e-07	1.82377e-07	-1.44124	Proton transporter	1	H+_c = H+_x
TCX19	-4.5248e-07	-0.000899088	-2.35014e-07	-1.39475e-07	-0.691754	CoA	1	CoA_c = CoA_x
TCX20	0.132266	0.169302	0.460216	0.527728	2.98989	Acetate transporter	1	Acetate_c = Acetate_x
TCX21	0	0	0	0	#DIV/0!	ADP transporter	1	ADP_c = ADP_x
TCX6	-0.132263	-0.167184	-0.460214	-0.527728	2.98998	Malate transporter/Dicarboxylate translocator	1	(S)-Malate_c = (S)-Malate_x
TCX7	6.8162e-09	1.14924e-05	1.66503e-08	4.77049e-09	-0.300125	Fatty acid transporter(for beta oxidation)	1	Hexadecanoic acid_acc = Hexadecanoic acid_x
TCX8	0.132267	0.170212	0.460216	0.527729	2.98989	ATP transporter	1	ATP_c = ATP_x
TCX9	-0.132267	-0.17021	-0.460216	-0.527729	2.98988	AMP transporter	1	AMP_c = AMP_x
R00095_tmx	1.69218e-06	0.00388785	1.67393e-06	1.1955e-06	-0.293515	(Transmembrane) Ascorbate and aldarate metabolism	1	NADH_x + 2 Monodehydroascorbate_c + H+_x = NAD+_x + 2 Ascorbate_c
R00644_tmx	2.01741e-08	2.12175e-05	5.27141e-08	1.21252e-08	-0.398971	(Transmembrane) Ascorbate and aldarate metabolism	0	Ascorbate_c + H2O2_x = L-Dehydroascorbate_c + 2 H2O_x
RN01_c	0.003465	0.003465	0.003465	0.003465	0	Non enzymatic reaction; Arginine and proline metabolism	1	L-Glutamate 5-semialdehyde_c = (S)-1-Pyrroline-5-carboxylate_c
RN03_p	1.87596e-07	0.00134522	3.11302e-07	1.41324e-07	-0.246656	Glucose isomeres	1	Glucose_p = alpha-D-Glucose_p
RN04_m	0.679786	0.57749	0.674853	0.436543	-0.357822	Oxidative phosphorilation (overall in mitochondria)	0	2.4 Orthophosphate_m + 2.4 ADP_m + NADH_m + H+_m + 0.5 Oxygen_m = H2O_m + NAD+_m + 2.4 ATP_m
RN05_m	0.20012	0.397011	0.978904	1.47817	6.38639	Oxidative phosphorilation (overall in mitochondria)	0	1.5 Orthophosphate_m + 1.5 ADP_m + FADH2_m + 0.5 Oxygen_m = H2O_m + FAD_m + 1.5 ATP_m
RN06_c	-6.08524e-07	-0.00101806	-1.30771e-06	-1.96505e-07	-0.677079	Non enzymatic reaction; Ascorbate and alderate metabolism	1	2 Monodehydroascorbate_c = Ascorbate_c + L-Dehydroascorbate_c
R00004_c	1.0584e-07	8.40515e-05	2.22486e-06	9.6594e-08	-0.0873594	Pyrophosphate hydrolysis	0	Pyrophosphate_c + H2O_c = 2 Orthophosphate_c
R00006_c	0.0104412	0.00608555	0.0104624	3.73704e-07	-0.999964	Pantothenate and CoA biosynthesis	0	2 Pyruvate_c = 2-Acetolactate_c + CO2_c
R00009_x	1.36082e-08	2.92917e-05	3.18351e-08	1.05844e-08	-0.222202	Catalase/peroxidase	0	2 H2O2_x = Oxygen_x + 2 H2O_x
R00010_c	0	0	0	0	#DIV/0!	Starch and sucrose metabolism	0	alpha,alpha-Trehalose_c + H2O_c = 2 D-Glucose_c
R00014_c	0.00254025	0.00635362	0.00252206	0.00252106	-0.0075568	Butanoate metabolism; Glycolysis / Gluconeogenesis; Valine, leucine and isoleucine biosynthesis	0	Thiamin diphosphate_c + Pyruvate_c = 2-(alpha-Hydroxyethyl)thiamine diphosphate_c + CO2_c
R00019_p	4.0266e-08	0.000141918	0.8564	2.4152	5.99812e+07	Glyoxylate and dicarboxylate metabolism; Methane metabolism	1	2 Reduced ferredoxin_p + 2 H+_p = Hydrogen_p + 2 Oxidized ferredoxin_p
R00021_p	4.90998e-08	6.90462e-05	9.28888e-08	1.67003e-08	-0.65987	Nitrogen metabolism	0	L-Glutamine_p + 2-Oxoglutarate_p + 2 Reduced ferredoxin_p = 2 L-Glutamate_p + 2 Oxidized ferredoxin_p
R00022_c	0	0	0	0	#DIV/0!	Aminosugars metabolism	0	Chitobiose_c + H2O_c = 2 N-Acetyl-D-glucosamine_c
R00024_p	2.88605e-08	4.78074e-05	2.19845e-08	1.59616e-08	-0.446939	Carbon fixation	0	D-Ribulose 1,5-bisphosphate_p + CO2_p + H2O_p = 2 3-Phospho-D-glycerate_p
R00028_c	0.000977482	0.00196126	0.0016216	0.00151201	0.546841	Starch and sucrose metabolism	0	Maltose_c + H2O_c = 2 alpha-D-Glucose_c
R00028_p	3.21668e-07	0.00111467	3.11016e-07	1.70266e-07	-0.470678	Starch and sucrose metabolism	0	Maltose_p + H2O_p = 2 alpha-D-Glucose_p
R00036_c	0	0	0	0	#DIV/0!	Porphyrin and chlorophyll metabolism	0	2 5-Aminolevulinate_c = Porphobilinogen_c + 2 H2O_c
R00047_c	0	0	0	0	#DIV/0!	Nicotinate and nicotinamide metabolism	0	Oxygen_c + 2 6-Hydroxynicotinate_c = 2 2,5-Dihydroxypyridine_c + 2 CO2_c
R00066_c	0	0	0	0	#DIV/0!	Riboflavin metabolism	0	2 6,7-Dimethyl-8-(1-D-ribityl)lumazine_c = Riboflavin_c + 4-(1-D-Ribitylamino)-5-amino-2,6-dihydroxypyrimidine_c
R00068_c	3.99987e-08	2.51341e-05	3.23937e-07	1.46915e-08	-0.6327	Ascorbate and aldarate metabolism	0	Oxygen_c + 2 Ascorbate_c = 2 L-Dehydroascorbate_c + 2 H2O_c
R00078_c	0	0	0	0	#DIV/0!	Porphyrin and chlorophyll metabolism	0	Oxygen_c + 4 Fe2+_c + 4 H+_c = 4 Fe3+_c + 2 H2O_c
R00084_c	0	0	0	0	#DIV/0!	Porphyrin and chlorophyll metabolism	0	4 Porphobilinogen_c + H2O_c = Hydroxymethylbilane_c + 4 NH3_c
R00086_c	3.91611e-08	6.53206e-05	7.98537e-08	3.61281e-08	-0.0774505	Purine metabolism	1	ATP_c + H2O_c = ADP_c + Orthophosphate_c
R00089_c	0	0	0	0	#DIV/0!	Purine metabolism	0	ATP_c = 3',5'-Cyclic AMP_c + Pyrophosphate_c
R00093_p	9.39122e-06	0.00849871	4.33887e-07	1.60388e-07	-0.982922	Glutamate metabolism; Nitrogen metabolism	0	L-Glutamine_p + 2-Oxoglutarate_p + NADH_p + H+_p = 2 L-Glutamate_p + NAD+_p
R00095_c	1.3788e-06	0.00197189	5.12557e-09	8.60753e-07	-0.375722	Ascorbate and aldarate metabolism	1	NAD+_c + 2 Ascorbate_c = NADH_c + 2 Monodehydroascorbate_c + H+_c
R00100_c	0	0	0	0	#DIV/0!	Aminosugars metabolism	0	NADH_c + 2 Ferricytochrome b5_c + H+_c = NAD+_c + 2 Ferrocytochrome b5_c
R00103_c	2.92151e-08	5.41775e-05	4.0866e-08	2.23227e-08	-0.23592	Nicotinate and nicotinamide metabolism Nicotinate and nicotinamide metabolism; Pantothenate and CoA biosynthesis; Riboflavin metabolism; Starch and sucrose metabolism; Purine metabolism	0	NAD+_c + H2O_c = AMP_c + Nicotinamide D-ribonucleotide_c
R00104_c	2.96972e-10	2.20528e-05	1.95311e-10	1.35537e-10	-0.543602	Nicotinate and nicotinamide metabolism	0	ATP_c + NAD+_c = ADP_c + NADP+_c
R00114_c	0.322136	0.0523169	0.0685517	0.131819	-0.590798	Glutamate metabolism; Nitrogen metabolism	0	L-Glutamine_c + 2-Oxoglutarate_c + NADPH_c + H+_c = 2 L-Glutamate_c + NADP+_c
R00115_c	0	0	0	0	#DIV/0!	Glutamate metabolism; Glutathione metabolism	1	NADP+_c + 2 Glutathione_c = Oxidized glutathione_c + NADPH_c + H+_c
R00126_c	2.78565e-08	6.3123e-05	7.9591e-08	3.60638e-08	0.294626	Purine metabolism	0	ADP_c + ATP_c = Orthophosphate_c + P1,P4-Bis(5'-adenosyl) tetraphosphate_c
R00127_c	-0.0396938	-0.041895	-0.0599169	-0.0396897	-0.000105458	Purine metabolism	1	ATP_c + AMP_c = 2 ADP_c
R00130_c	0	0	0	0	#DIV/0!	Pantothenate and CoA biosynthesis	0	ATP_c + Dephospho-CoA_c = ADP_c + CoA_c
R00131_c	0	0	0	0	#DIV/0!	Purine metabolism; Urea cycle and metabolism of amino groups	0	Urea_c + H2O_c = CO2_c + 2 NH3_c
R00132N_c	0	0	0	0	#DIV/0!	Nitrogen metabolism	0	H2O_c + CO2_c = H+_c + HCO3-_c
R00132N_m	0	0	0	0	#DIV/0!	Nitrogen metabolism	0	H2O_m + CO2_m = H+_m + HCO3-_m
R00132N_p	0.768195	0.63522	1.83214	3.52094	3.5834	Nitrogen metabolism	0	H2O_p + CO2_p = H+_p + HCO3-_p
R00135_c	0	0	0	0	#DIV/0!	Arginine and proline metabolism	0	Peptide_c + H2O_c = L-Proline_c + Peptide_c
R00137_c	2.92151e-08	5.41775e-05	4.0866e-08	2.23227e-08	-0.23592	Nicotinate and nicotinamide metabolism	1	ATP_c + Nicotinamide D-ribonucleotide_c = Pyrophosphate_c + NAD+_c
R00156_c	0.0132308	0.0160933	0.0334615	0.0132317	6.76808e-05	Pyrimidine metabolism	1	ATP_c + UDP_c = ADP_c + UTP_c
R00158_c	-3.63469e-06	-0.000318877	8.34351e-08	4.15007e-07	-1.11418	Pyrimidine metabolism	1	ATP_c + UMP_c = ADP_c + UDP_c
R00161_c	0	0	0	0	#DIV/0!	Riboflavin metabolism	0	ATP_c + FMN_c = Pyrophosphate_c + FAD_c
R00174_c	0	0	0	0	#DIV/0!	Vitamin B6 metabolism	0	ATP_c + Pyridoxal_c = ADP_c + Pyridoxal phosphate_c
R00177_c	1.76415e-08	2.84733e-05	2.51304e-08	1.32359e-08	-0.249729	Methionine metabolism	0	ATP_c + L-Methionine_c + H2O_c = Orthophosphate_c + Pyrophosphate_c + S-Adenosyl-L-methionine_c
R00178_c	0	0	0	0	#DIV/0!	Arginine and proline metabolism; Methionine metabolism	0	S-Adenosyl-L-methionine_c = S-Adenosylmethioninamine_c + CO2_c
R00179_c	0	0	0	0	#DIV/0!	Propanoate metabolism	0	S-Adenosyl-L-methionine_c = 1-Aminocyclopropane-1-carboxylate_c + 5'-Methylthioadenosine_c
R00181_c	3.13332e-10	1.14431e-05	1.97147e-10	1.84377e-11	-0.941156	Purine metabolism	0	AMP_c + H2O_c = IMP_c + NH3_c
R00183_c	2.71412e-08	6.07573e-05	6.68937e-08	3.26106e-08	0.201515	Purine metabolism	0	AMP_c + H2O_c = Adenosine_c + Orthophosphate_c
R00185_c	0.126935	0.267269	0.533526	0.479208	2.77522	Purine metabolism	1	ATP_c + Adenosine_c = ADP_c + AMP_c
R00187_c	0	0	0	0	#DIV/0!	Purine metabolism	0	P1,P3-Bis(5'-adenosyl) triphosphate_c + H2O_c = ADP_c + AMP_c
R00190_c	0.126935	0.267189	0.533527	0.479205	2.7752	Purine metabolism	1	AMP_c + Pyrophosphate_c = Adenine_c + 5-Phospho-alpha-D-ribose 1-diphosphate_c
R00191_c	0	0	0	0	#DIV/0!	Purine metabolism	0	3',5'-Cyclic AMP_c + H2O_c = AMP_c
R00192_c	1.76415e-08	2.84733e-05	2.51304e-08	1.32359e-08	-0.249729	Methionine metabolism	0	S-Adenosyl-L-homocysteine_c + H2O_c = Adenosine_c + L-Homocysteine_c
R00200_c	9.71862e-08	6.92882e-05	8.62592e-08	4.76134e-08	-0.510081	Carbon fixation; Glycolysis / Gluconeogenesis; Purine metabolism; Pyruvate metabolism	0	ADP_c + Phosphoenolpyruvate_c = ATP_c + Pyruvate_c
R00200_p	9.18597e-08	0.000105659	9.47392e-08	5.15614e-08	-0.438694	Carbon fixation; Glycolysis / Gluconeogenesis; Purine metabolism; Pyruvate metabolism	0	ADP_p + Phosphoenolpyruvate_p = ATP_p + Pyruvate_p
R00209_p	0.331081	0.185581	0.0834403	0.08344	-0.747977	Alanine and aspartate metabolism; Pyruvate metabolism	0	Pyruvate_p + CoA_p + NAD+_p = Acetyl-CoA_p + CO2_p + NADH_p
R00209_m	0.0835534	0.000154679	0.0267027	2.76124e-07	-0.999997	Alanine and aspartate metabolism; Pyruvate metabolism	0	Pyruvate_m + CoA_m + NAD+_m = Acetyl-CoA_m + CO2_m + NADH_m
R00212_c	0.147481	-0.0185468	-0.000998883	0.126532	-0.142047	Butanoate metabolism; Pyruvate metabolism	1	Acetyl-CoA_c + Formate_c = CoA_c + Pyruvate_c
R00214_c	1.20464e-07	1.18838e-05	1.55596e-07	4.70855e-08	-0.609131	Carbon fixation; Pyruvate metabolism	0	(S)-Malate_c + NAD+_c = Pyruvate_c + CO2_c + NADH_c
R00216_p	0.0625912	5.36648e-05	0.155227	1.04704e-07	-0.999998	Carbon fixation; Pyruvate metabolism	0	(S)-Malate_p + NADP+_p = Pyruvate_p + CO2_p + NADPH_p
R00219_c	0	0	0	0	#DIV/0!	Pyruvate metabolism	0	2-Hydroxyethylenedicarboxylate_c = Pyruvate_c + CO2_c
R00226_c	3.6084e-06	0.000627253	6.35931e-07	0.0104636	2898.79	C5-Branched dibasic acid metabolism	0	2 Pyruvate_c = (S)-2-Acetolactate_c + CO2_c
R00230_x	0	0	0	0	#DIV/0!	Pyruvate metabolism; Taurine and hypotaurine metabolism	1	Acetyl-CoA_x + Orthophosphate_x = CoA_x + Acetyl phosphate_x
R00233_c	2.69251e-08	4.76258e-05	3.75216e-08	2.9826e-08	0.107739	Propanoate metabolism; beta-Alanine metabolism	0	Malonyl-CoA_c = Acetyl-CoA_c + CO2_c
R00235N_c	0.285941	0.287779	0.973092	1.6266	4.68859	Glycolysis / Gluconeogenesis; Reductive carboxylate cycle (CO2 fixation)	0	ATP_c + Acetate_c + CoA_c = AMP_c + Pyrophosphate_c + Acetyl-CoA_c
R00235N_m	3.72898e-06	0.109763	2.08243e-05	1.99875e-06	-0.463995	Glycolysis / Gluconeogenesis; Reductive carboxylate cycle (CO2 fixation)	0	ATP_m + Acetate_m + CoA_m = AMP_m + Pyrophosphate_m + Acetyl-CoA_m
R00235N_p	1.89496e-07	0.144233	1.2831e-07	7.50584e-08	-0.603905	Glycolysis / Gluconeogenesis; Reductive carboxylate cycle (CO2 fixation)	0	ATP_p + Acetate_p + CoA_p = AMP_p + Pyrophosphate_p + Acetyl-CoA_p
R00235N_x	0.132266	0.169302	0.460216	0.527728	2.98989	Glycolysis / Gluconeogenesis; Reductive carboxylate cycle (CO2 fixation)	0	ATP_x + Acetate_x + CoA_x = AMP_x + Pyrophosphate_x + Acetyl-CoA_x
R00236_c	0	0	0	0	#DIV/0!	Pyruvate metabolism	1	Acetyl adenylate_c + CoA_c = AMP_c + Acetyl-CoA_c
R00236_m	1.78268e-06	0.00264898	9.92319e-07	4.16102e-07	-0.766587	Pyruvate metabolism	1	Acetyl adenylate_m + CoA_m = AMP_m + Acetyl-CoA_m
R00238_c	0	0	0	0	#DIV/0!	Benzoate degradation via CoA ligation; Butanoate metabolism; Fatty acid metabolism; Lysine degradation; Propanoate metabolism; Pyruvate metabolism; Synthesis and degradation of ketone bodies; Tryptophan metabolism; Valine, leucine and isoleucine degradation	1	2 Acetyl-CoA_c = CoA_c + Acetoacetyl-CoA_c
R00238_m	0	0	0	0	#DIV/0!	Benzoate degradation via CoA ligation; Butanoate metabolism; Fatty acid metabolism; Lysine degradation; Propanoate metabolism; Pyruvate metabolism; Synthesis and degradation of ketone bodies; Tryptophan metabolism; Valine, leucine and isoleucine degradation	1	2 Acetyl-CoA_m = CoA_m + Acetoacetyl-CoA_m
R00238_p	0	0	0	0	#DIV/0!	Benzoate degradation via CoA ligation; Butanoate metabolism; Fatty acid metabolism; Lysine degradation; Propanoate metabolism; Pyruvate metabolism; Synthesis and degradation of ketone bodies; Tryptophan metabolism; Valine, leucine and isoleucine degradation	1	2 Acetyl-CoA_p = CoA_p + Acetoacetyl-CoA_p
R00238_x	-6.8162e-09	-1.14924e-05	-1.66503e-08	-4.77049e-09	-0.300125	Benzoate degradation via CoA ligation; Butanoate metabolism; Fatty acid metabolism; Lysine degradation; Propanoate metabolism; Pyruvate metabolism; Synthesis and degradation of ketone bodies; Tryptophan metabolism; Valine, leucine and isoleucine degradation	1	2 Acetyl-CoA_x = CoA_x + Acetoacetyl-CoA_x
R00239_c	5.15923e-08	5.88683e-05	5.94458e-08	3.81453e-08	-0.26064	Urea cycle and metabolism of amino groups	0	ATP_c + L-Glutamate_c = ADP_c + L-Glutamyl 5-phosphate_c
R00243_c	5.912e-08	8.78852e-05	4.29256e-08	3.09482e-08	-0.476519	Arginine and proline metabolism; Glutamate metabolism; Nitrogen metabolism; Urea cycle and metabolism of amino groups	1	L-Glutamate_c + NAD+_c + H2O_c = 2-Oxoglutarate_c + NH3_c + NADH_c + H+_c
R00243_m	6.19582e-08	5.58551e-05	3.7595e-08	2.22953e-08	-0.640155	Arginine and proline metabolism; Glutamate metabolism; Nitrogen metabolism; Urea cycle and metabolism of amino groups	1	L-Glutamate_m + NAD+_m + H2O_m = 2-Oxoglutarate_m + NH3_m + NADH_m + H+_m
R00245_c	-0.00346551	-0.00427126	-0.00346519	-0.00346505	-0.000132645	Arginine and proline metabolism	1	L-Glutamate 5-semialdehyde_c + NAD+_c + H2O_c = L-Glutamate_c + NADH_c + H+_c
R00251_c	0	0	0	0	#DIV/0!	Glutathione metabolism	0	ATP_c + 5-Oxoproline_c + 2 H2O_c = ADP_c + Orthophosphate_c + L-Glutamate_c
R00253_c	0.00810387	-0.00070464	0.00688154	0.00625132	-0.2286	Glutamate metabolism; Nitrogen metabolism	1	ATP_c + L-Glutamate_c + NH3_c = ADP_c + Orthophosphate_c + L-Glutamine_c
R00253_m	0.324787	0.0717958	0.0724156	0.136313	-0.580301	Glutamate metabolism; Nitrogen metabolism	1	ATP_m + L-Glutamate_m + NH3_m = ADP_m + Orthophosphate_m + L-Glutamine_m
R00253_p	2.89146e-07	0.000200941	3.35481e-07	2.41824e-07	-0.16366	Glutamate metabolism; Nitrogen metabolism	1	ATP_p + L-Glutamate_p + NH3_p = ADP_p + Orthophosphate_p + L-Glutamine_p
R00257_c	0	0	0	0	#DIV/0!	Glutamate metabolism; Nicotinate and nicotinamide metabolism	0	ATP_c + Deamino-NAD+_c + L-Glutamine_c + H2O_c = AMP_c + Pyrophosphate_c + NAD+_c + L-Glutamate_c
R00258_c	-0.186871	-0.0220148	-0.0389711	-0.018587	-0.900536	Alanine and aspartate metabolism; Carbon fixation; Glutamate metabolism	1	L-Alanine_c + 2-Oxoglutarate_c = Pyruvate_c + L-Glutamate_c
R00258_m	-0.0938926	0.00203098	0.0203851	1.08642e-06	-1.00001	Alanine and aspartate metabolism; Carbon fixation; Glutamate metabolism	1	L-Alanine_m + 2-Oxoglutarate_m = Pyruvate_m + L-Glutamate_m
R00258_p	0	0	0	0	#DIV/0!	Alanine and aspartate metabolism; Carbon fixation; Glutamate metabolism	1	L-Alanine_p + 2-Oxoglutarate_p = Pyruvate_p + L-Glutamate_p
R00259_c	7.28636e-08	8.49584e-05	3.98629e-08	2.14759e-08	-0.705259	Urea cycle and metabolism of amino groups	0	Acetyl-CoA_c + L-Glutamate_c = CoA_c + N-Acetyl-L-glutamate_c
R00261_c	1.1935e-07	0.000103151	0.431275	8.50734e-06	70.2808	Butanoate metabolism; Glutamate metabolism	0	L-Glutamate_c = 4-Aminobutanoate_c + CO2_c
R00267_m	0	0	0	0	#DIV/0!	Glutathione metabolism; Reductive carboxylate cycle (CO2 fixation)	1	Isocitrate_m + NADP+_m = 2-Oxoglutarate_m + CO2_m + NADPH_m + H+_m
R00286_c	0	0	0	0	#DIV/0!	Nucleotide sugars metabolism; Pentose and glucuronate interconversions; Starch and sucrose metabolism	0	UDP-glucose_c + H2O_c + 2 NAD+_c = UDP-glucuronate_c + 2 NADH_c + H+_c
R00289_c	0.0132302	0.0133932	0.0334601	0.0132301	-9.35554e-06	Galactose metabolism; Nucleotide sugars metabolism; Pentose and glucuronate interconversions; Starch and sucrose metabolism	0	UTP_c + D-Glucose 1-phosphate_c = Pyrophosphate_c + UDP-glucose_c
R00291_c	0	0	0	0	#DIV/0!	Galactose metabolism; Nucleotide sugars metabolism	1	UDP-glucose_c = UDP-D-galactose_c
R00299_c	0	0	0	0	#DIV/0!	Streptomycin biosynthesis	0	ATP_c + D-Glucose_c = ADP_c + D-Glucose 6-phosphate_c
R00310_c	0	0	0	0	#DIV/0!	Porphyrin and chlorophyll metabolism	0	Protoporphyrin_c + Fe2+_c = Heme_c + 2 H+_c
R00315_x	0	0	0	0	#DIV/0!	Pyruvate metabolism; Taurine and hypotaurine metabolism	1	ATP_x + Acetate_x = ADP_x + Acetyl phosphate_x
R00316_m	1.78268e-06	0.00264898	9.92319e-07	4.16102e-07	-0.766587	Pyruvate metabolism	1	ATP_m + Acetate_m = Pyrophosphate_m + Acetyl adenylate_m
R00317_c	0	0	0	0	#DIV/0!	Pyruvate metabolism	0	Acetyl phosphate_c + H2O_c = Acetate_c + Orthophosphate_c
R00330_c	9.75358e-07	0.00339603	1.63014e-06	1.50253e-06	0.540496	Purine metabolism	1	ATP_c + GDP_c = ADP_c + GTP_c
R00332_c	1.43401e-06	-0.000694764	-7.27532e-08	-2.50883e-06	-2.74952	Purine metabolism	1	ATP_c + GMP_c = ADP_c + GDP_c
R00341_c	0.0443813	0.143538	0.279676	0.502427	10.3207	Carbon fixation; Citrate cycle (TCA cycle); Pyruvate metabolism	0	ATP_c + Oxaloacetate_c = ADP_c + Phosphoenolpyruvate_c + CO2_c
R00342_c	0.186236	0.314576	1.19112e-05	0.424451	1.27911	Carbon fixation; Citrate cycle (TCA cycle); Glyoxylate and dicarboxylate metabolism; Pyruvate metabolism; Reductive carboxylate cycle (CO2 fixation)	1	(S)-Malate_c + NAD+_c = Oxaloacetate_c + NADH_c + H+_c
R00342_m	0.0835531	0.109225	0.0263345	-1.48003	-18.7136	Carbon fixation; Citrate cycle (TCA cycle); Glyoxylate and dicarboxylate metabolism; Pyruvate metabolism; Reductive carboxylate cycle (CO2 fixation)	1	(S)-Malate_m + NAD+_m = Oxaloacetate_m + NADH_m + H+_m
R00342_p	-4.14651e-06	0.138534	1.25754	3.06147	-738325	Carbon fixation; Citrate cycle (TCA cycle); Glyoxylate and dicarboxylate metabolism; Pyruvate metabolism; Reductive carboxylate cycle (CO2 fixation)	1	(S)-Malate_p + NAD+_p = Oxaloacetate_p + NADH_p + H+_p
R00342_x	1.79074e-06	0.00201388	1.59479e-06	4.86216e-07	-0.728483	Carbon fixation; Citrate cycle (TCA cycle); Glyoxylate and dicarboxylate metabolism; Pyruvate metabolism; Reductive carboxylate cycle (CO2 fixation)	1	(S)-Malate_x + NAD+_x = Oxaloacetate_x + NADH_x + H+_x
R00344_c	3.40234e-08	6.74321e-05	9.09324e-08	6.69498e-08	0.96776	Pyruvate metabolism	0	ATP_c + Pyruvate_c + HCO3-_c = ADP_c + Orthophosphate_c + Oxaloacetate_c
R00345_c	3.51726e-08	5.72348e-05	6.943e-08	3.27942e-08	-0.0676189	Carbon fixation; Pyruvate metabolism; Reductive carboxylate cycle (CO2 fixation)	0	H2O_c + Phosphoenolpyruvate_c + CO2_c = Orthophosphate_c + Oxaloacetate_c
R00351_c	0.132264	0.299136	0.967896	1.49387	10.2946	Citrate cycle (TCA cycle); Glyoxylate and dicarboxylate metabolism	0	Acetyl-CoA_c + H2O_c + Oxaloacetate_c = Citrate_c + CoA_c
R00351_m	0.0835596	0.113464	0.0267248	3.1203e-06	-0.999963	Citrate cycle (TCA cycle); Glyoxylate and dicarboxylate metabolism	0	Acetyl-CoA_m + H2O_m + Oxaloacetate_m = Citrate_m + CoA_m
R00351_x	3.24044e-07	0.000192693	1.59888e-07	9.29742e-08	-0.713081	Citrate cycle (TCA cycle); Glyoxylate and dicarboxylate metabolism	0	Acetyl-CoA_x + H2O_x + Oxaloacetate_x = Citrate_x + CoA_x
R00352_c	4.32766e-08	5.91297e-05	6.89797e-08	3.27603e-08	-0.243002	Citrate cycle (TCA cycle); Reductive carboxylate cycle (CO2 fixation)	0	ATP_c + Citrate_c + CoA_c = ADP_c + Orthophosphate_c + Acetyl-CoA_c + Oxaloacetate_c
R00355_c	-0.00958408	-0.0155062	-0.0097569	-0.0229164	1.39109	Alanine and aspartate metabolism; Carbon fixation; Glutamate metabolism	1	L-Aspartate_c + 2-Oxoglutarate_c = Oxaloacetate_c + L-Glutamate_c
R00355_m	1.15856e-06	0.00370769	0.000161635	0.0133272	11502.3	Alanine and aspartate metabolism; Carbon fixation; Glutamate metabolism	1	L-Aspartate_m + 2-Oxoglutarate_m = Oxaloacetate_m + L-Glutamate_m
R00355_p	0	0	0	0	#DIV/0!	Alanine and aspartate metabolism; Carbon fixation; Glutamate metabolism	1	L-Aspartate_p + 2-Oxoglutarate_p = Oxaloacetate_p + L-Glutamate_p
R00359_c	0	0	0	0	#DIV/0!	Alanine and aspartate metabolism	0	D-Aspartate_c + H2O_c + Oxygen_c = Oxaloacetate_c + NH3_c + H2O2_c
R00369_m	0.262176	0.000750437	5.97327e-07	5.33092e-07	-0.999998	Alanine and aspartate metabolism; Glycine, serine and threonine metabolism	1	L-Alanine_m + Glyoxylate_m = Pyruvate_m + Glycine_m
R00376N_c	0	0	0	0	#DIV/0!	Purine metabolism	1	dGTP_c + DNA_c = Pyrophosphate_c + DNA_c
R00405_m	-0.0678542	-0.22769	-0.0874135	-0.950429	13.0069	Citrate cycle (TCA cycle)	1	ATP_m + Succinate_m + CoA_m = ADP_m + Orthophosphate_m + Succinyl-CoA_m
R00408_m	0.20012	0.397011	0.978904	1.47817	6.38639	Citrate cycle (TCA cycle)	1	Succinate_m + FAD_m = FADH2_m + Fumarate_m
R00415_c	0	0	0	0	#DIV/0!	Aminosugars metabolism	1	UTP_c + N-Acetyl-D-glucosamine 1-phosphate_c = Pyrophosphate_c + UDP-N-acetyl-D-glucosamine_c
R00416_c	0	0	0	0	#DIV/0!	Aminosugars metabolism	1	UTP_c + N-Acetyl-alpha-D-glucosamine 1-phosphate_c = Pyrophosphate_c + UDP-N-acetyl-D-glucosamine_c
R00425_c	0	0	0	0	#DIV/0!	Riboflavin metabolism	0	GTP_c + 3 H2O_c = Formate_c + 2,5-Diamino-6-hydroxy-4-(5'-phosphoribosylamino)pyrimidine_c + Pyrophosphate_c
R00426_c	3.34975e-08	5.37741e-05	3.8725e-08	2.41117e-08	-0.280193	Purine metabolism	0	GTP_c + H2O_c = GMP_c + Pyrophosphate_c
R00428_c	0	0	0	0	#DIV/0!	Folate biosynthesis	0	GTP_c + H2O_c = Formamidopyrimidine nucleoside triphosphate_c
R00434_c	3.23491e-08	5.23448e-05	3.62265e-08	2.25857e-08	-0.301813	Purine metabolism	0	GTP_c = 3',5'-Cyclic GMP_c + Pyrophosphate_c
R00443_c	0	0	0	0	#DIV/0!	Pyrimidine metabolism	1	UTP_c + RNA_c = Pyrophosphate_c + RNA_c
R00451_c	0.000345995	0.000334367	0.000353403	0.000356857	0.0313933	Lysine biosynthesis	0	meso-2,6-Diaminoheptanedioate_c = L-Lysine_c + CO2_c
R00472_x	0.132266	0.169197	0.460216	0.527728	2.9899	Glyoxylate and dicarboxylate metabolism; Pyruvate metabolism	1	Acetyl-CoA_x + H2O_x + Glyoxylate_x = (S)-Malate_x + CoA_x
R00475_c	0	0	0	0	#DIV/0!	Glyoxylate and dicarboxylate metabolism	0	Glycolate_c + Oxygen_c = Glyoxylate_c + H2O2_c
R00475_x	0	0	0	0	#DIV/0!	Glyoxylate and dicarboxylate metabolism	0	Glycolate_x + Oxygen_x = Glyoxylate_x + H2O2_x
R00476N_m	0.359752	1.60068e-05	4.5357e-08	7.47308e-09	-1	Glyoxylate and dicarboxylate metabolism	0	Glycolate_m + NAD+_m = Glyoxylate_m + NADH_m + H+_m
R00479_x	0.132266	0.169197	0.460216	0.527728	2.9899	Glyoxylate and dicarboxylate metabolism	0	Isocitrate_x = Succinate_x + Glyoxylate_x
R00480_c	0.000349463	0.0012554	0.00034992	0.000366225	0.0479636	Glycine, serine and threonine metabolism; Lysine biosynthesis	1	ATP_c + L-Aspartate_c = ADP_c + 4-Phospho-L-aspartate_c
R00481_c	0	0	0	0	#DIV/0!	Nicotinate and nicotinamide metabolism	0	L-Aspartate_c + Oxygen_c = Iminoaspartate_c + H2O2_c
R00485_c	2.19302e-08	3.08436e-05	2.64832e-08	1.38573e-08	-0.368118	Alanine and aspartate metabolism; Cyanoamino acid metabolism; Nitrogen metabolism	0	L-Asparagine_c + H2O_c = L-Aspartate_c + NH3_c
R00489_c	7.65878e-07	0.00040432	3.32231e-07	2.1085e-07	-0.724695	Alanine and aspartate metabolism; beta-Alanine metabolism	0	L-Aspartate_c = beta-Alanine_c + CO2_c
R00494_c	0	0	0	0	#DIV/0!	Glutathione metabolism	0	Glutathione_c + H2O_c = Cys-Gly_c + L-Glutamate_c
R00497_c	0	0	0	0	#DIV/0!	Glutamate metabolism; Glutathione metabolism	0	ATP_c + gamma-L-Glutamyl-L-cysteine_c + Glycine_c = ADP_c + Orthophosphate_c + Glutathione_c
R00502_c	0	0	0	0	#DIV/0!	Galactose metabolism; Nucleotide sugars metabolism	1	UTP_c + alpha-D-Galactose 1-phosphate_c = Pyrophosphate_c + UDP-D-galactose_c
R00508_c	0	0	0	0	#DIV/0!	Sulfur metabolism	0	3'-Phosphoadenylyl sulfate_c + H2O_c = Adenylylsulfate_c + Orthophosphate_c
R00509_c	0	0	0	0	#DIV/0!	Purine metabolism; Sulfur metabolism	1	ATP_c + Adenylylsulfate_c = ADP_c + 3'-Phosphoadenylyl sulfate_c
R00511_c	3.67543e-07	0.000729664	7.62741e-07	3.60638e-07	-0.0187856	Pyrimidine metabolism	0	CMP_c + H2O_c = Cytidine_c + Orthophosphate_c
R00512_c	4.27958e-07	0.000848268	3.08966e-08	3.67728e-07	-0.140738	Pyrimidine metabolism	1	ATP_c + CMP_c = ADP_c + CDP_c
R00513_c	6.0448e-08	7.50945e-05	8.25767e-08	3.6272e-08	-0.399947	Pyrimidine metabolism	0	ATP_c + Cytidine_c = ADP_c + CMP_c
R00516_c	2.64512e-08	6.93006e-05	6.80702e-08	3.24309e-08	0.226064	Pyrimidine metabolism	0	UTP_c + Cytidine_c = UDP_c + CMP_c
R00517_c	3.67426e-08	7.13594e-05	7.46313e-08	3.47784e-08	-0.053459	Pyrimidine metabolism	0	GTP_c + Cytidine_c = GDP_c + CMP_c
R00524_c	0	0	0	0	#DIV/0!	Glyoxylate and dicarboxylate metabolism; Nitrogen metabolism	0	Formamide_c + H2O_c = Formate_c + NH3_c
R00529_c	0	0	0	0	#DIV/0!	Purine metabolism; Sulfur metabolism	0	ATP_c + Sulfate_c = Pyrophosphate_c + Adenylylsulfate_c
R00533_c	0	0	0	0	#DIV/0!	Sulfur metabolism	0	Sulfite_c + Oxygen_c + H2O_c = Sulfate_c + H2O2_c
R00540_c	0	0	0	0	#DIV/0!	Cyanoamino acid metabolism; Nitrogen metabolism	0	Nitrile_c + 2 H2O_c = Carboxylate_c + NH3_c
R00548_c	0	0	0	0	#DIV/0!	Riboflavin metabolism	0	FMN_c + H2O_c = Riboflavin_c + Orthophosphate_c
R00549_c	0	0	0	0	#DIV/0!	Riboflavin metabolism	0	ATP_c + Riboflavin_c = ADP_c + FMN_c
R00566_c	0	0	0	0	#DIV/0!	Arginine and proline metabolism	0	L-Arginine_c = Agmatine_c + CO2_c
R00570_c	-4.81116e-07	-0.000957583	-3.81427e-07	-3.3363e-07	-0.306549	Pyrimidine metabolism	1	ATP_c + CDP_c = ADP_c + CTP_c
R00571_c	1.03877e-07	7.9923e-05	8.87445e-08	3.73104e-08	-0.640823	Pyrimidine metabolism	0	ATP_c + UTP_c + NH3_c = ADP_c + Orthophosphate_c + CTP_c
R00573_c	3.45582e-08	4.16021e-05	4.33907e-08	1.86496e-08	-0.460342	Pyrimidine metabolism	0	ATP_c + UTP_c + L-Glutamine_c + H2O_c = ADP_c + Orthophosphate_c + CTP_c + L-Glutamate_c
R00575_c	1.3659e-08	9.34625e-06	1.65894e-08	5.87706e-09	-0.569731	Glutamate metabolism; Pyrimidine metabolism	0	2 ATP_c + L-Glutamine_c + HCO3-_c + H2O_c = 2 ADP_c + Orthophosphate_c + L-Glutamate_c + Carbamoyl phosphate_c
R00575_m	0	0	0	0	#DIV/0!	Glutamate metabolism; Pyrimidine metabolism	0	2 ATP_m + L-Glutamine_m + HCO3-_m + H2O_m = 2 ADP_m + Orthophosphate_m + L-Glutamate_m + Carbamoyl phosphate_m
R00578_c	0.00462002	0.00465084	0.00462003	0.00462001	-1.74737e-06	Alanine and aspartate metabolism; Nitrogen metabolism	0	ATP_c + L-Aspartate_c + L-Glutamine_c + H2O_c = AMP_c + Pyrophosphate_c + L-Asparagine_c + L-Glutamate_c
R00582_c	9.99811e-08	0.00143334	0.00855815	0.0718241	718376	Glycine, serine and threonine metabolism	0	O-Phospho-L-serine_c + H2O_c = L-Serine_c + Orthophosphate_c
R00586_c	5.91278e-07	8.08226e-05	7.39119e-08	3.25423e-08	-0.944963	Cysteine metabolism; Sulfur metabolism	0	L-Serine_c + Acetyl-CoA_c = O-Acetyl-L-serine_c + CoA_c
R00588_m	0.0975743	0.00106628	5.0767e-08	2.92631e-08	-1	Glycine, serine and threonine metabolism	0	L-Serine_m + Glyoxylate_m = Hydroxypyruvate_m + Glycine_m
R00602_c	0	0	0	0	#DIV/0!	Methane metabolism	0	Methanol_c + H2O2_c = Formaldehyde_c + 2 H2O_c
R00610_c	0	0	0	0	#DIV/0!	Glycine, serine and threonine metabolism	0	Sarcosine_c + H2O_c + Oxygen_c = Glycine_c + Formaldehyde_c + H2O2_c
R00615_c	0	0	0	0	#DIV/0!	Thiamine metabolism	0	Thiamin diphosphate_c + H2O_c = Thiamin monophosphate_c + Orthophosphate_c
R00616_c	0	0	0	0	#DIV/0!	Thiamine metabolism	0	ATP_c + Thiamin diphosphate_c = ADP_c + Thiamin triphosphate_c
R00619_c	0	0	0	0	#DIV/0!	Thiamine metabolism	0	ATP_c + Thiamin_c = AMP_c + Thiamin diphosphate_c
R00621_m	0.0678542	0.22769	0.0874135	0.950429	13.0069	Citrate cycle (TCA cycle)	0	2-Oxoglutarate_m + Thiamin diphosphate_m = 3-Carboxy-1-hydroxypropyl-ThPP_m + CO2_m
R00623_c	0	0	0	0	#DIV/0!	Fatty acid metabolism	1	Primary alcohol_c + NAD+_c = Aldehyde_c + NADH_c + H+_c
R00631_c	0	0	0	0	#DIV/0!	Fatty acid metabolism	0	Fatty acid_c + NADH_c = Aldehyde_c + NAD+_c + H2O_c
R00640_c	0	0	0	0	#DIV/0!	Ascorbate and aldarate metabolism	0	L-Galactono-1,4-lactone_c + 2 Ferricytochrome c_c = Ascorbate_c + 2 Ferrocytochrome c_c
R00644_c	7.98944e-08	5.00492e-05	3.63689e-07	2.87925e-08	-0.639619	Ascorbate and aldarate metabolism	1	Ascorbate_c + H2O2_c = L-Dehydroascorbate_c + 2 H2O_c
R00650_c	1.76415e-08	2.84733e-05	2.51304e-08	1.32359e-08	-0.249729	Methionine metabolism	0	S-Adenosyl-L-methionine_c + L-Homocysteine_c = S-Adenosyl-L-homocysteine_c + L-Methionine_c
R00658_c	-0.038643	-0.138969	-0.273936	-0.496687	11.8532	Glycolysis / Gluconeogenesis	1	2-Phospho-D-glycerate_c = Phosphoenolpyruvate_c + H2O_c
R00658_p	8.42885e-07	0.00139635	5.42908e-07	-3.54907e-07	-1.42106	Glycolysis / Gluconeogenesis	1	2-Phospho-D-glycerate_p = Phosphoenolpyruvate_p + H2O_p
R00662_c	3.37168e-08	5.29747e-05	3.71836e-08	2.0706e-08	-0.385884	Pyrimidine metabolism	0	UTP_c + H2O_c = UMP_c + Pyrophosphate_c
R00667_c	3.6518e-08	3.41849e-05	-1.02109e-07	2.54987e-08	-0.30175	Arginine and proline metabolism; Urea cycle and metabolism of amino groups	1	L-Ornithine_c + 2-Oxoglutarate_c = L-Glutamate 5-semialdehyde_c + L-Glutamate_c
R00669_c	7.28636e-08	8.49584e-05	3.98629e-08	2.14759e-08	-0.705259	Urea cycle and metabolism of amino groups	0	N-Acetylornithine_c + H2O_c = Acetate_c + L-Ornithine_c
R00670_c	1.53379e-08	2.28698e-05	1.56032e-07	8.81921e-09	-0.425004	Glutathione metabolism; Urea cycle and metabolism of amino groups	0	L-Ornithine_c = Putrescine_c + CO2_c
R00678_c	0	0	0	0	#DIV/0!	Tryptophan metabolism	0	L-Tryptophan_c + Oxygen_c = L-Formylkynurenine_c
R00685_c	0	0	0	0	#DIV/0!	Tryptophan metabolism	0	L-Tryptophan_c = Tryptamine_c + CO2_c
R00691_c	0	0	0	0	#DIV/0!	Phenylalanine, tyrosine and tryptophan biosynthesis	0	L-Arogenate_c = L-Phenylalanine_c + H2O_c + CO2_c
R00694_c	-0.00266	-0.00266	-0.00266	-0.00266	0	Phenylalanine metabolism; Phenylalanine, tyrosine and tryptophan biosynthesis	1	L-Phenylalanine_c + 2-Oxoglutarate_c = Phenylpyruvate_c + L-Glutamate_c
R00697_c	0	0	0	0	#DIV/0!	Alkaloid biosynthesis II; Nitrogen metabolism; Phenylalanine metabolism	1	L-Phenylalanine_c = trans-Cinnamate_c + NH3_c
R00698_c	0	0	0	0	#DIV/0!	Phenylalanine metabolism	0	L-Phenylalanine_c = 2-Phenylacetamide_c
R00699_c	0	0	0	0	#DIV/0!	Phenylalanine metabolism	0	L-Phenylalanine_c = Phenethylamine_c + CO2_c
R00702_c	0	0	0	0	#DIV/0!	Biosynthesis of steroids	0	2 trans,trans-Farnesyl diphosphate_c = Pyrophosphate_c + Presqualene diphosphate_c + H+_c
R00704_c	-3.67905e-08	-4.70687e-05	-0.000999945	-2.5671e-08	-0.302239	Pyruvate metabolism	1	(R)-Lactate_c + NAD+_c = Pyruvate_c + NADH_c + H+_c
R00705_c	1.50478e-07	1.18405e-05	1.34943e-07	1.47428e-07	-0.0202643	Inositol metabolism	0	3-Oxopropanoate_c + CoA_c + NAD+_c = Acetyl-CoA_c + CO2_c + NADH_c + H+_c
R00709_m	0.0835622	0.24444	0.534404	0.966145	10.562	Citrate cycle (TCA cycle)	1	Isocitrate_m + NAD+_m = 2-Oxoglutarate_m + CO2_m + NADH_m + H+_m
R00710_c	-0.00567057	-0.00644231	-0.0066702	-0.00567093	6.348e-05	Glycolysis / Gluconeogenesis; Pyruvate metabolism	1	Acetaldehyde_c + NAD+_c + H2O_c = Acetate_c + NADH_c + H+_c
R00713_c	1.34687e-07	0.000126021	0.431275	8.51616e-06	62.229	Butanoate metabolism; Glutamate metabolism; Tyrosine metabolism	1	Succinate semialdehyde_c + NAD+_c + H2O_c = Succinate_c + NADH_c + H+_c
R00720_c	3.11219e-10	4.51048e-05	1.88447e-10	9.7138e-11	-0.687879	Purine metabolism	0	ITP_c + H2O_c = IMP_c + Pyrophosphate_c
R00722_c	1.40486e-06	0.00329295	1.46223e-06	1.02563e-06	-0.269944	Purine metabolism	1	ATP_c + IDP_c = ADP_c + ITP_c
R00734_c	-0.000105	-0.000105	-0.000105	-0.000105	0	Alkaloid biosynthesis I; Novobiocin biosynthesis; Phenylalanine, tyrosine and tryptophan biosynthesis; Tyrosine metabolism	1	L-Tyrosine_c + 2-Oxoglutarate_c = 3-(4-Hydroxyphenyl)pyruvate_c + L-Glutamate_c
R00736_c	0	0	0	0	#DIV/0!	Alkaloid biosynthesis I; Tyrosine metabolism	0	L-Tyrosine_c = Tyramine_c + CO2_c
R00737_c	0	0	0	0	#DIV/0!	Tyrosine metabolism	0	L-Tyrosine_c = 4-Coumarate_c + NH3_c
R00742_c	2.69251e-08	4.76258e-05	3.75216e-08	2.9826e-08	0.107739	Propanoate metabolism; Pyruvate metabolism	0	ATP_c + Acetyl-CoA_c + HCO3-_c = ADP_c + Orthophosphate_c + Malonyl-CoA_c
R00742_p	0.07301	0.0730904	0.0730101	0.07301	-1.96137e-07	Propanoate metabolism; Pyruvate metabolism	0	ATP_p + Acetyl-CoA_p + HCO3-_p = ADP_p + Orthophosphate_p + Malonyl-CoA_p
R00746_c	0.192712	0.164838	0.0201005	-4.7924e-07	-1	Glycolysis / Gluconeogenesis	1	Ethanol_c + NADP+_c = Acetaldehyde_c + NADPH_c + H+_c
R00750_c	0	0	0	0	#DIV/0!	Benzoate degradation via hydroxylation; Fluorene degradation; Styrene degradation	1	Acetaldehyde_c + Pyruvate_c = 4-Hydroxy-2-oxopentanoate_c
R00751_c	-0.00567103	-0.00655292	-0.00567027	-0.00567049	-9.50651e-05	Glycine, serine and threonine metabolism	1	L-Threonine_c = Glycine_c + Acetaldehyde_c
R00754_c	-0.192713	-0.166645	-0.0211009	-1.34433e-07	-0.999999	Glycolysis / Gluconeogenesis	1	Ethanol_c + NAD+_c = Acetaldehyde_c + NADH_c + H+_c
R00755_c	6.37788e-08	7.99178e-05	5.0785e-08	3.10251e-08	-0.513551	Glycolysis / Gluconeogenesis	0	2-(alpha-Hydroxyethyl)thiamine diphosphate_c = Acetaldehyde_c + Thiamin diphosphate_c
R00762_c	0	0	0	0	#DIV/0!	Carbon fixation	0	D-Fructose 1,6-bisphosphate_c + H2O_c = D-Fructose 6-phosphate_c + Orthophosphate_c
R00762_p	0	0	0	0	#DIV/0!	Carbon fixation	0	D-Fructose 1,6-bisphosphate_p + H2O_p = D-Fructose 6-phosphate_p + Orthophosphate_p
R00766_c	0.0132302	0.0133932	0.0334601	0.0132301	-9.35554e-06	Starch and sucrose metabolism	0	UDP-glucose_c + beta-D-Fructose 6-phosphate_c = UDP_c + Sucrose 6-phosphate_c
R00768_c	0	0	0	0	#DIV/0!	Aminosugars metabolism; Glutamate metabolism	1	L-Glutamine_c + D-Fructose 6-phosphate_c = L-Glutamate_c + D-Glucosamine 6-phosphate_c
R00774_c	0	0	0	0	#DIV/0!	Urea cycle and metabolism of amino groups	1	ATP_c + Urea_c + HCO3-_c = ADP_c + Orthophosphate_c + Urea-1-carboxylate_c
R00782_c	0.000811826	0.00111636	0.000937877	0.00106883	0.316575	Cysteine metabolism	0	Hydrogen sulfide_c + Pyruvate_c + NH3_c = L-Cysteine_c + H2O_c
R00790_c	0	0	0	0	#DIV/0!	Nitrogen metabolism	0	Nitrite_c + 6 Reduced ferredoxin_c + 7 H+_c = NH3_c + 2 H2O_c + 6 Oxidized ferredoxin_c
R00790_p	0	0	0	0	#DIV/0!	Nitrogen metabolism	0	Nitrite_p + 6 Reduced ferredoxin_p + 7 H+_p = NH3_p + 2 H2O_p + 6 Oxidized ferredoxin_p
R00794_c	0	0	0	0	#DIV/0!	Nitrogen metabolism	0	Nitrate_c + NADH_c + H+_c = Nitrite_c + NAD+_c + H2O_c
R00801_c	0	0	0	0	#DIV/0!	Galactose metabolism	0	Sucrose_c + H2O_c = D-Fructose_c + D-Glucose_c
R00802_c	1.56612e-07	0.000108553	3.55058e-07	4.63941e-08	-0.703763	Starch and sucrose metabolism	0	Sucrose_c + H2O_c = beta-D-Fructose_c + alpha-D-Glucose_c
R00805_c	0.0132302	0.0133431	0.0334601	0.01323	-8.68749e-06	Starch and sucrose metabolism	0	Sucrose 6-phosphate_c + H2O_c = Sucrose_c + Orthophosphate_c
R00818_c	0	0	0	0	#DIV/0!	Fluorene degradation; Naphthalene and anthracene degradation	0	Salicylate_c + Oxygen_c + NADH_c + H+_c = Catechol_c + CO2_c + NAD+_c + H2O_c
R00829_c	0	0	0	0	#DIV/0!	Benzoate degradation via hydroxylation	0	CoA_c + 3-Oxoadipyl-CoA_c = Succinyl-CoA_c + Acetyl-CoA_c
R00840_c	0	0	0	0	#DIV/0!	Inositol phosphate metabolism; Streptomycin biosynthesis	1	Inositol 1-phosphate_c = D-Glucose 6-phosphate_c
R00842_c	5.67427e-06	0.00112919	-4.82852e-07	-3.70988e-06	-1.65381	Glycerophospholipid metabolism	1	sn-Glycerol 3-phosphate_c + NAD+_c = Glycerone phosphate_c + NADH_c + H+_c
R00847_c	0	0	0	0	#DIV/0!	Glycerolipid metabolism	0	ATP_c + Glycerol_c = ADP_c + sn-Glycerol 3-phosphate_c
R00848_c	-5.67427e-06	-0.00112919	4.82852e-07	3.70988e-06	-1.65381	Glycerophospholipid metabolism	1	sn-Glycerol 3-phosphate_c + FAD_c = Glycerone phosphate_c + FADH2_c
R00851_c	0	0	0	0	#DIV/0!	Glycerolipid metabolism; Glycerophospholipid metabolism	0	sn-Glycerol 3-phosphate_c + Acyl-CoA_c = 1-Acyl-sn-glycerol 3-phosphate_c + CoA_c
R00858_c	0	0	0	0	#DIV/0!	Sulfur metabolism	0	Sulfite_c + 3 NADPH_c + 3 H+_c = Hydrogen sulfide_c + 3 NADP+_c + 3 H2O_c
R00859_c	0	0	0	0	#DIV/0!	Sulfur metabolism	0	Sulfite_c + 3 Reduced ferredoxin_c = Hydrogen sulfide_c + 3 Oxidized ferredoxin_c + 3 H2O_c
R00867_c	5.41969e-08	8.16843e-05	2.86616e-08	1.52706e-08	-0.718238	Fructose and mannose metabolism	0	ATP_c + D-Fructose_c = ADP_c + beta-D-Fructose 6-phosphate_c
R00875_c	5.41969e-08	8.16843e-05	2.86616e-08	1.52706e-08	-0.718238	Fructose and mannose metabolism	1	D-Sorbitol_c + NAD+_c = D-Fructose_c + NADH_c + H+_c
R00883_c	-1.1321e-07	-0.000182993	-6.83061e-08	-4.49115e-08	-0.60329	Fructose and mannose metabolism	1	GDP_c + D-Mannose 1-phosphate_c = Orthophosphate_c + GDP-mannose_c
R00885_c	1.1321e-07	0.000182993	6.83061e-08	4.49115e-08	-0.60329	Fructose and mannose metabolism	0	GTP_c + D-Mannose 1-phosphate_c = Pyrophosphate_c + GDP-mannose_c
R00887N_c	0	0	0	0	#DIV/0!	Fructose and mannose metabolism	0	GDP-mannose_c = GDP_c + Mannan_c
R00888_c	0	0	0	0	#DIV/0!	Fructose and mannose metabolism	0	GDP-mannose_c = GDP-4-dehydro-6-deoxy-D-mannose_c + H2O_c
R00889_c	-4.72606e-07	-0.000899085	-2.3218e-07	-1.38035e-07	-0.707927	Ascorbate and aldarate metabolism	1	GDP-mannose_c = GDP-L-galactose_c
R00890_c	0	0	0	0	#DIV/0!	Fructose and mannose metabolism	0	GDP-mannose_c + 1,4-beta-D-Mannan_c = GDP_c + 1,4-beta-D-Mannan_c
R00891_c	5.00169e-07	1.07072e-05	1.76805e-08	1.28528e-08	-0.974303	Glycine, serine and threonine metabolism	0	L-Serine_c + Sulfide_c = L-Cysteine_c + H2O_c
R00893_c	0	0	0	0	#DIV/0!	Cysteine metabolism; Taurine and hypotaurine metabolism	0	L-Cysteine_c + Oxygen_c = 3-Sulfino-L-alanine_c
R00894_c	0	0	0	0	#DIV/0!	Glutamate metabolism; Glutathione metabolism	0	ATP_c + L-Glutamate_c + L-Cysteine_c = ADP_c + Orthophosphate_c + gamma-L-Glutamyl-L-cysteine_c
R00896_c	0	0	0	0	#DIV/0!	Cysteine metabolism	0	Mercaptopyruvate_c + Glutamate_c = L-Cysteine_c + 2-Oxoglutarate_c
R00897_c	4.96553e-07	3.57686e-05	3.82848e-08	1.03003e-08	-0.979256	Cysteine metabolism; Sulfur metabolism	0	O-Acetyl-L-serine_c + Hydrogen sulfide_c = L-Cysteine_c + Acetate_c
R00899_c	0	0	0	0	#DIV/0!	Glutathione metabolism	0	Cys-Gly_c + H2O_c = L-Cysteine_c + Glycine_c
R00904_c	0	0	0	0	#DIV/0!	beta-Alanine metabolism	0	beta-Aminopropion aldehyde_c + NAD+_c + H2O_c = beta-Alanine_c + NADH_c
R00905_c	-1.10113e-06	-0.00125398	-4.41151e-07	-1.29791e-07	-0.88213	Pantothenate and CoA biosynthesis; Pyrimidine metabolism; beta-Alanine metabolism	1	3-Ureidopropionate_c + H2O_c = beta-Alanine_c + CO2_c + NH3_c
R00908_c	7.0794e-07	0.000958369	1.20947e-06	2.5325e-07	-0.642272	Alanine and aspartate metabolism; Propanoate metabolism; beta-Alanine metabolism	1	beta-Alanine_c + 2-Oxoglutarate_c = 3-Oxopropanoate_c + L-Glutamate_c
R00924_c	0	0	0	0	#DIV/0!	beta-Alanine metabolism	1	Propanoyl-CoA_c + FAD_c = FADH2_c + Propenoyl-CoA_c
R00926_c	0	0	0	0	#DIV/0!	Propanoate metabolism	1	Propinol adenylate_c + CoA_c = AMP_c + Propanoyl-CoA_c
R00927_c	0	0	0	0	#DIV/0!	Valine, leucine and isoleucine degradation	0	CoA_c + 2-Methylacetoacetyl-CoA_c = Propanoyl-CoA_c + Acetyl-CoA_c
R00935_c	0	0	0	0	#DIV/0!	Propanoate metabolism; Valine, leucine and isoleucine degradation	0	(S)-Methylmalonate semialdehyde_c + CoA_c + NAD+_c = Propanoyl-CoA_c + CO2_c + NADH_c + H+_c
R00936_c	3.09752e-10	3.72453e-05	1.84698e-10	1.24902e-10	-0.596768	One carbon pool by folate	0	Dihydrofolate_c + NADH_c + H+_c = Tetrahydrofolate_c + NAD+_c
R00937_c	2.84579e-10	0.000300064	1.52333e-10	1.24069e-10	-0.564026	Folate biosynthesis	0	Folate_c + NADH_c = Tetrahydrofolate_c + NAD+_c
R00942_c	0	0	0	0	#DIV/0!	Folate biosynthesis	1	ATP_c + Tetrahydrofolate_c + L-Glutamate_c = ADP_c + Orthophosphate_c + Tetrahydrofolyl-[Glu](2)_c
R00943_c	-0.147481	0.0184912	-1.37782e-06	-0.126532	-0.142043	Glyoxylate and dicarboxylate metabolism; One carbon pool by folate	1	Tetrahydrofolate_c + Formate_c + ATP_c = ADP_c + Orthophosphate_c + 10-Formyltetrahydrofolate_c
R00944_c	3.47006e-08	6.14199e-05	8.70057e-08	4.01161e-08	0.156063	Glyoxylate and dicarboxylate metabolism; One carbon pool by folate	0	10-Formyltetrahydrofolate_c + H2O_c = Formate_c + Tetrahydrofolate_c
R00945_c	-6.74826e-06	0.00158972	-0.00705222	-0.0703179	10419.2	Cyanoamino acid metabolism; Glycine, serine and threonine metabolism; Methane metabolism; One carbon pool by folate	1	5,10-Methylenetetrahydrofolate_c + Glycine_c + H2O_c = Tetrahydrofolate_c + L-Serine_c
R00945_m	0.0990889	-0.000324382	-8.93757e-07	-7.52978e-07	-1.00001	Cyanoamino acid metabolism; Glycine, serine and threonine metabolism; Methane metabolism; One carbon pool by folate	1	5,10-Methylenetetrahydrofolate_m + Glycine_m + H2O_m = Tetrahydrofolate_m + L-Serine_m
R00946_c	0.00084	0.00084	0.00084	0.00084	0	Methionine metabolism; One carbon pool by folate	1	5-Methyltetrahydrofolate_c + L-Homocysteine_c = Tetrahydrofolate_c + L-Methionine_c
R00948_c	0	0	0	0	#DIV/0!	Starch and sucrose metabolism	1	ATP_c + D-Glucose 1-phosphate_c = Pyrophosphate_c + ADP-glucose_c
R00948_p	0.0264582	0.0276175	0.026459	0.0264591	3.51684e-05	Starch and sucrose metabolism	1	ATP_p + D-Glucose 1-phosphate_p = Pyrophosphate_p + ADP-glucose_p
R00959_c	-0.0132302	-0.0133932	-0.0334601	-0.0132301	-9.35554e-06	Galactose metabolism; Glycolysis / Gluconeogenesis; Starch and sucrose metabolism; Streptomycin biosynthesis	1	D-Glucose 1-phosphate_c = alpha-D-Glucose 6-phosphate_c
R00959_p	-0.0264581	-0.0275074	-0.0264589	-0.0264591	3.69664e-05	Galactose metabolism; Glycolysis / Gluconeogenesis; Starch and sucrose metabolism; Streptomycin biosynthesis	1	D-Glucose 1-phosphate_p = alpha-D-Glucose 6-phosphate_p
R00962_c	3.28006e-08	7.10091e-05	7.46323e-08	3.44591e-08	0.0505616	Pyrimidine metabolism	0	ITP_c + Cytidine_c = IDP_c + CMP_c
R00963_c	6.21882e-08	6.18093e-05	6.7272e-08	3.26754e-08	-0.474571	Pyrimidine metabolism	0	UMP_c + H2O_c = Uridine_c + Orthophosphate_c
R00964_c	0.209907	0.208426	0.426618	0.424388	1.02179	Pyrimidine metabolism	0	ATP_c + Uridine_c = ADP_c + UMP_c
R00965_c	1.3659e-08	9.34625e-06	1.65894e-08	5.87706e-09	-0.569731	Pyrimidine metabolism	0	Orotidine 5'-phosphate_c = UMP_c + CO2_c
R00966_c	0.209913	0.224245	0.426626	0.424393	1.02176	Pyrimidine metabolism	1	UMP_c + Pyrophosphate_c = Uracil_c + 5-Phospho-alpha-D-ribose 1-diphosphate_c
R00967_c	8.33375e-08	0.00117898	5.08041e-07	3.63611e-07	3.36312	Pyrimidine metabolism	0	UTP_c + Uridine_c = UDP_c + UMP_c
R00968_c	7.36729e-07	0.0022815	1.03596e-06	8.75695e-07	0.188625	Pyrimidine metabolism	0	GTP_c + Uridine_c = GDP_c + UMP_c
R00970_c	7.95366e-07	0.00230955	1.09521e-06	7.4481e-07	-0.0635637	Pyrimidine metabolism	0	ITP_c + Uridine_c = IDP_c + UMP_c
R00978_c	1.10113e-06	0.00125398	4.41151e-07	1.29791e-07	-0.88213	Pantothenate and CoA biosynthesis; Pyrimidine metabolism; beta-Alanine metabolism	1	5,6-Dihydrouracil_c + NADP+_c = Uracil_c + NADPH_c + H+_c
R00985_c	0.00010483	6.68299e-05	0.000104686	0.000104906	0.000721834	Phenylalanine, tyrosine and tryptophan biosynthesis	0	Chorismate_c + NH3_c = Anthranilate_c + Pyruvate_c + H2O_c
R00986_c	1.69907e-07	3.81701e-05	3.14162e-07	9.4237e-08	-0.445361	Phenylalanine, tyrosine and tryptophan biosynthesis	0	Chorismate_c + L-Glutamine_c = Anthranilate_c + Pyruvate_c + L-Glutamate_c
R00994_c	0	0	0	0	#DIV/0!	Valine, leucine and isoleucine biosynthesis	1	2-Oxobutanoate_c + CO2_c + NADH_c + H+_c = D-erythro-3-Methylmalate_c + NAD+_c
R00996_c	0.00336	0.00336089	0.00336	0.00336	-9.31616e-08	Glycine, serine and threonine metabolism	0	L-Threonine_c = 2-Oxobutanoate_c + NH3_c
R00999_c	4.99266e-07	-0.000410099	-2.97279e-08	-1.70618e-06	-4.41738	Methionine metabolism	1	O-Succinyl-L-homoserine_c + H2O_c = 2-Oxobutanoate_c + Succinate_c + NH3_c
R01000_c	0	0	0	0	#DIV/0!	Propanoate metabolism	0	2-Hydroxybutanoic acid_c + NAD+_c = 2-Oxobutanoate_c + NADH_c + H+_c
R01001_c	0.0008405	0.00043079	0.000839971	0.000838294	-0.00262435	Glycine, serine and threonine metabolism; Methionine metabolism; Nitrogen metabolism	0	L-Cysteine_c + NH3_c + 2-Oxobutanoate_c = L-Cystathionine_c + H2O_c
R01004_c	0	0	0	0	#DIV/0!	N-Glycan biosynthesis	0	Dolichyl diphosphate_c + H2O_c = Dolichyl phosphate_c + Orthophosphate_c
R01005_c	0	0	0	0	#DIV/0!	N-Glycan biosynthesis	1	UDP-glucose_c + Dolichyl phosphate_c = UDP_c + Dolichyl beta-D-glucosyl phosphate_c
R01009_c	0	0	0	0	#DIV/0!	N-Glycan biosynthesis	0	GDP-mannose_c + Dolichyl phosphate_c = GDP_c + Dolichyl phosphate D-mannose_c
R01011_c	0	0	0	0	#DIV/0!	Glycerolipid metabolism	0	ATP_c + Glycerone_c = ADP_c + Glycerone phosphate_c
R01015_c	0.0671843	0.0657866	0.155899	0.261243	2.88845	Carbon fixation; Fructose and mannose metabolism; Glycolysis / Gluconeogenesis; Inositol metabolism	1	(2R)-2-Hydroxy-3-(phosphonooxy)-propanal_c = Glycerone phosphate_c
R01015_p	2.92344e-06	5.93311e-05	6.56439e-07	0.0946028	32359.1	Carbon fixation; Fructose and mannose metabolism; Glycolysis / Gluconeogenesis; Inositol metabolism	1	(2R)-2-Hydroxy-3-(phosphonooxy)-propanal_p = Glycerone phosphate_p
R01025_c	0	0	0	0	#DIV/0!	Glycine, serine and threonine metabolism	0	Choline_c + Acceptor_c = Betaine aldehyde_c + Reduced acceptor_c
R01026_c	0	0	0	0	#DIV/0!	Glycerophospholipid metabolism	0	Acetylcholine_c + H2O_c = Choline_c + Acetate_c
R01030_c	0	0	0	0	#DIV/0!	Glycerophospholipid metabolism	0	sn-glycero-3-Phosphocholine_c + H2O_c = Choline_c + sn-Glycerol 3-phosphate_c
R01036_c	0	0	0	0	#DIV/0!	Glycerolipid metabolism	1	Glycerol_c + NAD+_c = D-Glyceraldehyde_c + NADH_c + H+_c
R01049_c	-0.462527	-0.761134	-1.49787	-2.19864	3.75354	Pentose phosphate pathway; Purine metabolism	1	ATP_c + D-Ribose 5-phosphate_c = AMP_c + 5-Phospho-alpha-D-ribose 1-diphosphate_c
R01051_c	1.13456e-07	0.0011981	7.14636e-07	-3.66943e-07	-4.23423	Pentose phosphate pathway	1	ATP_c + D-Ribose_c = ADP_c + D-Ribose 5-phosphate_c
R01054_c	0	0	0	0	#DIV/0!	Purine metabolism	0	ADP-ribose_c + H2O_c = AMP_c + D-Ribose 5-phosphate_c
R01055_c	0	0	0	0	#DIV/0!	Pyrimidine metabolism	1	Uracil_c + D-Ribose 5-phosphate_c = Pseudouridine 5'-phosphate_c + H2O_c
R01056_c	-0.00103237	-0.00232535	-0.00102668	-0.00102839	-0.00385321	Carbon fixation; Pentose phosphate pathway	1	D-Ribose 5-phosphate_c = D-Ribulose 5-phosphate_c
R01056_p	7.74519e-07	0.000455293	-0.0482673	-0.288673	-372714	Carbon fixation; Pentose phosphate pathway	1	D-Ribose 5-phosphate_p = D-Ribulose 5-phosphate_p
R01057_c	-0.462639	-0.762108	-1.49797	-2.19875	3.75263	Pentose phosphate pathway	1	alpha-D-Ribose 1-phosphate_c = D-Ribose 5-phosphate_c
R01061_c	-0.13622	-0.212624	-0.338388	-0.524332	2.84917	Carbon fixation; Glycolysis / Gluconeogenesis	1	(2R)-2-Hydroxy-3-(phosphonooxy)-propanal_c + Orthophosphate_c + NAD+_c = 3-Phospho-D-glyceroyl phosphate_c + NADH_c + H+_c
R01061_p	-0.258058	-0.244333	-1.26797	-3.0719	10.9039	Carbon fixation; Glycolysis / Gluconeogenesis	1	(2R)-2-Hydroxy-3-(phosphonooxy)-propanal_p + Orthophosphate_p + NAD+_p = 3-Phospho-D-glyceroyl phosphate_p + NADH_p + H+_p
R01063_p	0.258058	0.318736	1.34098	3.17137	11.2894	Carbon fixation; Glycolysis / Gluconeogenesis	1	(2R)-2-Hydroxy-3-(phosphonooxy)-propanal_p + Orthophosphate_p + NADP+_p = 3-Phospho-D-glyceroyl phosphate_p + NADPH_p + H+_p
R01067_p	0	0	0	0	#DIV/0!	Carbon fixation	0	D-Fructose 6-phosphate_p + (2R)-2-Hydroxy-3-(phosphonooxy)-propanal_p = D-Erythrose 4-phosphate_p + D-Xylulose 5-phosphate_p
R01068N_c	0	0	0	0	#DIV/0!	Carbon fixation	0	Glycerone phosphate_c + (2R)-2-Hydroxy-3-(phosphonooxy)-propanal_c = D-Fructose 1,6-bisphosphate_c
R01070_c	-0.0671842	-0.0653883	-0.1559	-0.261244	2.88848	Carbon fixation; Fructose and mannose metabolism; Glycolysis / Gluconeogenesis; Pentose phosphate pathway	1	beta-D-Fructose 1,6-bisphosphate_c = Glycerone phosphate_c + (2R)-2-Hydroxy-3-(phosphonooxy)-propanal_c
R01070_p	-4.17867e-06	-0.00225668	-1.15205e-06	-0.094602	22638.3	Carbon fixation; Fructose and mannose metabolism; Glycolysis / Gluconeogenesis; Pentose phosphate pathway	1	beta-D-Fructose 1,6-bisphosphate_p = Glycerone phosphate_p + (2R)-2-Hydroxy-3-(phosphonooxy)-propanal_p
R01071_c	0	0	0	0	#DIV/0!	Histidine metabolism	0	ATP_c + 5-Phospho-alpha-D-ribose 1-diphosphate_c = Phosphoribosyl-ATP_c + Pyrophosphate_c
R01072_c	2.18143e-10	0.000197841	2.07063e-10	5.08913e-09	22.3293	Glutamate metabolism; Purine metabolism	0	L-Glutamine_c + 5-Phospho-alpha-D-ribose 1-diphosphate_c + H2O_c = 5-Phosphoribosylamine_c + Pyrophosphate_c + L-Glutamate_c
R01073_c	-0.000105	-0.000105	-0.000105	-0.000105	0	Phenylalanine, tyrosine and tryptophan biosynthesis	1	N-(5-Phospho-D-ribosyl)anthranilate_c + Pyrophosphate_c = Anthranilate_c + 5-Phospho-alpha-D-ribose 1-diphosphate_c
R01074_c	0	0	0	0	#DIV/0!	Biotin metabolism	0	ATP_c + Biotin_c = Pyrophosphate_c + Biotinyl-5'-AMP_c
R01078_c	0	0	0	0	#DIV/0!	Biotin metabolism	0	Dethiobiotin_c + Sulfur_c = Biotin_c
R01082_m	-0.20012	-0.397011	-0.978904	-1.47817	6.38639	Citrate cycle (TCA cycle); Reductive carboxylate cycle (CO2 fixation)	1	(S)-Malate_m = Fumarate_m + H2O_m
R01083_c	-2.18143e-10	-0.000197841	-2.07063e-10	-5.08913e-09	22.3293	Alanine and aspartate metabolism; Purine metabolism	1	N6-(1,2-Dicarboxyethyl)-AMP_c = Fumarate_c + AMP_c
R01085_c	0	0	0	0	#DIV/0!	Tyrosine metabolism	0	3-Fumarylpyruvate_c + H2O_c = Fumarate_c + Pyruvate_c
R01086_c	0	0	0	0	#DIV/0!	Alanine and aspartate metabolism; Arginine and proline metabolism; Urea cycle and metabolism of amino groups	1	N-(L-Arginino)succinate_c = Fumarate_c + L-Arginine_c
R01090_c	-0.006195	-0.006195	-0.006195	-0.006195	0	Valine, leucine and isoleucine biosynthesis; Valine, leucine and isoleucine degradation	1	L-Leucine_c + 2-Oxoglutarate_c = 4-Methyl-2-oxopentanoate_c + L-Glutamate_c
R01092_c	0	0	0	0	#DIV/0!	Galactose metabolism	1	ATP_c + D-Galactose_c = ADP_c + alpha-D-Galactose 1-phosphate_c
R01093_c	0.194713	0.164917	0.0205996	-3.03104e-07	-1	Galactose metabolism	1	D-Galactose_c + NADH_c + H+_c = Galactitol_c + NAD+_c
R01095_c	-0.194713	-0.164917	-0.0205996	3.03104e-07	-1	Galactose metabolism	1	D-Galactose_c + NADPH_c + H+_c = Galactitol_c + NADP+_c
R01101_c	0	0	0	0	#DIV/0!	Galactose metabolism	0	alpha-D-galactoside galactohydrolase; Melibiose_c + H2O_c = D-Galactose_c + D-Glucose_c
R01103_c	0	0	0	0	#DIV/0!	Galactose metabolism	0	Raffinose_c + H2O_c = D-Galactose_c + Sucrose_c
R01104_c	0	0	0	0	#DIV/0!	Galactose metabolism	1	3-beta-D-Galactosyl-sn-glycerol_c + H2O_c = D-Galactose_c + Glycerol_c
R01105_c	0	0	0	0	#DIV/0!	Galactose metabolism	0	Galactan_c + H2O_c = D-Galactose_c + Galactan_c
R01121_c	0	0	0	0	#DIV/0!	Biosynthesis of steroids	0	ATP_c + (R)-5-Diphosphomevalonate_c = ADP_c + Orthophosphate_c + Isopentenyl diphosphate_c + CO2_c
R01123_c	0	0	0	0	#DIV/0!	Biosynthesis of steroids; Terpenoid biosynthesis	1	Isopentenyl diphosphate_c = Dimethylallyl diphosphate_c
R01126_c	3.1661e-08	6.21241e-05	6.76798e-08	3.26875e-08	0.0324226	Purine metabolism	0	IMP_c + H2O_c = Inosine_c + Orthophosphate_c
R01127_c	-2.18143e-10	-0.000197841	-2.07063e-10	-5.08913e-09	22.3293	Purine metabolism (histidine)	1	IMP_c + H2O_c = 1-(5'-Phosphoribosyl)-5-formamido-4-imidazolecarboxamide_c
R01130_c	5.70382e-07	0.00129051	6.80267e-07	1.09083	1.91246e+06	Purine metabolism	1	IMP_c + NAD+_c + H2O_c = Xanthosine 5'-phosphate_c + NADH_c + H+_c
R01132_c	0.125791	0.266198	0.537818	0.204315	0.624247	Purine metabolism	1	IMP_c + Pyrophosphate_c = Hypoxanthine_c + 5-Phospho-alpha-D-ribose 1-diphosphate_c
R01135_c	-2.18143e-10	-0.000197841	-2.07063e-10	-5.08913e-09	22.3293	Alanine and aspartate metabolism; Purine metabolism	1	GTP_c + IMP_c + L-Aspartate_c = GDP_c + Orthophosphate_c + N6-(1,2-Dicarboxyethyl)-AMP_c
R01137_c	1.28167e-06	0.0032924	1.50336e-06	6.11852e-07	-0.522613	Purine metabolism	1	ATP_c + dADP_c = ADP_c + dATP_c
R01151_c	1.53379e-08	2.28698e-05	1.56032e-07	8.81921e-09	-0.425004	Arginine and proline metabolism	1	Putrescine_c + Oxygen_c + H2O_c = 4-Aminobutanal_c + NH3_c + H2O2_c
R01159_c	0	0	0	0	#DIV/0!	Histidine metabolism	0	L-Histidine_c + S-Adenosyl-L-methionine_c = N(pi)-Methyl-L-histidine_c + S-Adenosyl-L-homocysteine_c
R01163_c	0	0	0	0	#DIV/0!	Histidine metabolism	0	L-Histidinal_c + H2O_c + NAD+_c = L-Histidine_c + NADH_c + H+_c
R01163?_c	0	0	0	0	#DIV/0!	Histidine metabolism	0	L-Histidinal_c + H2O_c + 2 NAD+_c = L-Histidine_c + 2 NADH_c + H+_c
R01167_c	0	0	0	0	#DIV/0!	Histidine metabolism	0	L-Histidine_c = 1H-Imidazole-4-ethanamine_c + CO2_c
R01175N_x	6.8162e-09	1.14924e-05	1.66503e-08	4.77049e-09	-0.300125	Fatty acid metabolism	0	Butanoyl-CoA_x + Oxygen_x = H2O2_x + Crotonoyl-CoA_x
R01177_x	-6.8162e-09	-1.14924e-05	-1.66503e-08	-4.77049e-09	-0.300125	Fatty acid metabolism	1	Acetyl-CoA_x + Butanoyl-CoA_x = CoA_x + 3-Oxohexanoyl-CoA_x
R01184_c	0	0	0	0	#DIV/0!	Ascorbate and aldarate metabolism; Inositol phosphate metabolism	0	myo-Inositol_c + Oxygen_c = D-Glucuronate_c + H2O_c
R01185_c	0	0	0	0	#DIV/0!	Inositol phosphate metabolism; Phosphatidylinositol signaling system; Streptomycin biosynthesis	1	Inositol 1-phosphate_c + H2O_c = myo-Inositol_c + Orthophosphate_c
R01186_c	0	0	0	0	#DIV/0!	Inositol phosphate metabolism; Phosphatidylinositol signaling system	0	myo-Inositol 4-phosphate_c + H2O_c = myo-Inositol_c + Orthophosphate_c
R01187_c	0	0	0	0	#DIV/0!	Inositol phosphate metabolism; Phosphatidylinositol signaling system	0	1D-myo-Inositol 3-phosphate_c + H2O_c = myo-Inositol_c + Orthophosphate_c
R01195_p	-0.247641	-0.247602	-1.7128	-4.8304	18.5057	Ferredoxin transhydrogenase	1	Reduced ferredoxin_p + NADP+_p = Oxidized ferredoxin_p + NADPH_p + H+_p
R01196_p	0.247641	0.246285	2.857e-07	4.98268e-08	-1	Reductive carboxylate cycle (CO2 fixation)	0	Reduced ferredoxin_p + Acetyl-CoA_p + CO2_p = Oxidized ferredoxin_p + Pyruvate_p + CoA_p
R01206_c	0	0	0	0	#DIV/0!	Aminosugars metabolism	0	Chitin_c + H2O_c = N-Acetyl-D-glucosamine_c + Chitin_c
R01209_c	0.0104595	0.00924401	0.0104641	5.61529e-07	-0.999946	Pantothenate and CoA biosynthesis	0	2,3-Dihydroxy-3-methylbutanoate_c = 3-Methyl-2-oxobutanoic acid_c + H2O_c
R01213_c	0.006195	0.006195	0.006195	0.006195	0	Pyruvate metabolism; Valine, leucine and isoleucine biosynthesis	0	Acetyl-CoA_c + 3-Methyl-2-oxobutanoic acid_c + H2O_c = (2S)-2-Isopropylmalate_c + CoA_c
R01214_c	-0.00426671	-0.00359803	-0.00426939	-0.00426952	0.000658636	Pantothenate and CoA biosynthesis; Valine, leucine and isoleucine biosynthesis; Valine, leucine and isoleucine degradation	1	L-Valine_c + 2-Oxoglutarate_c = 3-Methyl-2-oxobutanoic acid_c + L-Glutamate_c
R01215_c	3.29247e-06	0.000671966	6.14451e-07	4.82266e-07	-0.853525	Valine, leucine and isoleucine biosynthesis	0	3-Methyl-2-oxobutanoic acid_c + L-Alanine_c = L-Valine_c + Pyruvate_c
R01220_c	0.147482	-0.0162396	1.48224e-06	0.126532	-0.142048	Glyoxylate and dicarboxylate metabolism; One carbon pool by folate	1	5,10-Methylenetetrahydrofolate_c + NADP+_c = 5,10-Methenyltetrahydrofolate_c + NADPH_c + H+_c
R01221_c	0.148314	-0.0143736	-0.0062103	0.0570546	-0.615312	Photorespiration	1	Glycine_c + Tetrahydrofolate_c + NAD+_c = 5,10-Methylenetetrahydrofolate_c + NH3_c + CO2_c + NADH_c + H+_c
R01221_m	0.0990889	-0.000324382	-8.93757e-07	-7.52978e-07	-1.00001	Photorespiration	1	Glycine_m + Tetrahydrofolate_m + NAD+_m = 5,10-Methylenetetrahydrofolate_m + NH3_m + CO2_m + NADH_m + H+_m
R01222_c	-5.67427e-06	-0.00112919	4.82852e-07	3.70988e-06	-1.65381	One carbon pool by folate	1	5,10-Methylenetetrahydrofolate_c + FADH2_c = 5-Methyltetrahydrofolate_c + FAD_c
R01224_c	2.10107e-06	0.000299216	3.15306e-07	0.000395505	187.239	Methane metabolism; One carbon pool by folate	0	5,10-Methylenetetrahydrofolate_c + NADPH_c + H+_c = 5-Methyltetrahydrofolate_c + NADP+_c
R01226_c	0	0	0	0	#DIV/0!	Pantothenate and CoA biosynthesis	0	5,10-Methylenetetrahydrofolate_c + 3-Methyl-2-oxobutanoic acid_c + H2O_c = Tetrahydrofolate_c + 2-Dehydropantoate_c
R01227_c	3.49397e-08	5.8793e-05	5.33831e-08	3.09094e-08	-0.115351	Purine metabolism	0	GMP_c + H2O_c = Guanosine_c + Orthophosphate_c
R01229_c	-9.40925e-07	-0.000893491	-1.52991e-07	2.19468e-06	-3.33247	Purine metabolism	1	GMP_c + Pyrophosphate_c = Guanine_c + 5-Phospho-alpha-D-ribose 1-diphosphate_c
R01230_c	6.22893e-08	8.96719e-05	1.9149e-07	3.12968e-08	-0.497558	Purine metabolism	0	ATP_c + Xanthosine 5'-phosphate_c + NH3_c = AMP_c + Pyrophosphate_c + GMP_c
R01231_c	2.16751e-08	5.35979e-05	6.48238e-08	1.81638e-08	-0.161995	Glutamate metabolism; Purine metabolism	0	ATP_c + Xanthosine 5'-phosphate_c + L-Glutamine_c + H2O_c = AMP_c + Pyrophosphate_c + GMP_c + L-Glutamate_c
R01234_c	3.23491e-08	5.23448e-05	3.62265e-08	2.25857e-08	-0.301813	Purine metabolism	0	3',5'-Cyclic GMP_c + H2O_c = GMP_c
R01245_c	3.13391e-08	6.00787e-05	5.75327e-08	2.95715e-08	-0.0564048	Purine metabolism	0	Adenosine_c + H2O_c = Adenine_c + D-Ribose_c
R01248_c	-0.00346502	-0.00348904	-0.00346502	-0.00346501	-2.84929e-06	Arginine and proline metabolism; Urea cycle and metabolism of amino groups	1	L-Proline_c + NAD+_c = (S)-1-Pyrroline-5-carboxylate_c + NADH_c + H+_c
R01252_c	0	0	0	0	#DIV/0!	Arginine and proline metabolism	0	L-Proline_c + 2-Oxoglutarate_c + Oxygen_c = trans-4-Hydroxy-L-proline_c + Succinate_c + CO2_c
R01253_c	2.25347e-08	2.40399e-05	2.08657e-08	1.26618e-08	-0.438118	Arginine and proline metabolism	0	L-Proline_c + Acceptor_c = (S)-1-Pyrroline-5-carboxylate_c + Reduced acceptor_c
R01262_c	0	0	0	0	#DIV/0!	Glutathione metabolism	0	Glutathione_c + L-Amino acid_c = Cys-Gly_c + (5-L-Glutamyl)-L-amino acid_c
R01273_c	0	0	0	0	#DIV/0!	Nicotinate and nicotinamide metabolism	0	N-Ribosylnicotinamide_c + H2O_c = Nicotinamide_c + D-Ribose_c
R01274_c	0	0	0	0	#DIV/0!	Fatty acid elongation in mitochondria	0	Palmitoyl-CoA_c + H2O_c = CoA_c + Hexadecanoic acid_c
R01278_c	0	0	0	0	#DIV/0!	Fatty acid elongation in mitochondria	0	trans-Hexadec-2-enoyl-CoA_c + NADPH_c + H+_c = Palmitoyl-CoA_c + NADP+_c
R01279_x	6.8162e-09	1.14924e-05	1.66503e-08	4.77049e-09	-0.300125	Fatty acid metabolism	0	Palmitoyl-CoA_x + Oxygen_x = trans-Hexadec-2-enoyl-CoA_x + H2O2_x
R01280_x	6.8162e-09	1.14924e-05	1.66503e-08	4.77049e-09	-0.300125	Fatty acid metabolism	1	ATP_x + Hexadecanoic acid_x + CoA_x = AMP_x + Palmitoyl-CoA_x + Pyrophosphate_x
R01281_c	0	0	0	0	#DIV/0!	Sphingolipid metabolism	0	Palmitoyl-CoA_c + L-Serine_c = 3-Dehydrosphinganine_c + CoA_c + CO2_c
R01286_c	8.11784e-06	0.000397118	0.000132964	0.000263873	31.5053	Methionine metabolism	0	L-Cystathionine_c + H2O_c = L-Homocysteine_c + NH3_c + Pyruvate_c
R01287_c	0.000832679	0.000495563	0.000707085	0.00057616	-0.308064	Methionine metabolism	0	O-Acetyl-L-homoserine_c + Hydrogen sulfide_c = L-Homocysteine_c + Acetate_c
R01288_c	-5.00169e-07	-1.07072e-05	-1.76805e-08	-1.28528e-08	-0.974303	Methionine metabolism	1	O-Succinyl-L-homoserine_c + Sulfide_c = L-Homocysteine_c + Succinate_c
R01290_c	2.23972e-07	2.00775e-05	1.7017e-08	1.04316e-08	-0.953425	Glycine, serine and threonine metabolism; Methionine metabolism	0	L-Serine_c + L-Homocysteine_c = L-Cystathionine_c + H2O_c
R01303_c	0	0	0	0	#DIV/0!	Benzoate degradation via hydroxylation	0	4-Hydroxybenzoate_c + Acceptor_c + H2O_c = 4-Hydroxybenzaldehyde_c + Reduced acceptor_c + Oxygen_c
R01310_c	0	0	0	0	#DIV/0!	Glycerophospholipid metabolism	0	Phosphatidylcholine_c + H2O_c = Phosphatidate_c + Choline_c
R01324_c	0.132263	0.165576	0.460213	0.527728	2.98998	Citrate cycle (TCA cycle)	1	Citrate_c = Isocitrate_c
R01324_m	0.0835622	0.24444	0.534404	0.966145	10.562	Citrate cycle (TCA cycle)	1	Citrate_m = Isocitrate_m
R01325_x	2.67699e-06	0.0054169	3.14408e-06	2.65745e-06	-0.00729743	Citrate cycle (TCA cycle); Glyoxylate and dicarboxylate metabolism; Reductive carboxylate cycle (CO2 fixation)	1	Citrate_x = cis-Aconitate_x + H2O_x
R01326_c	0	0	0	0	#DIV/0!	Fructose and mannose metabolism	0	ATP_c + D-Mannose_c = ADP_c + D-Mannose 6-phosphate_c
R01329_c	0	0	0	0	#DIV/0!	Galactose metabolism	1	Epimelibiose_c + H2O_c = D-Mannose_c + D-Galactose_c
R01334_c	0	0	0	0	#DIV/0!	Glyoxylate and dicarboxylate metabolism	0	2-Phosphoglycolate_c + H2O_c = Glycolate_c + Orthophosphate_c
R01334_p	5.54971e-09	1.60068e-05	4.5357e-08	7.47308e-09	0.346571	Glyoxylate and dicarboxylate metabolism	0	2-Phosphoglycolate_p + H2O_p = Glycolate_p + Orthophosphate_p
R01342_c	0	0	0	0	#DIV/0!	Nitrogen metabolism	0	2-Oxo acid_c + NH3_c + Reduced acceptor_c = alpha-Amino acid_c + H2O_c + Acceptor_c
R01347_c	0	0	0	0	#DIV/0!	Fatty acid metabolism	0	Fatty acid_c + Oxygen_c + NADH_c = omega-Hydroxy fatty acid_c + NAD+_c
R01348_c	0	0	0	0	#DIV/0!	Fatty acid metabolism	0	Fatty acid_c + Oxygen_c + NADPH_c = omega-Hydroxy fatty acid_c + NADP+_c
R01351_c	0	0	0	0	#DIV/0!	Glycerolipid metabolism	0	1-Acylglycerol_c + H2O_c = Glycerol_c + Fatty acid_c
R01353_c	0	0	0	0	#DIV/0!	Propanoate metabolism	1	ATP_c + Propanoate_c = ADP_c + Propanoyl phosphate_c
R01354_c	0	0	0	0	#DIV/0!	Propanoate metabolism	1	ATP_c + Propanoate_c = Pyrophosphate_c + Propinol adenylate_c
R01360_c	0	0	0	0	#DIV/0!	Butanoate metabolism; Synthesis and degradation of ketone bodies; Valine, leucine and isoleucine degradation	1	(S)-3-Hydroxy-3-methylglutaryl-CoA_c = Acetyl-CoA_c + Acetoacetate_c
R01361_c	0	0	0	0	#DIV/0!	Butanoate metabolism; Synthesis and degradation of ketone bodies	1	(R)-3-Hydroxybutanoate_c + NAD+_c = Acetoacetate_c + NADH_c + H+_c
R01364_c	0	0	0	0	#DIV/0!	Styrene degradation; Tyrosine metabolism	1	Acetoacetate_c + Fumarate_c = 4-Fumarylacetoacetate_c + H2O_c
R01372_c	0	0	0	0	#DIV/0!	Phenylalanine metabolism	0	Phenylpyruvate_c + Oxygen_c = 2-Hydroxyphenylacetate_c + CO2_c
R01373_c	0.00266	0.00266	0.00266	0.00266	0	Phenylalanine, tyrosine and tryptophan biosynthesis	1	Prephenate_c = Phenylpyruvate_c + H2O_c + CO2_c
R01374_c	0	0	0	0	#DIV/0!	Phenylalanine metabolism	0	D-Phenylalanine_c + H2O_c + Acceptor_c = Phenylpyruvate_c + NH3_c + Reduced acceptor_c
R01378_c	0	0	0	0	#DIV/0!	Phenylalanine metabolism	1	Phenylpyruvate_c = enol-Phenylpyruvate_c
R01383_c	0	0	0	0	#DIV/0!	Pentose and glucuronate interconversions; Starch and sucrose metabolism	1	UDP-glucuronate_c + Acceptor_c = UDP_c + beta-D-Glucuronoside_c
R01384_c	0	0	0	0	#DIV/0!	Starch and sucrose metabolism; Nucleotide sugars metabolism	0	UDP-glucuronate_c = UDP-D-xylose_c + CO2_c
R01388_m	-0.0975743	-0.00106628	-5.0767e-08	-2.92631e-08	-1	Glycine, serine and threonine metabolism; Glyoxylate and dicarboxylate metabolism, photorespiration	1	D-Glycerate_m + NAD+_m = Hydroxypyruvate_m + NADH_m + H+_m
R01397_c	1.3659e-08	9.34625e-06	1.65894e-08	5.87706e-09	-0.569731	Alanine and aspartate metabolism; Pyrimidine metabolism	0	Carbamoyl phosphate_c + L-Aspartate_c = Orthophosphate_c + N-Carbamoyl-L-aspartate_c
R01398_c	0	0	0	0	#DIV/0!	Arginine and proline metabolism; Urea cycle and metabolism of amino groups	1	Carbamoyl phosphate_c + L-Ornithine_c = Orthophosphate_c + L-Citrulline_c
R01398_m	0	0	0	0	#DIV/0!	Arginine and proline metabolism; Urea cycle and metabolism of amino groups	1	Carbamoyl phosphate_m + L-Ornithine_m = Orthophosphate_m + L-Citrulline_m
R01398_p	0	0	0	0	#DIV/0!	Arginine and proline metabolism; Urea cycle and metabolism of amino groups	1	Carbamoyl phosphate_p + L-Ornithine_p = Orthophosphate_p + L-Citrulline_p
R01409_c	0	0	0	0	#DIV/0!	Cyanoamino acid metabolism	0	Cyanohydrin_c = Cyanide_c + Aldehyde_c
R01415_c	0	0	0	0	#DIV/0!	Pyrimidine metabolism	1	5,6-Dihydrothymine_c + NADP+_c = Thymine_c + NADPH_c + H+_c
R01416_c	0	0	0	0	#DIV/0!	Urea cycle and metabolism of amino groups	0	Agmatine_c + H2O_c = N-Carbamoylputrescine_c + NH3_c
R01421_c	0	0	0	0	#DIV/0!	Benzoate degradation via CoA ligation	0	Benzoyl phosphate_c + H2O_c = Benzoate_c + Orthophosphate_c
R01431_c	0	0	0	0	#DIV/0!	Pentose and glucuronate interconversions	1	Xylitol_c + NADP+_c = D-Xylose_c + NADPH_c + H+_c
R01451_c	0	0	0	0	#DIV/0!	Biosynthesis of steroids	0	Cholesta-5,7-dien-3beta-ol_c + NADH_c + H+_c = Cholesterol_c + NAD+_c
R01462_c	0	0	0	0	#DIV/0!	Bile acid biosynthesis	0	Cholesterol ester_c + H2O_c = Cholesterol_c + Fatty acid_c
R01466_c	8.96369e-09	1.97446e-05	5.77282e-09	6.70844e-09	-0.251598	Glycine, serine and threonine metabolism	0	O-Phospho-L-homoserine_c + H2O_c = L-Threonine_c + Orthophosphate_c
R01468_c	0	0	0	0	#DIV/0!	Glycerophospholipid metabolism	0	ATP_c + Ethanolamine_c = ADP_c + Ethanolamine phosphate_c
R01470_c	0	0	0	0	#DIV/0!	Glycerophospholipid metabolism	0	sn-glycero-3-Phosphoethanolamine_c + H2O_c = Ethanolamine_c + sn-Glycerol 3-phosphate_c
R01495_c	0	0	0	0	#DIV/0!	Sphingolipid metabolism	0	ADP_c + Ceramide 1-phosphate_c = ATP_c + N-Acylsphingosine_c
R01512_c	0.136222	0.214484	0.338388	0.524332	2.8491	Carbon fixation; Glycolysis / Gluconeogenesis	1	ATP_c + 3-Phospho-D-glycerate_c = ADP_c + 3-Phospho-D-glyceroyl phosphate_c
R01512_p	-2.03352e-06	-0.0771003	-0.0730113	-0.0994701	48914.1	Carbon fixation; Glycolysis / Gluconeogenesis	1	ATP_p + 3-Phospho-D-glycerate_p = ADP_p + 3-Phospho-D-glyceroyl phosphate_p
R01513_c	9.99811e-08	0.00143334	0.00855815	0.0718241	718376	Glycine, serine and threonine metabolism	1	3-Phospho-D-glycerate_c + NAD+_c = 3-Phosphonooxypyruvate_c + NADH_c + H+_c
R01514_p	0.0975743	0.00106628	5.0767e-08	2.92631e-08	-1	Photorespiration; Glycine, serine and threonine metabolism; Glycerolipid metabolism; Glyoxylate and dicarboxylate metabolism	1	ATP_p + D-Glycerate_p = ADP_p + 3-Phospho-D-glycerate_p
R01515_c	2.76352e-08	6.15441e-05	6.70094e-08	3.26625e-08	0.181917	Glycolysis / Gluconeogenesis	0	3-Phospho-D-glyceroyl phosphate_c + H2O_c = 3-Phospho-D-glycerate_c + Orthophosphate_c
R01518_c	0.0386431	0.13697	0.273936	0.496686	11.8532	Glycolysis / Gluconeogenesis	1	2-Phospho-D-glycerate_c = 3-Phospho-D-glycerate_c
R01518_p	-3.85738e-07	-0.00119636	-4.00581e-07	-4.15469e-07	0.0770776	Glycolysis / Gluconeogenesis	1	2-Phospho-D-glycerate_p = 3-Phospho-D-glycerate_p
R01523_c	0	0	0	0	#DIV/0!	Carbon fixation	0	ATP_c + D-Ribulose 5-phosphate_c = ADP_c + D-Ribulose 1,5-bisphosphate_c
R01523_p	3.40287e-08	6.51027e-05	6.71435e-08	2.33174e-08	-0.314775	Carbon fixation	0	ATP_p + D-Ribulose 5-phosphate_p = ADP_p + D-Ribulose 1,5-bisphosphate_p
R01528_c	3.8557e-08	5.09964e-05	2.11537e-06	8.33996e-08	1.16302	Pentose phosphate pathway	0	6-Phospho-D-gluconate_c + NADP+_c = D-Ribulose 5-phosphate_c + CO2_c + NADPH_c + H+_c
R01528_p	6.49874e-08	5.17627e-05	0.1448	0.86602	1.3326e+07	Pentose phosphate pathway	0	6-Phospho-D-gluconate_p + NADP+_p = D-Ribulose 5-phosphate_p + CO2_p + NADPH_p + H+_p
R01529_c	-0.00102564	-0.000482396	-0.0010257	-0.00102692	0.00124368	Carbon fixation; Pentose and glucuronate interconversions; Pentose phosphate pathway	1	D-Ribulose 5-phosphate_c = D-Xylulose 5-phosphate_c
R01529_p	-1.54904e-06	-0.000910586	0.0965346	0.577346	-372714	Carbon fixation; Pentose and glucuronate interconversions; Pentose phosphate pathway	1	D-Ribulose 5-phosphate_p = D-Xylulose 5-phosphate_p
R01542_c	0	0	0	0	#DIV/0!	Pentose and glucuronate interconversions	1	2-Dehydro-3-deoxy-D-gluconate_c + NAD+_c = (4S)-4,6-Dihydroxy-2,5-dioxohexanoate_c + NADH_c + H+_c
R01547_c	-4.23311e-07	-0.000911843	3.85394e-07	-1.69877e-06	3.01305	Purine metabolism	1	ATP_c + dAMP_c = ADP_c + dADP_c
R01548_c	3.30857e-08	7.1113e-05	7.46986e-08	3.45487e-08	0.0442169	Pyrimidine metabolism	0	dATP_c + Cytidine_c = dADP_c + CMP_c
R01549_c	8.14954e-07	0.00232306	1.09912e-06	7.85707e-07	-0.0358879	Pyrimidine metabolism	0	dATP_c + Uridine_c = dADP_c + UMP_c
R01560_c	3.1321e-10	1.05989e-05	1.96369e-10	1.8448e-11	-0.9411	Purine metabolism	0	Adenosine_c + H2O_c = Inosine_c + NH3_c
R01567_c	0	0	0	0	#DIV/0!	Pyrimidine metabolism	0	ATP_c + Thymidine_c = ADP_c + dTMP_c
R01569_c	0	0	0	0	#DIV/0!	Pyrimidine metabolism	0	dTMP_c + H2O_c = Thymidine_c + Orthophosphate_c
R01600_c	6.61694e-08	8.72924e-05	3.32456e-08	1.58696e-08	-0.760167	Glycolysis / Gluconeogenesis	0	ATP_c + beta-D-Glucose_c = ADP_c + beta-D-Glucose 6-phosphate_c
R01602_c	6.61694e-08	8.72924e-05	3.32456e-08	1.58696e-08	-0.760167	Glycolysis / Gluconeogenesis	1	alpha-D-Glucose_c = beta-D-Glucose_c
R01613_c	0	0	0	0	#DIV/0!	Flavonoid biosynthesis	0	p-Coumaroyl-CoA_c + 3 Malonyl-CoA_c = Isosalipurpol_c + 4 CoA_c + 3 CO2_c
R01615_c	0	0	0	0	#DIV/0!	Coumarine and phenylpropanoid biosynthesis (Lignin subunit; 4comaryl alcohol))	0	p-Coumaroyl-CoA_c + NADPH_c = 4-Hydroxycinnamyl aldehyde_c + CoA_c + NADP+_c
R01618_c	0	0	0	0	#DIV/0!	Purine metabolism	0	Adenylyl sulfate_c + ATP_c = Sulfate_c + P1,P4-Bis(5'-adenosyl) tetraphosphate_c
R01624_c	0	0	0	0	#DIV/0!	Fatty acid biosynthesis	1	Acetyl-CoA_c + Acyl-carrier protein_c_b = CoA_c + Acetyl-[acyl-carrier protein]_c
R01624_p	0.01043	0.0104415	0.01043	0.01043	-1.96137e-07	Fatty acid biosynthesis	1	Acetyl-CoA_p + Acyl-carrier protein_p_b = CoA_p + Acetyl-[acyl-carrier protein]_p
R01626_c	0	0	0	0	#DIV/0!	Fatty acid biosynthesis	1	Malonyl-CoA_c + Acyl-carrier protein_c_b = CoA_c + Malonyl-[acyl-carrier protein]_c
R01626_p	0.07301	0.0730904	0.0730101	0.07301	-1.96137e-07	Fatty acid biosynthesis	1	Malonyl-CoA_p + Acyl-carrier protein_p_b = CoA_p + Malonyl-[acyl-carrier protein]_p
R01639_c	0	0	0	0	#DIV/0!	Pentose and glucuronate interconversions	1	ATP_c + D-Xylulose_c = ADP_c + D-Xylulose 5-phosphate_c
R01641_c	-0.000922178	-0.0011938	-0.000922151	-0.00092154	-0.00069161	Carbon fixation; Pentose phosphate pathway	1	D-Sedoheptulose 7-phosphate_c + (2R)-2-Hydroxy-3-(phosphonooxy)-propanal_c = D-Ribose 5-phosphate_c + D-Xylulose 5-phosphate_c
R01641_p	7.74519e-07	0.000455293	-0.0482673	-0.288673	-372714	Carbon fixation; Pentose phosphate pathway	1	D-Sedoheptulose 7-phosphate_p + (2R)-2-Hydroxy-3-(phosphonooxy)-propanal_p = D-Ribose 5-phosphate_p + D-Xylulose 5-phosphate_p
R01645_c	0	0	0	0	#DIV/0!	Tyrosine metabolism	0	4-Hydroxy-2-oxo-heptanedioate_c = Succinate semialdehyde_c + Pyruvate_c
R01648_c	1.34687e-07	0.000126021	0.431275	8.51616e-06	62.229	Butanoate metabolism; Glutamate metabolism	1	4-Aminobutanoate_c + 2-Oxoglutarate_c = Succinate semialdehyde_c + L-Glutamate_c
R01652_c	0.006195	0.006195	0.006195	0.006195	0	Valine, leucine and isoleucine biosynthesis (&quot;&quot;leucine)	0	(2S)-2-Isopropyl-3-oxosuccinate_c = 4-Methyl-2-oxopentanoate_c + CO2_c
R01655_c	0.147482	-0.0164375	1.48203e-06	0.126532	-0.142048	Glyoxylate and dicarboxylate metabolism; One carbon pool by folate	1	5,10-Methenyltetrahydrofolate_c + H2O_c = 10-Formyltetrahydrofolate_c + H+_c
R01658_c	0	0	0	0	#DIV/0!	Biosynthesis of steroids; Terpenoid biosynthesis	0	Dimethylallyl diphosphate_c + Isopentenyl diphosphate_c = Pyrophosphate_c + Geranyl diphosphate_c
R01663_c	0	0	0	0	#DIV/0!	Pyrimidine metabolism	0	dCMP_c + H2O_c = dUMP_c + NH3_c
R01664_c	2.80264e-07	0.000122582	1.04051e-07	3.60812e-08	-0.87126	Pyrimidine metabolism	0	dCMP_c + H2O_c = Deoxycytidine_c + Orthophosphate_c
R01665_c	0	0	0	0	#DIV/0!	Pyrimidine metabolism	0	ATP_c + dCMP_c = ADP_c + dCDP_c
R01666_c	2.80264e-07	0.000122582	1.04051e-07	3.60812e-08	-0.87126	Pyrimidine metabolism	0	ATP_c + Deoxycytidine_c = ADP_c + dCMP_c
R01676_c	8.64802e-08	5.47997e-05	2.54432e-08	4.75191e-08	-0.450521	Purine metabolism	0	Guanine_c + H2O_c = Xanthine_c + NH3_c
R01677_c	3.77271e-08	6.01592e-05	6.42047e-08	3.21934e-08	-0.146678	Purine metabolism	0	Guanosine_c + H2O_c = Guanine_c + D-Ribose_c
R01678_c	0	0	0	0	#DIV/0!	Galactose metabolism	0	Lactose_c + H2O_c = alpha-D-Glucose_c + D-Galactose_c
R01679_c	0	0	0	0	#DIV/0!	Galactose metabolism	0	Lactose_c + Orthophosphate_c = Lactose 6-phosphate_c + H2O_c
R01682_c	0	0	0	0	#DIV/0!	Taurine and hypotaurine metabolism	0	L-Cysteate_c = Taurine_c + CO2_c
R01687_c	0	0	0	0	#DIV/0!	Taurine and hypotaurine metabolism	0	(5-L-Glutamyl)-peptide_c + Taurine_c = Peptide_c + 5-L-Glutamyl-taurine_c
R01701_c	0	0	0	0	#DIV/0!	Valine, leucine and isoleucine degradation	0	3-Methyl-2-oxobutanoic acid_c + Lipoamide_c = S-(2-Methylpropanoyl)-dihydrolipoamide_c + CO2_c
R01702_c	0	0	0	0	#DIV/0!	Valine, leucine and isoleucine degradation	0	4-Methyl-2-oxopentanoate_c + Lipoamide_c = S-(3-Methylbutanoyl)-dihydrolipoamide_c + CO2_c
R01706_c	0	0	0	0	#DIV/0!	Fatty acid biosynthesis	1	Hexadecanoyl-[acp]_c + H2O_c = Acyl-carrier protein_c_b + Hexadecanoic acid_c
R01706_p	0.01043	0.0104415	0.01043	0.01043	-1.96137e-07	Fatty acid biosynthesis	1	Hexadecanoyl-[acp]_p + H2O_p = Acyl-carrier protein_p_b + Hexadecanoic acid_p
R01714_c	0.00287	0.00287	0.00287	0.00287	0	Phenylalanine, tyrosine and tryptophan biosynthesis	0	5-O-(1-Carboxyvinyl)-3-phosphoshikimate_c = Chorismate_c + Orthophosphate_c
R01715_c	0.002765	0.002765	0.002765	0.002765	0	Phenylalanine, tyrosine and tryptophan biosynthesis	1	Chorismate_c = Prephenate_c
R01717_c	0	0	0	0	#DIV/0!	Ubiquinone biosynthesis	1	Chorismate_c = Isochorismate_c
R01719_c	0	0	0	0	#DIV/0!	Starch and sucrose metabolism	0	Isomaltose_c + ATP_c + H2O_c = Isomaltose_c + Orthophosphate_c + ADP_c
R01728_c	0.000105	0.000105	0.000105	0.000105	0	Phenylalanine, tyrosine and tryptophan biosynthesis (triptophan)	0	Prephenate_c + NAD+_c = 3-(4-Hydroxyphenyl)pyruvate_c + CO2_c + NADH_c + H+_c
R01736_c	0	0	0	0	#DIV/0!	Pyruvate metabolism	0	(R)-S-Lactoylglutathione_c + H2O_c = Glutathione_c + (R)-Lactate_c
R01737_c	0	0	0	0	#DIV/0!	Pentose phosphate pathway	0	ATP_c + D-Gluconic acid_c = ADP_c + 6-Phospho-D-gluconate_c
R01752_c	0	0	0	0	#DIV/0!	Glycerolipid metabolism	1	D-Glyceraldehyde_c + NAD+_c + H2O_c = D-Glycerate_c + NADH_c + H+_c
R01758_c	-0.194714	-0.166713	-0.0206003	-7.26264e-08	-1	Pentose and glucuronate interconversions	1	L-Arabitol_c + NAD+_c = L-Arabinose_c + NADH_c + H+_c
R01759_c	0.194714	0.166713	0.0206003	7.26264e-08	-1	Pentose and glucuronate interconversions	1	L-Arabitol_c + NADP+_c = L-Arabinose_c + NADPH_c + H+_c
R01768_c	2.27342e-07	0.000326074	5.6447e-07	1.09083	4.79818e+06	Purine metabolism	0	Xanthine_c + NADH_c = Hypoxanthine_c + NAD+_c + H2O_c
R01769_c	5.21729e-08	2.03249e-05	1.91719e-07	1.44825e-08	-0.722413	Purine metabolism	0	Hypoxanthine_c + Oxygen_c + H2O_c = Xanthine_c + H2O2_c
R01770_c	3.58967e-08	5.9724e-05	5.73731e-08	2.95515e-08	-0.176763	Purine metabolism	0	Inosine_c + H2O_c = Hypoxanthine_c + D-Ribose_c
R01771_c	8.96369e-09	1.97446e-05	5.77282e-09	6.70844e-09	-0.251598	Glycine, serine and threonine metabolism	0	ATP_c + L-Homoserine_c = ADP_c + O-Phospho-L-homoserine_c
R01773_c	-8.96369e-09	-1.97446e-05	-5.77282e-09	-6.70844e-09	-0.251598	Glycine, serine and threonine metabolism; Lysine biosynthesis	1	L-Homoserine_c + NAD+_c = L-Aspartate 4-semialdehyde_c + NADH_c + H+_c
R01777_c	0	0	0	0	#DIV/0!	Methionine metabolism	0	Succinyl-CoA_c + L-Homoserine_c = CoA_c + O-Succinyl-L-homoserine_c
R01786_c	5.93094e-08	9.22151e-05	3.72901e-08	1.71914e-08	-0.710141	Galactose metabolism; Glycolysis / Gluconeogenesis; Starch and sucrose metabolism; Streptomycin biosynthesis	0	ATP_c + alpha-D-Glucose_c = ADP_c + alpha-D-Glucose 6-phosphate_c
R01787_c	-5.41969e-08	-8.16843e-05	-2.86616e-08	-1.52706e-08	-0.718238	Fructose and mannose metabolism	1	D-Sorbitol_c + NADP+_c = alpha-D-Glucose_c + NADPH_c + H+_c
R01790_c	0	0	0	0	#DIV/0!	Starch and sucrose metabolism	0	Starch_c + H2O_c = alpha-D-Glucose_c + Starch_c
R01791_p	0.00563762	0.00294034	0.00499229	0.0051023	-0.0949548	Starch and sucrose metabolism	0	Dextrin_p + H2O_p = 2 alpha-D-Glucose_p
R01795_c	0	0	0	0	#DIV/0!	Phenylalanine, tyrosine and tryptophan biosynthesis	0	Tetrahydrobiopterin_c + L-Phenylalanine_c + Oxygen_c = Dihydrobiopterin_c + L-Tyrosine_c + H2O_c
R01799_c	0	0	0	0	#DIV/0!	Glycerophospholipid metabolism; Phosphatidylinositol signaling system	0	CTP_c + Phosphatidate_c = Pyrophosphate_c + CDP-diacylglycerol_c
R01801_c	0	0	0	0	#DIV/0!	Glycerophospholipid metabolism	0	CDP-diacylglycerol_c + sn-Glycerol 3-phosphate_c = CMP_c + Phosphatidylglycerophosphate_c
R01802_c	0	0	0	0	#DIV/0!	Glycerophospholipid metabolism; Phosphatidylinositol signaling system	0	CDP-diacylglycerol_c + myo-Inositol_c = CMP_c + 1-Phosphatidyl-D-myo-inositol_c
R01818_c	0	0	0	0	#DIV/0!	Fructose and mannose metabolism	1	D-Mannose 6-phosphate_c = D-Mannose 1-phosphate_c
R01819_c	0	0	0	0	#DIV/0!	Fructose and mannose metabolism	1	D-Mannose 6-phosphate_c = beta-D-Fructose 6-phosphate_c
R01826_c	0.00287	0.00287	0.00287	0.00287	0	Phenylalanine, tyrosine and tryptophan biosynthesis	0	Phosphoenolpyruvate_c + D-Erythrose 4-phosphate_c + H2O_c = 2-Dehydro-3-deoxy-D-arabino-heptonate 7-phosphate_c + Orthophosphate_c
R01827_c	0.000922178	0.0011938	0.000922151	0.00092154	-0.00069161	Pentose phosphate pathway	1	D-Sedoheptulose 7-phosphate_c + (2R)-2-Hydroxy-3-(phosphonooxy)-propanal_c = D-Erythrose 4-phosphate_c + beta-D-Fructose 6-phosphate_c
R01827_p	-7.74519e-07	-0.000455293	0.0482673	0.288673	-372714	Pentose phosphate pathway	1	D-Sedoheptulose 7-phosphate_p + (2R)-2-Hydroxy-3-(phosphonooxy)-propanal_p = D-Erythrose 4-phosphate_p + beta-D-Fructose 6-phosphate_p
R01829_c	0	0	0	0	#DIV/0!	Carbon fixation	0	Glycerone phosphate_c + D-Erythrose 4-phosphate_c = Sedoheptulose 1,7-bisphosphate_c
R01829_p	0	0	0	0	#DIV/0!	Carbon fixation	0	Glycerone phosphate_p + D-Erythrose 4-phosphate_p = Sedoheptulose 1,7-bisphosphate_p
R01830_c	0.00194782	0.0016762	0.00194785	0.00194846	0.000327436	Pentose phosphate pathway	1	beta-D-Fructose 6-phosphate_c + (2R)-2-Hydroxy-3-(phosphonooxy)-propanal_c = D-Erythrose 4-phosphate_c + D-Xylulose 5-phosphate_c
R01830_p	7.74519e-07	0.000455293	-0.0482673	-0.288673	-372714	Pentose phosphate pathway	1	beta-D-Fructose 6-phosphate_p + (2R)-2-Hydroxy-3-(phosphonooxy)-propanal_p = D-Erythrose 4-phosphate_p + D-Xylulose 5-phosphate_p
R01834_c	0	0	0	0	#DIV/0!	Androgen and estrogen metabolism	0	Androst-4-ene-3,17-dione_c + Reduced acceptor_c = 5alpha-Androstane-3,17-dione_c + Acceptor_c
R01845_c	0	0	0	0	#DIV/0!	Carbon fixation	0	Sedoheptulose 1,7-bisphosphate_c + H2O_c = Sedoheptulose 7-phosphate_c + Orthophosphate_c
R01845_p	0	0	0	0	#DIV/0!	Carbon fixation	0	Sedoheptulose 1,7-bisphosphate_p + H2O_p = Sedoheptulose 7-phosphate_p + Orthophosphate_p
R01855_c	4.22184e-08	5.30072e-05	3.91002e-08	2.16562e-08	-0.487043	Purine metabolism	0	dGTP_c + H2O_c = dGMP_c + Pyrophosphate_c
R01857_c	1.4593e-06	0.00331039	1.78302e-06	9.12243e-07	-0.374878	Purine metabolism	1	ATP_c + dGDP_c = ADP_c + dGTP_c
R01867_c	1.3659e-08	9.34625e-06	1.65894e-08	5.87706e-09	-0.569731	Pyrimidine metabolism	1	(S)-Dihydroorotate_c + Oxygen_c = Orotate_c + H2O2_c
R01870_c	-1.3659e-08	-9.34625e-06	-1.65894e-08	-5.87706e-09	-0.569731	Pyrimidine metabolism	1	Orotidine 5'-phosphate_c + Pyrophosphate_c = Orotate_c + 5-Phospho-alpha-D-ribose 1-diphosphate_c
R01876_c	-0.209913	-0.226521	-0.426626	-0.424394	1.02176	Pyrimidine metabolism	1	Uridine_c + Orthophosphate_c = Uracil_c + alpha-D-Ribose 1-phosphate_c
R01878_c	3.56219e-08	5.10926e-05	5.03773e-08	2.7765e-08	-0.220565	Pyrimidine metabolism	0	Cytidine_c + H2O_c = Uridine_c + NH3_c
R01880_c	7.90337e-07	0.00228786	1.1262e-06	7.56565e-07	-0.0427317	Pyrimidine metabolism	0	dGTP_c + Uridine_c = dGDP_c + UMP_c
R01887_c	0	0	0	0	#DIV/0!	Cyanoamino acid metabolism	0	gamma-Amino-gamma-cyanobutanoate_c + 2 H2O_c = Glutamate_c + NH3_c
R01900_x	2.67699e-06	0.0054169	3.14408e-06	2.65745e-06	-0.00729743	Citrate cycle (TCA cycle); Glyoxylate and dicarboxylate metabolism; Reductive carboxylate cycle (CO2 fixation)	1	cis-Aconitate_x + H2O_x = Isocitrate_x
R01909_c	0	0	0	0	#DIV/0!	Vitamin B6 metabolism	0	ATP_c + Pyridoxine_c = ADP_c + Pyridoxine phosphate_c
R01920_c	0	0	0	0	#DIV/0!	Arginine and proline metabolism; Methionine metabolism; Urea cycle and metabolism of amino groups	0	S-Adenosylmethioninamine_c + Putrescine_c = 5'-Methylthioadenosine_c + Spermidine_c
R01926_c	0	0	0	0	#DIV/0!	Sphingolipid metabolism	0	Sphingosine_c + ATP_c = Sphingosine 1-phosphate_c + ADP_c
R01933_c	0	0	0	0	#DIV/0!	Tryptophan metabolism	0	2-Oxoadipate_c + CoA_c + NAD+_c = Glutaryl-CoA_c + CO2_c + NADH_c + H+_c
R01940_c	0	0	0	0	#DIV/0!	Lysine degradation	0	2-Oxoadipate_c + Lipoamide_c = S-Glutaryldihydrolipoamide_c + CO2_c
R01942_c	0	0	0	0	#DIV/0!	Stilbene, coumarine and lignin biosynthesis	0	S-Adenosyl-L-methionine_c + Caffeoyl-CoA_c = S-Adenosyl-L-homocysteine_c + Feruloyl-CoA_c
R01943_c	0	0	0	0	#DIV/0!	Stilbene, coumarine and lignin biosynthesis	0	ATP_c + 3,4-Dihydroxy-trans-cinnamate_c + CoA_c = AMP_c + Pyrophosphate_c + Caffeoyl-CoA_c
R01954_c	0	0	0	0	#DIV/0!	Alanine and aspartate metabolism; Arginine and proline metabolism; Urea cycle and metabolism of amino groups	1	ATP_c + L-Citrulline_c + L-Aspartate_c = AMP_c + Pyrophosphate_c + N-(L-Arginino)succinate_c
R01960_c	0	0	0	0	#DIV/0!	Tryptophan metabolism	0	L-Kynurenine_c + Oxygen_c + NADPH_c + H+_c = 3-Hydroxy-L-kynurenine_c + NADP+_c + H2O_c
R01961_c	0	0	0	0	#DIV/0!	Aminosugars metabolism	0	ATP_c + D-Glucosamine_c = ADP_c + D-Glucosamine 6-phosphate_c
R01966_c	0	0	0	0	#DIV/0!	Aminosugars metabolism	0	D-Glucosamine_c + D-Glucosaminide_c = D-Glucosaminide_c + H2O_c
R01968_c	3.70275e-07	0.000964604	9.56794e-07	1.50082e-07	-0.594674	Purine metabolism	1	dGMP_c + H2O_c = Deoxyguanosine_c + Orthophosphate_c
R01975_x	6.8162e-09	1.14924e-05	1.66503e-08	4.77049e-09	-0.300125	Beta oxidation; Fatty acid metabolism	1	(S)-3-Hydroxybutanoyl-CoA_x + NAD+_x = Acetoacetyl-CoA_x + NADH_x
R01976_c	0	0	0	0	#DIV/0!	Butanoate metabolism	1	(S)-3-Hydroxybutanoyl-CoA_c + NADP+_c = Acetoacetyl-CoA_c + NADPH_c + H+_c
R01978_c	0	0	0	0	#DIV/0!	Butanoate metabolism; Synthesis and degradation of ketone bodies; Valine, leucine and isoleucine degradation	1	(S)-3-Hydroxy-3-methylglutaryl-CoA_c + CoA_c = Acetyl-CoA_c + H2O_c + Acetoacetyl-CoA_c
R01982_c	0	0	0	0	#DIV/0!	Starch and sucrose metabolism	0	Pectate_c + H2O_c = D-Galacturonate_c + Pectate_c
R01986_c	1.53379e-08	2.28698e-05	1.56032e-07	8.81921e-09	-0.425004	Arginine and proline metabolism	0	4-Aminobutanal_c + NADP+_c + H2O_c = 4-Aminobutanoate_c + NADPH_c
R01993_c	-1.3659e-08	-9.34625e-06	-1.65894e-08	-5.87706e-09	-0.569731	Pyrimidine metabolism	1	(S)-Dihydroorotate_c + H2O_c = N-Carbamoyl-L-aspartate_c
R02003_c	0	0	0	0	#DIV/0!	Biosynthesis of steroids; Terpenoid biosynthesis	0	Geranyl diphosphate_c + Isopentenyl diphosphate_c = Pyrophosphate_c + trans,trans-Farnesyl diphosphate_c
R02006_c	0	0	0	0	#DIV/0!	Monoterpenoid biosynthesis	0	Geranyl diphosphate_c + H2O_c = Sabinene hydrate_c + Pyrophosphate_c
R02016_c	2.02022e-10	0.00038125	2.51154e-10	1.86792e-10	-0.0753876	Pyrimidine metabolism	0	Oxidized thioredoxin_c + NADPH_c + H+_c = Thioredoxin_c + NADP+_c
R02017_c	3.84343e-10	8.31587e-06	2.18373e-10	1.36543e-10	-0.644737	Purine metabolism	0	Thioredoxin_c + ADP_c = dADP_c + Oxidized thioredoxin_c + H2O_c
R02018_c	3.62684e-10	0.000350406	2.10585e-10	1.36061e-10	-0.624848	Pyrimidine metabolism	0	Thioredoxin_c + UDP_c = dUDP_c + Oxidized thioredoxin_c + H2O_c
R02019_c	3.91706e-10	4.89049e-06	2.19892e-10	1.36767e-10	-0.650842	Purine metabolism	0	GDP_c + Thioredoxin_c = dGDP_c + Oxidized thioredoxin_c + H2O_c
R02021_c	0	0	0	0	#DIV/0!	Sulfur metabolism	0	Thioredoxin_c + 3'-Phosphoadenylyl sulfate_c = Oxidized thioredoxin_c + Sulfite_c + Adenosine 3',5'-bisphosphate_c
R02024_c	4.24059e-10	2.03424e-05	3.08471e-10	1.95955e-10	-0.537905	Pyrimidine metabolism	0	Thioredoxin_c + CDP_c = dCDP_c + Oxidized thioredoxin_c + H2O_c
R02026_c	-7.30979e-08	-2.28042e-05	-1.52321e-08	-9.85917e-09	-0.865124	Methionine metabolism	1	O-Acetyl-L-homoserine_c + Thiosulfate_c + Thioredoxin_c + H+_c = L-Homocysteine_c + Sulfite_c + Oxidized thioredoxin_c + Acetate_c
R02030_c	0	0	0	0	#DIV/0!	Glycerophospholipid metabolism	0	Phosphatidylglycerol_c + CDP-diacylglycerol_c = Cardiolipin_c + CMP_c
R02035_c	3.8557e-08	5.09964e-05	2.11537e-06	8.33996e-08	1.16302	Pentose phosphate pathway	1	D-Glucono-1,5-lactone 6-phosphate_c + H2O_c = 6-Phospho-D-gluconate_c
R02035_p	6.49874e-08	5.17627e-05	0.1448	0.86602	1.3326e+07	Pentose phosphate pathway	1	D-Glucono-1,5-lactone 6-phosphate_p + H2O_p = 6-Phospho-D-gluconate_p
R02037_c	0	0	0	0	#DIV/0!	Glycerophospholipid metabolism	0	S-Adenosyl-L-methionine_c + Ethanolamine phosphate_c = S-Adenosyl-L-homocysteine_c + N-Methylethanolamine phosphate_c
R02038_c	0	0	0	0	#DIV/0!	Glycerophospholipid metabolism	0	CTP_c + Ethanolamine phosphate_c = Pyrophosphate_c + CDP-ethanolamine_c
R02051_c	0	0	0	0	#DIV/0!	Glycerophospholipid metabolism	0	Phosphatidylethanolamine_c + H2O_c = Ethanolamine_c + Phosphatidate_c
R02055_c	0	0	0	0	#DIV/0!	Glycerophospholipid metabolism; Glycine, serine and threonine metabolism	0	Phosphatidylserine_c = Phosphatidylethanolamine_c + CO2_c
R02057_c	0	0	0	0	#DIV/0!	Glycerophospholipid metabolism	0	CDP-ethanolamine_c + 1,2-Diacyl-sn-glycerol_c = CMP_c + Phosphatidylethanolamine_c
R02058_c	0	0	0	0	#DIV/0!	Aminosugars metabolism; Glutamate metabolism	1	Acetyl-CoA_c + D-Glucosamine 6-phosphate_c = CoA_c + N-Acetyl-D-glucosamine 6-phosphate_c
R02061_c	0	0	0	0	#DIV/0!	Biosynthesis of steroids; Terpenoid biosynthesis	0	trans,trans-Farnesyl diphosphate_c + Isopentenyl diphosphate_c = Pyrophosphate_c + Geranylgeranyl diphosphate_c
R02068_c	0	0	0	0	#DIV/0!	Diterpenoid biosynthesis	0	Geranylgeranyl diphosphate_c = ent-Copalyl diphosphate_c
R02080_c	0	0	0	0	#DIV/0!	Tyrosine metabolism	0	3,4-Dihydroxy-L-phenylalanine_c = 4-(2-Aminoethyl)-1,2-benzenediol_c + CO2_c
R02082_c	0	0	0	0	#DIV/0!	Biosynthesis of steroids	0	(S)-3-Hydroxy-3-methylglutaryl-CoA_c + 2 NADPH_c + 2 H+_c = (R)-Mevalonate_c + CoA_c + 2 NADP+_c
R02085_c	0	0	0	0	#DIV/0!	Valine, leucine and isoleucine degradation	1	(S)-3-Hydroxy-3-methylglutaryl-CoA_c = 3-Methylglutaconyl-CoA_c + H2O_c
R02086_c	0	0	0	0	#DIV/0!	Aminosugars metabolism	1	N-Acetyl-D-glucosamine 6-phosphate_c = N-Acetyl-D-glucosamine 1-phosphate_c
R02088_c	4.23311e-07	0.000911843	-3.85394e-07	1.69877e-06	3.01305	Purine metabolism	1	dAMP_c + H2O_c = Deoxyadenosine_c + Orthophosphate_c
R02090_c	1.08221e-07	4.6546e-05	-2.45476e-07	-4.27607e-09	-1.03951	Purine metabolism	1	ATP_c + dGMP_c = ADP_c + dGDP_c
R02091_c	3.02169e-08	7.07838e-05	7.45963e-08	3.44705e-08	0.14077	Pyrimidine metabolism	0	dGTP_c + Cytidine_c = dGDP_c + CMP_c
R02093_c	1.39126e-06	0.00332236	1.48951e-06	1.00776e-06	-0.275652	Pyrimidine metabolism	1	ATP_c + dTDP_c = ADP_c + dTTP_c
R02094_c	7.90584e-07	0.00129659	3.52686e-07	2.45372e-07	-0.689632	Pyrimidine metabolism	1	ATP_c + dTMP_c = ADP_c + dTDP_c
R02096_c	3.18969e-08	7.08678e-05	7.45424e-08	3.4454e-08	0.0801674	Pyrimidine metabolism	0	dTTP_c + Cytidine_c = dTDP_c + CMP_c
R02097_c	7.92197e-07	0.00229002	1.09943e-06	7.4631e-07	-0.0579234	Pyrimidine metabolism	0	dTTP_c + Uridine_c = dTDP_c + UMP_c
R02098_c	-3.26109e-07	-0.00119315	-2.42033e-07	-7.51641e-08	-0.769513	Pyrimidine metabolism	1	ATP_c + dUMP_c = ADP_c + dUDP_c
R02099_c	6.33277e-08	0.00015871	1.44357e-07	6.72554e-08	0.0620224	Pyrimidine metabolism	0	ATP_c + Deoxyuridine_c = ADP_c + dUMP_c
R02100_c	4.54818e-08	5.3592e-05	3.89178e-08	2.161e-08	-0.524865	Pyrimidine metabolism	0	dUTP_c + H2O_c = dUMP_c + Pyrophosphate_c
R02101_c	7.55472e-07	0.00123166	2.73594e-07	2.09332e-07	-0.722912	One carbon pool by folate; Pyrimidine metabolism	1	dUMP_c + 5,10-Methylenetetrahydrofolate_c = Dihydrofolate_c + dTMP_c
R02103_c	0	0	0	0	#DIV/0!	Purine metabolism	0	Xanthine_c + NAD+_c + H2O_c = Urate_c + NADH_c + H+_c
R02106_c	0	0	0	0	#DIV/0!	Purine metabolism	0	Urate_c + Oxygen_c + H2O_c = 5-Hydroxyisourate_c + H2O2_c
R02107_c	0	0	0	0	#DIV/0!	Purine metabolism	0	Xanthine_c + H2O_c + Oxygen_c = Urate_c + H2O2_c
R02108_p	0.00563762	0.00294034	0.00499229	0.0051023	-0.0949548	Starch and sucrose metabolism	0	Starch_p + H2O_p = Dextrin_p + H2O_p
R02110_p	0.0132306	0.0139765	0.0132295	0.0132296	-7.48286e-05	Starch and sucrose metabolism	0	2 Amylose_p = Starch_p
R02111_p	8.86134e-08	0.000110041	5.20775e-08	4.10453e-08	-0.536805	Starch and sucrose metabolism	0	Amylose_p + Orthophosphate_p = D-Glucose 1-phosphate_p
R02112N_p	0.000977991	0.00442115	0.00162222	0.00151232	0.546354	Starch and sucrose metabolism	0	Starch_p = Maltose_p
R02124_c	0	0	0	0	#DIV/0!	Retinol metabolism	1	Retinol_c + NAD+_c = Retinal_c + NADH_c + H+_c
R02142_c	-9.72981e-07	-0.000688789	2.03128e-07	1.09083	-1.12112e+06	Purine metabolism	1	Xanthosine 5'-phosphate_c + Pyrophosphate_c = Xanthine_c + 5-Phospho-alpha-D-ribose 1-diphosphate_c
R02143_c	3.63436e-08	6.03194e-05	6.42894e-08	3.22008e-08	-0.113991	Purine metabolism	0	Xanthosine_c + H2O_c = Xanthine_c + D-Ribose_c
R02150_c	0	0	0	0	#DIV/0!	Histidine metabolism	0	1H-Imidazole-4-ethanamine_c + Oxygen_c + H2O_c = Imidazole-4-acetaldehyde_c + NH3_c + H2O2_c
R02166_c	0	0	0	0	#DIV/0!	Ubiquinone biosynthesis	1	Ubiquinol_c = Ubiquinone_c + 2 H+_c
R02173_c	0	0	0	0	#DIV/0!	Tryptophan metabolism	0	Tryptamine_c + H2O_c + Oxygen_c = Indole-3-acetaldehyde_c + NH3_c + H2O2_c
R02175_c	0	0	0	0	#DIV/0!	Ubiquinone biosynthesis	0	2-Hexaprenyl-3-methyl-5-hydroxy-6-methoxy-1,4-benzoquinone_c + S-Adenosyl-L-methionine_c = Ubiquinone_c + S-Adenosyl-L-homocysteine_c
R02198_c	0	0	0	0	#DIV/0!	Valine, leucine and isoleucine degradation	0	L-Isoleucine_c + 2-Oxoglutarate_c = 3-Methyl-2-oxopentanoate_c + L-Glutamate_c
R02199_c	0.00252	0.00252	0.00252	0.00252	0	Valine, leucine and isoleucine biosynthesis	0	(S)-3-Methyl-2-oxopentanoic acid_c + L-Glutamate_c = L-Isoleucine_c + 2-Oxoglutarate_c
R02220_c	0	0	0	0	#DIV/0!	Coumarine and phenylpropanoid biosynthesis (Lignin subunit; Sinapyl alcohol))	0	Sinapoyl-CoA_c + NADPH_c = Sinapoyl aldehyde_c + CoA_c + NADP+_c
R02222_c	0	0	0	0	#DIV/0!	Polyunsaturated fatty acid biosynthesis	0	Stearoyl-CoA_c + 2 Ferrocytochrome b5_c + Oxygen_c + 2 H+_c = Oleoyl-CoA_c + 2 Ferricytochrome b5_c + H2O_c
R02231_c	0	0	0	0	#DIV/0!	Caprolactam degradation	1	Cyclohexanone_c + Oxygen_c + NADPH_c + H+_c = 6-Hexanolide_c + NADP+_c + H2O_c
R02235_c	2.84579e-10	0.000300064	1.52333e-10	1.24069e-10	-0.564026	Folate biosynthesis	1	Dihydrofolate_c + NAD+_c = Folate_c + NADH_c + H+_c
R02237_c	0	0	0	0	#DIV/0!	Folate biosynthesis	0	ATP_c + Dihydropteroate_c + L-Glutamate_c = ADP_c + Orthophosphate_c + Dihydrofolate_c
R02240_c	0	0	0	0	#DIV/0!	Glycerolipid metabolism; Glycerophospholipid metabolism; Phosphatidylinositol signaling system	0	ATP_c + 1,2-Diacyl-sn-glycerol_c = ADP_c + Phosphatidate_c
R02241_c	0	0	0	0	#DIV/0!	Glycerolipid metabolism; Glycerophospholipid metabolism	0	1-Acyl-sn-glycerol 3-phosphate_c + Acyl-CoA_c = Phosphatidate_c + CoA_c
R02245_c	0	0	0	0	#DIV/0!	Biosynthesis of steroids	0	ATP_c + (R)-Mevalonate_c = ADP_c + (R)-5-Phosphomevalonate_c
R02250_c	0	0	0	0	#DIV/0!	Glycerolipid metabolism	0	Triacylglycerol_c + H2O_c = 1,2-Diacyl-sn-glycerol_c + Fatty acid_c
R02251_c	0	0	0	0	#DIV/0!	Glycerolipid metabolism	0	1,2-Diacyl-sn-glycerol_c + Acyl-CoA_c = Triacylglycerol_c + CoA_c
R02253_c	0	0	0	0	#DIV/0!	Phenylalanine metabolism; Stilbene, coumarine and lignin biosynthesis	0	trans-Cinnamate_c + Oxygen_c + NADPH_c + H+_c = 4-Coumarate_c + NADP+_c + H2O_c
R02255_c	0	0	0	0	#DIV/0!	Stilbene, coumarine and lignin biosynthesis	0	ATP_c + trans-Cinnamate_c + CoA_c = AMP_c + Pyrophosphate_c + Cinnamoyl-CoA_c
R02265_c	0	0	0	0	#DIV/0!	Arachidonic acid metabolism	0	Prostaglandin H2_c = Prostaglandin E2_c
R02266_c	0	0	0	0	#DIV/0!	Arachidonic acid metabolism	0	Prostaglandin H2_c = (5Z,13E)-(15S)-9alpha,15-Dihydroxy-11-oxoprosta-5,13-dienoate_c
R02268_c	0	0	0	0	#DIV/0!	Arachidonic acid metabolism	0	Prostaglandin H2_c = Thromboxane A2_c
R02269_c	-1.10113e-06	-0.00125398	-4.41151e-07	-1.29791e-07	-0.88213	Pantothenate and CoA biosynthesis; Pyrimidine metabolism; beta-Alanine metabolism	1	5,6-Dihydrouracil_c + H2O_c = 3-Ureidopropionate_c
R02272_c	0	0	0	0	#DIV/0!	Porphyrin and chlorophyll metabolism	0	(S)-4-Amino-5-oxopentanoate_c = 5-Aminolevulinate_c
R02282_c	-2.10077e-08	-2.79037e-05	1.40593e-08	1.2842e-08	-1.6113	Urea cycle and metabolism of amino groups	1	N-Acetylornithine_c + L-Glutamate_c = L-Ornithine_c + N-Acetyl-L-glutamate_c
R02283_c	-5.18559e-08	-5.70547e-05	-5.39222e-08	-3.43179e-08	-0.338206	Urea cycle and metabolism of amino groups	1	N-Acetylornithine_c + 2-Oxoglutarate_c = N-Acetyl-L-glutamate 5-semialdehyde_c + L-Glutamate_c
R02291_c	-0.000349463	-0.0012554	-0.00034992	-0.000366225	0.0479636	Glycine, serine and threonine metabolism; Lysine biosynthesis	1	L-Aspartate 4-semialdehyde_c + Orthophosphate_c + NADP+_c = 4-Phospho-L-aspartate_c + NADPH_c + H+_c
R02292_c	0.000345995	0.000334367	0.000353403	0.000356857	0.0313933	Lysine biosynthesis	0	L-Aspartate 4-semialdehyde_c + Pyruvate_c = L-2,3-Dihydrodipicolinate_c + 2 H2O_c
R02300_c	0	0	0	0	#DIV/0!	One carbon pool by folate	0	5,10-Methenyltetrahydrofolate_c + H2O_c = 5-Formyltetrahydrofolate_c
R02301_c	0	0	0	0	#DIV/0!	One carbon pool by folate	0	ATP_c + 5-Formyltetrahydrofolate_c = ADP_c + Orthophosphate_c + 5,10-Methenyltetrahydrofolate_c
R02320_c	0	0	0	0	#DIV/0!	Carbon fixation; Pyruvate metabolism	0	NDP_c + Phosphoenolpyruvate_c = Nucleoside triphosphate_c + Pyruvate_c
R02323_c	0	0	0	0	#DIV/0!	Nicotinate and nicotinamide metabolism	0	Nicotinamide D-ribonucleotide_c + H2O_c = N-Ribosylnicotinamide_c + Orthophosphate_c
R02326_c	1.41522e-06	0.00328894	1.40896e-06	9.14903e-07	-0.353528	Pyrimidine metabolism	1	ATP_c + dCDP_c = ADP_c + dCTP_c
R02327_c	8.07369e-07	0.00232159	1.11963e-06	7.90719e-07	-0.0206225	Pyrimidine metabolism	0	dCTP_c + Uridine_c = dCDP_c + UMP_c
R02331_c	1.37968e-06	0.00329005	1.48493e-06	8.45966e-07	-0.386838	Pyrimidine metabolism	1	ATP_c + dUDP_c = ADP_c + dUTP_c
R02332_c	7.72882e-07	0.00226224	1.1123e-06	7.207e-07	-0.0675158	Pyrimidine metabolism	0	dUTP_c + Uridine_c = dUDP_c + UMP_c
R02334_c	0	0	0	0	#DIV/0!	Aminosugars metabolism	0	Chitin_c + H2O_c = N-Acetyl-D-glucosaminide_c + Chitin_c
R02340_c	0	0	0	0	#DIV/0!	Phenylalanine, tyrosine and tryptophan biosynthesis	1	Indoleglycerol phosphate_c = Indole_c + (2R)-2-Hydroxy-3-(phosphonooxy)-propanal_c
R02351_c	0	0	0	0	#DIV/0!	Androgen and estrogen metabolism	0	19-Oxoandrost-4-ene-3,17-dione_c + H+_c + Oxygen_c + NADPH_c = Estrone_c + Formate_c + NADP+_c + H2O_c
R02358_c	0	0	0	0	#DIV/0!	Androgen and estrogen metabolism	0	Estrone_c + UDP-glucuronate_c = Estrone glucuronide_c + UDP_c
R02360_c	0	0	0	0	#DIV/0!	Pentose and glucuronate interconversions	0	Pectate_c + H2O_c = 4-(4-Deoxy-beta-D-gluc-4-enuronosyl)-D-galacturonate_c + Pectate_c
R02361_c	0	0	0	0	#DIV/0!	Pentose and glucuronate interconversions	0	Pectate_c + H2O_c = 4-(4-Deoxy-alpha-D-gluc-4-enuronosyl)-D-galacturonate_c + Pectate_c
R02362_c	0	0	0	0	#DIV/0!	Pentose and glucuronate interconversions; Starch and sucrose metabolism	0	Pectin_c + n H2O_c = n Methanol_c + Pectate_c
R02371_c	3.3075e-08	7.11124e-05	7.47917e-08	3.45589e-08	0.0448656	Pyrimidine metabolism	0	dCTP_c + Cytidine_c = dCDP_c + CMP_c
R02372_c	2.69215e-08	7.03191e-05	7.41757e-08	3.43695e-08	0.276655	Pyrimidine metabolism	0	dUTP_c + Cytidine_c = dUDP_c + CMP_c
R02382_c	0	0	0	0	#DIV/0!	Tyrosine metabolism	0	Tyramine_c + H2O_c + Oxygen_c = 4-Hydroxyphenylacetaldehyde_c + NH3_c + H2O2_c
R02389_c	0	0	0	0	#DIV/0!	Porphyrin and chlorophyll metabolism	0	2 UDP-glucuronate_c + Bilirubin_c = 2 UDP_c + Bilirubin beta-diglucuronide_c
R02404_c	0	0	0	0	#DIV/0!	C5-Branched dibasic acid metabolism	1	ATP_c + Itaconate_c + CoA_c = ADP_c + Orthophosphate_c + Itaconyl-CoA_c
R02408_c	0	0	0	0	#DIV/0!	Cysteine metabolism	0	L-Cystine_c + H2O_c = Pyruvate_c + NH3_c + Thiocysteine_c
R02410_c	0	0	0	0	#DIV/0!	Galactose metabolism	0	Raffinose_c + H2O_c = Melibiose_c + D-Fructose_c
R02411_c	0	0	0	0	#DIV/0!	Galactose metabolism	0	1-alpha-D-Galactosyl-myo-inositol_c + Sucrose_c = myo-Inositol_c + Raffinose_c
R02412_c	0.00287	0.00287	0.00287	0.00287	0	Phenylalanine, tyrosine and tryptophan biosynthesis	0	ATP_c + Shikimate_c = ADP_c + Shikimate 3-phosphate_c
R02421_p	0.0264582	0.0276175	0.026459	0.0264591	3.51684e-05	Starch and sucrose metabolism	0	ADP-glucose_p = ADP_p + Amylose_p
R02425_c	0	0	0	0	#DIV/0!	Purine metabolism	0	(S)(+)-Allantoin_c + H2O_c = Allantoate_c
R02433_c	0	0	0	0	#DIV/0!	Cysteine metabolism	1	L-Cysteate_c + 2-Oxoglutarate_c = 3-Sulfopyruvate_c + Glutamate_c
R02435_c	0	0	0	0	#DIV/0!	Cysteine metabolism	0	2-Aminoacrylate_c + 3'-Phosphoadenylyl sulfate_c = L-Cysteate_c + Adenosine 3',5'-bisphosphate_c
R02442_c	0	0	0	0	#DIV/0!	Flavonoid biosynthesis	0	flavanone,NADPH:oxygen oxidoreductase; Naringenin_c + Oxygen_c + NADPH_c = Eriodictyol_c + NADP+_c + H2O_c
R02444_c	0	0	0	0	#DIV/0!	Flavonoid biosynthesis	0	Naringenin_c + 2-Oxoglutarate_c + Oxygen_c = Dihydrokaempferol_c + Succinate_c + CO2_c
R02446_c	0	0	0	0	#DIV/0!	Flavonoid biosynthesis	0	Naringenin_c = Isosalipurpol_c
R02464_c	0	0	0	0	#DIV/0!	Sphingolipid metabolism	0	Sphinganine 1-phosphate_c = Ethanolamine phosphate_c + Hexadecanal_c
R02466_c	0	0	0	0	#DIV/0!	Taurine and hypotaurine metabolism	0	3-Sulfino-L-alanine_c = Hypotaurine_c + CO2_c
R02472_c	0	0	0	0	#DIV/0!	Pantothenate and CoA biosynthesis	1	(R)-Pantoate_c + NADP+_c = 2-Dehydropantoate_c + NADPH_c + H+_c
R02473_c	0	0	0	0	#DIV/0!	Pantothenate and CoA biosynthesis; beta-Alanine metabolism	0	ATP_c + (R)-Pantoate_c + beta-Alanine_c = AMP_c + Pyrophosphate_c + Pantothenate_c
R02478_c	0	0	0	0	#DIV/0!	Androgen and estrogen metabolism	0	Androsterone_c + UDP-glucuronate_c = Androsterone glucuronide_c + UDP_c
R02480_c	0	0	0	0	#DIV/0!	Porphyrin and chlorophyll metabolism	0	Apocytochrome c_c + Heme_c = Cytochrome c_c
R02485_c	0	0	0	0	#DIV/0!	Pyrimidine metabolism	0	Deoxycytidine_c + H2O_c = Deoxyuridine_c + NH3_c
R02487_c	0	0	0	0	#DIV/0!	Fatty acid metabolism	0	Glutaryl-CoA_c + FAD_c = FADH2_c + Crotonoyl-CoA_c + CO2_c
R02488_c	0	0	0	0	#DIV/0!	Lysine degradation; Tryptophan metabolism	0	Glutaryl-CoA_c + Acceptor_c = Crotonoyl-CoA_c + Reduced acceptor_c + CO2_c
R02493_c	0	0	0	0	#DIV/0!	Vitamin B6 metabolism	0	ATP_c + Pyridoxamine_c = ADP_c + Pyridoxamine phosphate_c
R02497_c	0	0	0	0	#DIV/0!	Androgen and estrogen metabolism	0	Testosterone_c + Reduced acceptor_c = 17beta-Hydroxyandrostan-3-one_c + Acceptor_c
R02502_c	0	0	0	0	#DIV/0!	Androgen and estrogen metabolism	0	Testosterone_c + UDP-glucuronate_c = Testosterone glucuronide_c + UDP_c
R02518_c	0	0	0	0	#DIV/0!	Tyrosine metabolism	0	Homogentisate_c + Oxygen_c + NADPH_c = Gentisate aldehyde_c + CO2_c + NADP+_c + H+_c + H2O_c
R02519_c	0	0	0	0	#DIV/0!	Styrene degradation; Tyrosine metabolism	0	Homogentisate_c + Oxygen_c = 4-Maleylacetoacetate_c
R02521_c	0	0	0	0	#DIV/0!	Tyrosine metabolism	0	3-(4-Hydroxyphenyl)pyruvate_c + Oxygen_c = Homogentisate_c + CO2_c
R02528_c	0	0	0	0	#DIV/0!	Glycine, serine and threonine metabolism	0	Methylglyoxal_c + NADPH_c + H+_c = Hydroxyacetone_c + NADP+_c
R02529_c	0	0	0	0	#DIV/0!	Glycine, serine and threonine metabolism	0	Aminoacetone_c + H2O_c + Oxygen_c = Methylglyoxal_c + NH3_c + H2O2_c
R02530_c	0	0	0	0	#DIV/0!	Pyruvate metabolism	1	(R)-S-Lactoylglutathione_c = Glutathione_c + Methylglyoxal_c
R02531_c	0	0	0	0	#DIV/0!	Pyruvate metabolism	0	Methylglyoxal_c + NADH_c + H+_c = Lactaldehyde_c + NAD+_c
R02532_c	0	0	0	0	#DIV/0!	Tyrosine metabolism	0	L-Noradrenaline_c + H2O_c + Oxygen_c = 3,4-Dihydroxymandelaldehyde_c + NH3_c + H2O2_c
R02535_c	0	0	0	0	#DIV/0!	Tyrosine metabolism	0	4-(2-Aminoethyl)-1,2-benzenediol_c + Ascorbate_c + Oxygen_c = L-Noradrenaline_c + Dehydroascorbate_c + H2O_c
R02541_c	0	0	0	0	#DIV/0!	Sphingolipid metabolism	0	Sphingomyelin_c + H2O_c = N-Acylsphingosine_c + Choline phosphate_c
R02556_c	3.1374e-10	1.196e-05	1.97588e-10	1.84728e-11	-0.941121	Purine metabolism	1	Deoxyadenosine_c + H2O_c = Deoxyinosine_c + NH3_c
R02565_c	0	0	0	0	#DIV/0!	Glycine, serine and threonine metabolism	0	Betaine aldehyde_c + NAD+_c + H2O_c = Betaine_c + NADH_c + H+_c
R02566_c	0	0	0	0	#DIV/0!	Glycine, serine and threonine metabolism	0	Betaine aldehyde_c + NADP+_c + H2O_c = Betaine_c + NADPH_c
R02567_c	0	0	0	0	#DIV/0!	Glycine, serine and threonine metabolism	0	Betaine aldehyde_c + FAD_c + H2O_c = FADH2_c + Betaine_c
R02568_c	0	0	0	0	#DIV/0!	Fructose and mannose metabolism	1	D-Fructose 1-phosphate_c = Glycerone phosphate_c + D-Glyceraldehyde_c
R02570N_m	-0.0678542	-0.22769	-0.0874135	-0.950429	13.0069	Citrate cycle (TCA cycle)	1	Succinyl-CoA_m + Enzyme N6-(dihydrolipoyl)lysine_m_b = CoA_m + [Dihydrolipoyllysine-residue succinyltransferase]S-succinyldihydrolipoyllysine_m
R02571_c	0	0	0	0	#DIV/0!	Lysine degradation	1	Glutaryl-CoA_c + Dihydrolipoamide_c = CoA_c + S-Glutaryldihydrolipoamide_c
R02577_c	0	0	0	0	#DIV/0!	Glycerolipid metabolism; Pyruvate metabolism	1	Propane-1,2-diol_c + NADP+_c = Lactaldehyde_c + NADPH_c + H+_c
R02581_c	0	0	0	0	#DIV/0!	Arachidonic acid metabolism	0	Prostaglandin E2_c + NADPH_c + H+_c = Prostaglandin F2alpha:NADP+ oxidoreductase; Prostaglandin F2alpha_c + NADP+_c
R02613_c	0	0	0	0	#DIV/0!	Phenylalanine metabolism	0	Phenethylamine_c + Oxygen_c + H2O_c = Phenylacetaldehyde_c + NH3_c + H2O2_c
R02619_c	0	0	0	0	#DIV/0!	Cysteine metabolism	0	3-Sulfino-L-alanine_c + 2-Oxoglutarate_c = 3-Sulfinylpyruvate_c + Glutamate_c
R02649_c	5.18559e-08	5.70547e-05	5.39222e-08	3.43179e-08	-0.338206	Urea cycle and metabolism of amino groups	0	ATP_c + N-Acetyl-L-glutamate_c = ADP_c + N-Acetyl-L-glutamate 5-phosphate_c
R02661_c	0	0	0	0	#DIV/0!	Valine, leucine and isoleucine degradation	0	2-Methylpropanoyl-CoA_c + FAD_c = 2-Methylprop-2-enoyl-CoA_c + FADH2_c
R02662_c	0	0	0	0	#DIV/0!	Valine, leucine and isoleucine degradation	0	S-(2-Methylpropanoyl)-dihydrolipoamide_c + CoA_c = 2-Methylpropanoyl-CoA_c + Dihydrolipoamide_c
R02670_c	0	0	0	0	#DIV/0!	Tryptophan metabolism	0	2 3-Hydroxyanthranilate_c + 2 Oxygen_c = Cinnavalininate_c + 2 H2O2_c
R02671_c	0	0	0	0	#DIV/0!	Tryptophan metabolism	0	3-Hydroxyanthranilate_c + Activated methyl group_c = 3-Methoxyanthranilate_c
R02678_c	0	0	0	0	#DIV/0!	Tryptophan metabolism	0	Indole-3-acetaldehyde_c + NAD+_c + H2O_c = Indole-3-acetate_c + NADH_c + H+_c
R02687_c	0	0	0	0	#DIV/0!	Glycerolipid metabolism	0	1,2-Diacyl-sn-glycerol_c + H2O_c = 1-Acylglycerol_c + Fatty acid_c
R02691_c	0	0	0	0	#DIV/0!	Glycerolipid metabolism	0	UDP-D-galactose_c + 1,2-Diacyl-sn-glycerol_c = UDP_c + 1,2-Diacyl-3-beta-D-galactosyl-sn-glycerol_c
R02701_c	0	0	0	0	#DIV/0!	Tryptophan metabolism	0	5-Hydroxy-L-tryptophan_c = 3-(2-Aminoethyl)-1H-indol-5-ol_c + CO2_c
R02702_c	0	0	0	0	#DIV/0!	Tryptophan metabolism	0	5-Hydroxy-L-tryptophan_c + Oxygen_c = 5-Hydroxy-N-formylkynurenine_c
R02719_c	3.70462e-08	5.75415e-05	5.26691e-08	2.98472e-08	-0.194325	Purine metabolism	0	Xanthosine 5'-phosphate_c + H2O_c = Xanthosine_c + Orthophosphate_c
R02720_c	0	0	0	0	#DIV/0!	Purine metabolism	0	XTP_c + H2O_c = Xanthosine 5'-phosphate_c + Pyrophosphate_c
R02722_c	0.000105	0.000105	0.000105	0.000105	0	Phenylalanine, tyrosine and tryptophan biosynthesis	1	L-Serine_c + Indoleglycerol phosphate_c = L-Tryptophan_c + (2R)-2-Hydroxy-3-(phosphonooxy)-propanal_c + H2O_c
R02731_c	0	0	0	0	#DIV/0!	Fructose and mannose metabolism	0	beta-D-Fructose 2,6-bisphosphate_c + H2O_c = beta-D-Fructose 6-phosphate_c + Orthophosphate_c
R02735_c	0.000345995	0.000334367	0.000353403	0.000356857	0.0313933	Lysine biosynthesis	1	LL-2,6-Diaminoheptanedioate_c = meso-2,6-Diaminoheptanedioate_c
R02736_c	3.8557e-08	5.09964e-05	2.11537e-06	8.33996e-08	1.16302	Glutathione metabolism; Pentose phosphate pathway	0	beta-D-Glucose 6-phosphate_c + NADP+_c = D-Glucono-1,5-lactone 6-phosphate_c + NADPH_c + H+_c
R02736_p	6.49874e-08	5.17627e-05	0.1448	0.86602	1.3326e+07	Glutathione metabolism; Pentose phosphate pathway	0	beta-D-Glucose 6-phosphate_p + NADP+_p = D-Glucono-1,5-lactone 6-phosphate_p + NADPH_p + H+_p
R02737_c	0	0	0	0	#DIV/0!	Starch and sucrose metabolism	0	UDP-glucose_c + alpha-D-Glucose 6-phosphate_c = UDP_c + alpha,alpha'-Trehalose 6-phosphate_c
R02739_c	-2.55918e-06	-0.00300158	-1.22695e-06	-1.41585e-06	-0.446758	Glycolysis / Gluconeogenesis; Pentose phosphate pathway	1	alpha-D-Glucose 6-phosphate_c = beta-D-Glucose 6-phosphate_c
R02739_p	6.49874e-08	5.17627e-05	0.1448	0.86602	1.3326e+07	Glycolysis / Gluconeogenesis; Pentose phosphate pathway	1	alpha-D-Glucose 6-phosphate_p = beta-D-Glucose 6-phosphate_p
R02740_c	-0.0396836	-0.0364704	-0.108182	-0.23376	4.89058	Glycolysis / Gluconeogenesis; Pentose phosphate pathway; Starch and sucrose metabolism	1	alpha-D-Glucose 6-phosphate_c = beta-D-Fructose 6-phosphate_c
R02740_p	-1.17458e-06	-0.00313623	-0.0965363	-0.671949	572073	Glycolysis / Gluconeogenesis; Pentose phosphate pathway; Starch and sucrose metabolism	1	alpha-D-Glucose 6-phosphate_p = beta-D-Fructose 6-phosphate_p
R02747_c	0	0	0	0	#DIV/0!	Glycerophospholipid metabolism	0	2-Acyl-sn-glycero-3-phosphocholine_c + H2O_c = sn-glycero-3-Phosphocholine_c + Fatty acid_c
R02750_c	0	0	0	0	#DIV/0!	Pentose phosphate pathway	1	2-Deoxy-D-ribose 5-phosphate_c + ADP_c = Deoxyribose_c + ATP_c
R02756_c	0	0	0	0	#DIV/0!	Glycerophospholipid metabolism	0	Acylglycerone phosphate_c + NADPH_c + H+_c = 1-Acyl-sn-glycerol 3-phosphate_c + NADP+_c
R02771_c	0	0	0	0	#DIV/0!	Nucleotide sugars metabolism	0	dTDP-glucose_c = dTDP-4-dehydro-6-deoxy-alpha-D-glucose_c + H2O_c
R02778_c	0	0	0	0	#DIV/0!	Starch and sucrose metabolism	0	alpha,alpha'-Trehalose 6-phosphate_c + H2O_c = alpha,alpha-Trehalose_c + Orthophosphate_c
R02811_c	0	0	0	0	#DIV/0!	Cyanoamino acid metabolism	0	Cyanohydrin_c = Ketone_c + Cyanide_c
R02814_c	0	0	0	0	#DIV/0!	Fatty acid biosynthesis	0	Oleoyl-[acyl-carrier protein]_c + H2O_c = Acyl-carrier protein_c_b + (9Z)-Octadecenoic acid_c
R02832_c	0	0	0	0	#DIV/0!	Alkaloid biosynthesis II	0	Tropinone_c + NADPH_c + H+_c = Tropine_c + NADP+_c
R02834_c	0	0	0	0	#DIV/0!	C21-Steroid hormone metabolism	0	Cortisol_c + NAD+_c = Cortisone_c + NADH_c + H+_c
R02869_c	0	0	0	0	#DIV/0!	beta-Alanine metabolism	1	S-Adenosylmethioninamine_c + Spermidine_c = 5'-Methylthioadenosine_c + Spermine_c
R02872_c	0	0	0	0	#DIV/0!	Biosynthesis of steroids	0	Presqualene diphosphate_c + NADPH_c + H+_c = Pyrophosphate_c + Squalene_c + NADP+_c
R02873_c	0	0	0	0	#DIV/0!	Terpenoid biosynthesis	0	Squalene_c + Reduced acceptor_c + Oxygen_c = (S)-2,3-Epoxysqualene_c + Acceptor_c + H2O_c
R02874_c	0	0	0	0	#DIV/0!	Biosynthesis of steroids	0	Squalene_c + Oxygen_c + NADPH_c + H+_c = (S)-2,3-Epoxysqualene_c + NADP+_c + H2O_c
R02902_c	0	0	0	0	#DIV/0!	Retinol metabolism	0	Retinoate_c + UDP-glucuronate_c = all-trans-Retinoyl-beta-glucuronide_c + UDP_c
R02908_c	0	0	0	0	#DIV/0!	Tryptophan metabolism	0	3-(2-Aminoethyl)-1H-indol-5-ol_c + H2O_c + Oxygen_c = 5-Hydroxyindoleacetaldehyde_c + NH3_c + H2O2_c
R02909_c	0	0	0	0	#DIV/0!	Tryptophan metabolism	0	3-(2-Aminoethyl)-1H-indol-5-ol_c + Oxygen_c = Formyl-5-hydroxykynurenamine_c
R02912_c	0	0	0	0	#DIV/0!	Tryptophan metabolism	0	3-(2-Aminoethyl)-1H-indol-5-ol_c + Activated methyl group_c = 5-Methoxytryptamine_c
R02918_c	0	0	0	0	#DIV/0!	Aminoacyl-tRNA biosynthesis; Phenylalanine, tyrosine and tryptophan biosynthesis	0	ATP_c + L-Tyrosine_c + tRNA(Tyr)_c = AMP_c + Pyrophosphate_c + L-Tyrosyl-tRNA(Tyr)_c
R02919_c	0	0	0	0	#DIV/0!	Tyrosine metabolism	0	L-Adrenaline_c + H2O_c + Oxygen_c = 3,4-Dihydroxymandelaldehyde_c + Methylamine_c + H2O2_c
R02926_c	0	0	0	0	#DIV/0!	Galactose metabolism	1	Melibiitol_c + H2O_c = D-Sorbitol_c + D-Galactose_c
R02940_c	0	0	0	0	#DIV/0!	Propanoate metabolism	0	2-Propyn-1-al_c + NAD+_c + H2O_c = Propynoate_c + NADH_c
R02946_c	0	0	0	0	#DIV/0!	Butanoate metabolism	0	(R)-Acetoin_c + NADH_c + H+_c = (R,R)-Butane-2,3-diol_c + NAD+_c
R02950_c	0	0	0	0	#DIV/0!	Coumarine and phenylpropanoid biosynthesis (Lignin subunit; coniferyl alcohol))	0	4-Coumarate_c + Oxygen_c = 3,4-Dihydroxy-trans-cinnamate_c + H2O_c
R02952_c	0	0	0	0	#DIV/0!	Stilbene, coumarine and lignin biosynthesis	0	4-Coumarate_c = 4-Hydroxystyrene_c + CO2_c
R02957_c	0	0	0	0	#DIV/0!	Ascorbate and aldarate metabolism	1	D-Glucuronolactone_c + NAD+_c + 2 H2O_c = D-Glucarate_c + NADH_c + H+_c
R02971_c	0	0	0	0	#DIV/0!	Pantothenate and CoA biosynthesis	0	ATP_c + Pantetheine_c = ADP_c + Pantetheine 4'-phosphate_c
R02976_c	0	0	0	0	#DIV/0!	Sphingolipid metabolism	0	ATP_c + Sphinganine_c = ADP_c + Sphinganine 1-phosphate_c
R02978_c	0	0	0	0	#DIV/0!	Sphingolipid metabolism	0	3-Dehydrosphinganine_c + NADPH_c + H+_c = Sphinganine_c + NADP+_c
R02984_c	0	0	0	0	#DIV/0!	Nucleotide sugars metabolism	1	dTDP-glucose_c = dTDP-galactose_c
R03004_c	0	0	0	0	#DIV/0!	Nicotinate and nicotinamide metabolism	0	Deamino-NAD+_c + H2O_c = AMP_c + Nicotinate D-ribonucleotide_c
R03005_c	0	0	0	0	#DIV/0!	Nicotinate and nicotinamide metabolism	1	ATP_c + Nicotinate D-ribonucleotide_c = Pyrophosphate_c + Deamino-NAD+_c
R03008_c	0	0	0	0	#DIV/0!	Diterpenoid biosynthesis	0	Gibberellin A1_c + 2-Oxoglutarate_c + Oxygen_c = 2beta-Hydroxygibberellin 1_c + Succinate_c + CO2_c
R03012_c	0	0	0	0	#DIV/0!	Histidine metabolism	0	L-Histidinol_c + NAD+_c = L-Histidinal_c + NADH_c + H+_c
R03013_c	0	0	0	0	#DIV/0!	Histidine metabolism	0	L-Histidinol phosphate_c + H2O_c = L-Histidinol_c + Orthophosphate_c
R03018_c	0	0	0	0	#DIV/0!	Pantothenate and CoA biosynthesis	0	ATP_c + Pantothenate_c = ADP_c + D-4'-Phosphopantothenate_c
R03024_c	0	0	0	0	#DIV/0!	gamma-Hexachlorocyclohexane degradation	0	4-Nitrophenyl phosphate_c + H2O_c = 4-Nitrophenol_c + Orthophosphate_c
R03025_c	0	0	0	0	#DIV/0!	Folate biosynthesis	1	Coenzyme F420_c + Hydrogen_c = Reduced coenzyme F420_c
R03026_x	6.8162e-09	1.14924e-05	1.66503e-08	4.77049e-09	-0.300125	Butanoate metabolism; Fatty acid metabolism; Lysine degradation; Tryptophan metabolism	1	Crotonoyl-CoA_x + H2O_x = (S)-3-Hydroxybutanoyl-CoA_x
R03027_c	0	0	0	0	#DIV/0!	Butanoate metabolism	1	(R)-3-Hydroxybutanoyl-CoA_c = Crotonoyl-CoA_c + H2O_c
R03033_c	0	0	0	0	#DIV/0!	Galactose metabolism	1	D-Galactonate_c = 2-Dehydro-3-deoxy-D-galactonate_c + H2O_c
R03038_c	0	0	0	0	#DIV/0!	Alanine and aspartate metabolism; Aminoacyl-tRNA biosynthesis	1	ATP_c + L-Alanine_c + tRNA(Ala)_c = AMP_c + Pyrophosphate_c + L-Alanyl-tRNA_c
R03045_c	0	0	0	0	#DIV/0!	Propanoate metabolism; beta-Alanine metabolism	1	3-Hydroxypropionyl-CoA_c = Propenoyl-CoA_c + H2O_c
R03050_c	1.82876e-05	0.00315846	1.77473e-06	1.87825e-07	-0.989729	Butanoate metabolism	0	2-(alpha-Hydroxyethyl)thiamine diphosphate_c + Pyruvate_c = 2-Acetolactate_c + Thiamin diphosphate_c
R03051_c	0.0104595	0.00924401	0.0104641	5.61529e-07	-0.999946	Pantothenate and CoA biosynthesis	0	2-Acetolactate_c + NADPH_c + H+_c = 2,3-Dihydroxy-3-methylbutanoate_c + NADP+_c
R03055_c	0	0	0	0	#DIV/0!	Pyrimidine metabolism	1	5,6-Dihydrothymine_c + H2O_c = 3-Ureidoisobutyrate_c
R03057_c	0	0	0	0	#DIV/0!	Arachidonic acid metabolism	0	Leukotriene A4_c + H2O_c = Leukotriene B4_c
R03066_c	0	0	0	0	#DIV/0!	Folate biosynthesis	0	2-Amino-4-hydroxy-6-hydroxymethyl-7,8-dihydropteridine_c + 4-Aminobenzoate_c = Dihydropteroate_c + H2O_c
R03067_c	0	0	0	0	#DIV/0!	Folate biosynthesis	0	2-Amino-7,8-dihydro-4-hydroxy-6-(diphosphooxymethyl)pteridine_c + 4-Aminobenzoate_c = Pyrophosphate_c + Dihydropteroate_c
R03083_c	0.00287	0.00287	0.00287	0.00287	0	Phenylalanine, tyrosine and tryptophan biosynthesis	0	2-Dehydro-3-deoxy-D-arabino-heptonate 7-phosphate_c = 3-Dehydroquinate_c + Orthophosphate_c
R03084_c	0.00287	0.00287	0.00287	0.00287	0	Phenylalanine, tyrosine and tryptophan biosynthesis Phenylalanine, tyrosine and tryptophan biosynthesis (phenylalanine)	1	3-Dehydroquinate_c = 3-Dehydroshikimate_c + H2O_c
R03087_c	0	0	0	0	#DIV/0!	Androgen and estrogen metabolism	0	19-Oxotestosterone_c = Estradiol-17beta_c + Formate_c
R03091_c	0	0	0	0	#DIV/0!	Androgen and estrogen metabolism	0	Estradiol-17beta_c + UDP-glucuronate_c = Estradiol-17beta 3-glucuronide_c + UDP_c
R03093_c	0	0	0	0	#DIV/0!	Tryptophan metabolism	0	3-Indoleacetonitrile_c + 2 H2O_c = Indole-3-acetate_c + NH3_c
R03098_c	1.06228e-07	0.000144601	9.8151e-08	5.94336e-08	-0.440508	Lysine biosynthesis	0	L-2-Aminoadipate_c + ATP_c = L-2-Aminoadipate adenylate_c + Pyrophosphate_c
R03102_c	5.17294e-08	6.99133e-05	4.41282e-08	3.00575e-08	-0.418947	Lysine degradation	0	L-2-Aminoadipate 6-semialdehyde_c + NAD+_c + H2O_c = L-2-Aminoadipate_c + NADH_c + H+_c
R03103_c	5.49521e-08	7.55834e-05	5.42582e-08	2.95156e-08	-0.462884	Lysine degradation	0	L-2-Aminoadipate 6-semialdehyde_c + NADP+_c + H2O_c = L-2-Aminoadipate_c + NADPH_c + H+_c
R03104_c	0	0	0	0	#DIV/0!	Cysteine metabolism	0	Mercaptopyruvate_c + NADH_c = 3-Mercaptolactate_c + NAD+_c
R03118_c	0	0	0	0	#DIV/0!	Starch and sucrose metabolism	0	UDP-glucose_c + 1,3-beta-D-Glucan_c = UDP_c + 1,3-beta-D-Glucan_c
R03123_c	0	0	0	0	#DIV/0!	Flavonoid biosynthesis	0	Dihydrokaempferol_c + NADPH_c + H+_c = cis-3,4-Leucopelargonidin_c + NADP+_c
R03124_c	0	0	0	0	#DIV/0!	Flavonoid biosynthesis	0	flavanone,NADPH:oxygen oxidoreductase; Dihydrokaempferol_c + Oxygen_c + NADPH_c = Taxifolin_c + NADP+_c + H2O_c
R03126_c	0	0	0	0	#DIV/0!	Flavonoid biosynthesis	0	Dihydrokaempferol_c + 2-Oxoglutarate_c + Oxygen_c = Kaempferol_c + Succinate_c + CO2_c + H2O_c
R03130_c	0	0	0	0	#DIV/0!	Tryptophan metabolism	0	S-Adenosyl-L-methionine_c + N-Acetylserotonin_c = S-Adenosyl-L-homocysteine_c + Melatonin_c
R03132_c	0	0	0	0	#DIV/0!	Cysteine metabolism	0	O-Acetyl-L-serine_c + Thiosulfate_c = S-Sulfo-L-cysteine_c + Acetate_c
R03139_c	0	0	0	0	#DIV/0!	beta-Alanine metabolism	0	1,3-Diaminopropane_c + Oxygen_c + H2O_c = beta-Aminopropion aldehyde_c + NH3_c + H2O2_c
R03140_c	0	0	0	0	#DIV/0!	Glyoxylate and dicarboxylate metabolism	0	D-Ribulose 1,5-bisphosphate_c + Oxygen_c = 3-Phospho-D-glycerate_c + 2-Phosphoglycolate_c
R03140_p	5.54971e-09	1.60068e-05	4.5357e-08	7.47308e-09	0.346571	Glyoxylate and dicarboxylate metabolism	0	D-Ribulose 1,5-bisphosphate_p + Oxygen_p = 3-Phospho-D-glycerate_p + 2-Phosphoglycolate_p
R03157_c	0	0	0	0	#DIV/0!	Propanoate metabolism	1	3-Hydroxypropionyl-CoA_c + Orthophosphate_c + ADP_c = 3-Hydroxypropanoate_c + CoA_c + ATP_c
R03158_c	0	0	0	0	#DIV/0!	Propanoate metabolism; beta-Alanine metabolism	1	3-Hydroxypropanoate_c + CoA_c = 3-Hydroxypropionyl-CoA_c + H2O_c
R03165_c	0	0	0	0	#DIV/0!	Porphyrin and chlorophyll metabolism	0	Hydroxymethylbilane_c = Uroporphyrinogen III_c + H2O_c
R03172_c	0	0	0	0	#DIV/0!	Valine, leucine and isoleucine degradation	0	2-Methylbutanoyl-CoA_c + FAD_c = 2-Methylbut-2-enoyl-CoA_c + FADH2_c
R03174_c	0	0	0	0	#DIV/0!	Valine, leucine and isoleucine degradation	0	S-(2-Methylbutanoyl)-dihydrolipoamide_c + CoA_c = 2-Methylbutanoyl-CoA_c + Dihydrolipoamide_c
R03182_c	0	0	0	0	#DIV/0!	Biotin metabolism	0	ATP_c + 7,8-Diaminononanoate_c + CO2_c = ADP_c + Orthophosphate_c + Dethiobiotin_c
R03194_c	0	0	0	0	#DIV/0!	Porphyrin and chlorophyll metabolism	0	2 S-Adenosyl-L-methionine_c + Uroporphyrinogen III_c = 2 S-Adenosyl-L-homocysteine_c + Precorrin 2_c
R03197_c	0	0	0	0	#DIV/0!	Porphyrin and chlorophyll metabolism	0	Uroporphyrinogen III_c = Coproporphyrinogen III_c + 4 CO2_c
R03199_c	0	0	0	0	#DIV/0!	Biosynthesis of steroids	0	(S)-2,3-Epoxysqualene_c = Lanosterol_c
R03210_c	0	0	0	0	#DIV/0!	Biotin metabolism	0	6-Carboxyhexanoyl-CoA_c + L-Alanine_c = 8-Amino-7-oxononanoate_c + CoA_c + CO2_c
R03217_c	-0.000832606	-0.000472759	-0.00070707	-0.00057615	-0.308016	Methionine metabolism	1	O-Acetyl-L-homoserine_c + L-Cysteine_c = L-Cystathionine_c + Acetate_c
R03220_c	0	0	0	0	#DIV/0!	Porphyrin and chlorophyll metabolism	0	Coproporphyrinogen III_c + Oxygen_c = Protoporphyrinogen IX_c + 2 CO2_c + 2 H2O_c
R03222_c	0	0	0	0	#DIV/0!	Porphyrin and chlorophyll metabolism	0	2 Protoporphyrinogen IX_c + 3 Oxygen_c = 2 Protoporphyrin_c + 6 H2O_c
R03223_c	0	0	0	0	#DIV/0!	Thiamine metabolism	0	2-Methyl-4-amino-5-hydroxymethylpyrimidine diphosphate_c + 4-Methyl-5-(2-phosphoethyl)-thiazole_c = Pyrophosphate_c + Thiamin monophosphate_c
R03231_c	0	0	0	0	#DIV/0!	Biotin metabolism	0	S-Adenosyl-L-methionine_c + 8-Amino-7-oxononanoate_c = S-Adenosyl-4-methylthio-2-oxobutanoate_c + 7,8-Diaminononanoate_c
R03234_c	0	0	0	0	#DIV/0!	Fructose and mannose metabolism	1	Sorbitol 6-phosphate_c + NADP+_c = Sorbose 1-phosphate_c + NADPH_c + H+_c
R03243_c	0	0	0	0	#DIV/0!	Histidine metabolism	1	L-Histidinol phosphate_c + 2-Oxoglutarate_c = 3-(Imidazol-4-yl)-2-oxopropyl phosphate_c + L-Glutamate_c
R03245_c	0	0	0	0	#DIV/0!	Biosynthesis of steroids	0	ATP_c + (R)-5-Phosphomevalonate_c = ADP_c + (R)-5-Diphosphomevalonate_c
R03254_c	0	0	0	0	#DIV/0!	Lipopolysaccharide biosynthesis	0	Phosphoenolpyruvate_c + D-Arabinose 5-phosphate_c + H2O_c = 3-Deoxy-D-manno-octulosonate 8-phosphate_c + Orthophosphate_c
R03260_c	9.02284e-10	0.000420806	4.74084e-08	1.71903e-06	1904.2	Methionine metabolism	0	O-Succinyl-L-homoserine_c + L-Cysteine_c = L-Cystathionine_c + Succinate_c
R03269_c	0	0	0	0	#DIV/0!	Pantothenate and CoA biosynthesis	0	(R)-4'-Phosphopantothenoyl-L-cysteine_c = Pantetheine 4'-phosphate_c + CO2_c
R03270_c	0	0	0	0	#DIV/0!	Glycolysis / Gluconeogenesis	0	2-(alpha-Hydroxyethyl)thiamine diphosphate_c + Lipoamide_c = S-Acetyldihydrolipoamide_c + Thiamin diphosphate_c
R03283_c	0	0	0	0	#DIV/0!	Lysine degradation	0	4-Trimethylammoniobutanal:NAD+ oxidoreductase; 4-Trimethylammoniobutanal_c + NAD+_c + H2O_c = 4-Trimethylammoniobutanoate_c + NADH_c + H+_c
R03284_c	0	0	0	0	#DIV/0!	Lysine degradation	0	3-Hydroxy-N6,N6,N6-trimethyl-L-lysine_c = 4-Trimethylammoniobutanal_c + Glycine_c
R03291_c	0	0	0	0	#DIV/0!	Arginine and proline metabolism	0	L-1-Pyrroline-3-hydroxy-5-carboxylate_c + NADH_c + H+_c = trans-4-Hydroxy-L-proline_c + NAD+_c
R03295_c	0	0	0	0	#DIV/0!	Arginine and proline metabolism	0	trans-4-Hydroxy-L-proline_c + Acceptor_c = L-1-Pyrroline-3-hydroxy-5-carboxylate_c + Reduced acceptor_c
R03310_c	0	0	0	0	#DIV/0!	Biosynthesis of steroids	0	5alpha-Cholest-7-en-3beta-ol_c + NADH_c + H+_c + Oxygen_c = Cholesta-5,7-dien-3beta-ol_c + NAD+_c + 2 H2O_c
R03313_c	-5.15923e-08	-5.88683e-05	-5.94458e-08	-3.81453e-08	-0.26064	Urea cycle and metabolism of amino groups	1	L-Glutamate 5-semialdehyde_c + Orthophosphate_c + NADP+_c = L-Glutamyl 5-phosphate_c + NADPH_c + H+_c
R03316N_m	0.0678542	0.22769	0.0874135	0.950429	13.0069	Citrate cycle (TCA cycle)	0	3-Carboxy-1-hydroxypropyl-ThPP_m + Enzyme N6-(lipoyl)lysine_m = [Dihydrolipoyllysine-residue succinyltransferase]S-succinyldihydrolipoyllysine_m + Thiamin diphosphate_m
R03321_c	-5.37174e-06	-0.00296511	-3.48001e-06	-3.11207e-07	-0.942066	Glycolysis / Gluconeogenesis	1	beta-D-Glucose 6-phosphate_c = beta-D-Fructose 6-phosphate_c
R03341_c	0	0	0	0	#DIV/0!	Alkaloid biosynthesis I	0	3-(4-Hydroxyphenyl)pyruvate_c = 4-Hydroxyphenylacetaldehyde_c + CO2_c
R03342_c	0	0	0	0	#DIV/0!	Tyrosine metabolism	1	3-(4-Hydroxyphenyl)pyruvate_c = 2-Hydroxy-3-(4-hydroxyphenyl)propenoate_c
R03346_c	0	0	0	0	#DIV/0!	Nicotinate and nicotinamide metabolism	1	Nicotinate D-ribonucleotide_c + H2O_c = Nicotinate D-ribonucleoside_c + Orthophosphate_c
R03347_c	0	0	0	0	#DIV/0!	Nicotinate and nicotinamide metabolism	0	Nicotinate D-ribonucleoside_c + ATP_c = Nicotinate D-ribonucleotide_c + ADP_c
R03348_c	0	0	0	0	#DIV/0!	Nicotinate and nicotinamide metabolism	0	Pyridine-2,3-dicarboxylate_c + 5-Phospho-alpha-D-ribose 1-diphosphate_c = Nicotinate D-ribonucleotide_c + Pyrophosphate_c + CO2_c
R03351_c	0	0	0	0	#DIV/0!	Lipopolysaccharide biosynthesis	0	CTP_c + 3-Deoxy-D-manno-octulosonate_c = Pyrophosphate_c + CMP-3-deoxy-D-manno-octulosonate_c
R03353_c	0	0	0	0	#DIV/0!	Biosynthesis of steroids	0	5alpha-Cholest-7-en-3beta-ol_c = 5alpha-Cholest-8-en-3beta-ol_c
R03355_c	0	0	0	0	#DIV/0!	Sphingolipid metabolism	0	beta-D-Galactosyl-1,4-beta-D-glucosylceramide_c + H2O_c = Glucosylceramide_c + beta-D-Galactose_c
R03361_c	0	0	0	0	#DIV/0!	Inositol phosphate metabolism; Phosphatidylinositol signaling system	0	ATP_c + 1-Phosphatidyl-D-myo-inositol_c = ADP_c + 1-Phosphatidyl-1D-myo-inositol 4-phosphate_c
R03362_c	0	0	0	0	#DIV/0!	Inositol phosphate metabolism; Phosphatidylinositol signaling system	0	ATP_c + 1-Phosphatidyl-D-myo-inositol_c = ADP_c + 1-Phosphatidyl-1D-myo-inositol 3-phosphate_c
R03366_c	0	0	0	0	#DIV/0!	Coumarine and phenylpropanoid biosynthesis (Lignin subunit; coniferyl alcohol))	0	S-Adenosyl-L-methionine_c + 3,4-Dihydroxy-trans-cinnamate_c = S-Adenosyl-L-homocysteine_c + Ferulate_c
R03367_c	0	0	0	0	#DIV/0!	Stilbene, coumarine and lignin biosynthesis	1	3,4-Dihydroxy-trans-cinnamate_c = 3,4-Dihydroxystyrene_c + CO2_c
R03370_c	0	0	0	0	#DIV/0!	Fatty acid biosynthesis; Polyunsaturated fatty acid biosynthesis	0	Octadecanoyl-[acyl-carrier protein]_c + Reduced acceptor_c + Oxygen_c = Oleoyl-[acyl-carrier protein]_c + Acceptor_c + 2 H2O_c
R03393_c	0	0	0	0	#DIV/0!	Inositol phosphate metabolism; Phosphatidylinositol signaling system	0	1D-myo-Inositol 1,4-bisphosphate_c + H2O_c = myo-Inositol 4-phosphate_c + Orthophosphate_c
R03401_c	0	0	0	0	#DIV/0!	alpha-Linolenic acid metabolism	0	12-OPDA_c + NADPH_c + H+_c = 8-[(1R,2R)-3-Oxo-2-{(Z)-pent-2-enyl}cyclopentyl]octanoate_c + NADP+_c
R03408_c	0	0	0	0	#DIV/0!	Androgen and estrogen metabolism	0	3beta-Hydroxyandrost-5-en-17-one_c + H+_c + Oxygen_c + NADPH_c = 16alpha-Hydroxydehydroepiandrosterone_c + NADP+_c + H2O_c
R03417_c	0	0	0	0	#DIV/0!	Glycerophospholipid metabolism	0	2-Acyl-sn-glycero-3-phosphoethanolamine_c + H2O_c = Fatty acid_c + sn-glycero-3-Phosphoethanolamine_c
R03418_c	0	0	0	0	#DIV/0!	Galactose metabolism	0	1-alpha-D-Galactosyl-myo-inositol_c + Raffinose_c = myo-Inositol_c + Stachyose_c
R03427_c	0	0	0	0	#DIV/0!	Inositol phosphate metabolism; Phosphatidylinositol signaling system	0	1D-myo-Inositol 1,3,4-trisphosphate_c + H2O_c = D-myo-Inositol 3,4-bisphosphate_c + Orthophosphate_c
R03435_c	0	0	0	0	#DIV/0!	Inositol phosphate metabolism; Phosphatidylinositol signaling system	1	1-Phosphatidyl-D-myo-inositol 4,5-bisphosphate_c + H2O_c = D-myo-Inositol 1,4,5-trisphosphate_c + 1,2-Diacyl-sn-glycerol_c
R03443_c	-5.18559e-08	-5.70547e-05	-5.39222e-08	-3.43179e-08	-0.338206	Urea cycle and metabolism of amino groups	1	N-Acetyl-L-glutamate 5-semialdehyde_c + Orthophosphate_c + NADP+_c = N-Acetyl-L-glutamate 5-phosphate_c + NADPH_c + H+_c
R03457_c	0	0	0	0	#DIV/0!	Histidine metabolism	0	D-erythro-1-(Imidazol-4-yl)glycerol 3-phosphate_c = 3-(Imidazol-4-yl)-2-oxopropyl phosphate_c + H2O_c
R03458_c	0	0	0	0	#DIV/0!	Riboflavin metabolism	0	5-Amino-6-(5'-phosphoribosylamino)uracil_c + NADPH_c + H+_c = 5-Amino-6-(5'-phosphoribitylamino)uracil_c + NADP+_c
R03459_c	0	0	0	0	#DIV/0!	Riboflavin metabolism	0	2,5-Diamino-6-hydroxy-4-(5'-phosphoribosylamino)pyrimidine_c + H2O_c = 5-Amino-6-(5'-phosphoribosylamino)uracil_c + NH3_c
R03460_c	0.00287	0.00287	0.00287	0.00287	0	Phenylalanine, tyrosine and tryptophan biosynthesis	1	Phosphoenolpyruvate_c + Shikimate 3-phosphate_c = Orthophosphate_c + 5-O-(1-Carboxyvinyl)-3-phosphoshikimate_c
R03469_c	0	0	0	0	#DIV/0!	Inositol phosphate metabolism; Phosphatidylinositol signaling system	0	ATP_c + 1-Phosphatidyl-1D-myo-inositol 4-phosphate_c = ADP_c + 1-Phosphatidyl-D-myo-inositol 4,5-bisphosphate_c
R03472_c	0	0	0	0	#DIV/0!	Thiamine metabolism	0	Aminoimidazole ribotide_c = 4-Amino-5-hydroxymethyl-2-methylpyrimidine_c
R03504_c	0	0	0	0	#DIV/0!	Folate biosynthesis	0	2-Amino-4-hydroxy-6-(D-erythro-1,2,3-trihydroxypropyl)-7,8-dihydropteridine_c = Glycolaldehyde_c + 2-Amino-4-hydroxy-6-hydroxymethyl-7,8-dihydropteridine_c
R03508_c	0.000105	0.000105	0.000105	0.000105	0	Phenylalanine, tyrosine and tryptophan biosynthesis	0	1-(2-Carboxyphenylamino)-1'-deoxy-D-ribulose 5'-phosphate_c = Indoleglycerol phosphate_c + CO2_c + H2O_c
R03509_c	0.000105	0.000105	0.000105	0.000105	0	Phenylalanine, tyrosine and tryptophan biosynthesis (tyrosine)	0	N-(5-Phospho-D-ribosyl)anthranilate_c = 1-(2-Carboxyphenylamino)-1'-deoxy-D-ribulose 5'-phosphate_c
R03522_c	0	0	0	0	#DIV/0!	Glutathione metabolism	0	RX_c + Glutathione_c = HX_c + R-S-Glutathione_c
R03527_c	0	0	0	0	#DIV/0!	Starch and sucrose metabolism	0	D-Glucoside_c + H2O_c = ROH_c + alpha-D-Glucose_c
R03530_c	0	0	0	0	#DIV/0!	Purine metabolism	1	ATP_c + dIDP_c = ADP_c + dITP_c
R03531_c	0	0	0	0	#DIV/0!	Purine metabolism	0	dITP_c + H2O_c = 2'-Deoxyinosine 5'-phosphate_c + Pyrophosphate_c
R03534_c	0	0	0	0	#DIV/0!	Butanoate metabolism	0	2-Oxoglutarate_c + FADH2_c = 2-Hydroxyglutarate_c + FAD_c
R03540_c	0	0	0	0	#DIV/0!	Nicotinate and nicotinamide metabolism	0	Maleamate_c + H2O_c = Maleic acid_c + NH3_c
R03542_c	0	0	0	0	#DIV/0!	Cyanoamino acid metabolism	0	alpha-Aminopropiononitrile_c + 2 H2O_c = Alanine_c + NH3_c
R03544_c	0	0	0	0	#DIV/0!	Butanoate metabolism	1	Butanal_c + NADH_c + H+_c = 1-Butanol_c + NAD+_c
R03545_c	0	0	0	0	#DIV/0!	Butanoate metabolism	1	Butanal_c + NADPH_c + H+_c = 1-Butanol_c + NADP+_c
R03546_c	0	0	0	0	#DIV/0!	Nitrogen metabolism	1	Cyanate_c + H+_c + HCO3-_c = CO2_c + Carbamate_c
R03595_c	0	0	0	0	#DIV/0!	Selenoamino acid metabolism	1	ATP_c + Selenide_c + H2O_c = AMP_c + Selenophosphate_c + Orthophosphate_c
R03599_c	2.25347e-08	2.40399e-05	2.08657e-08	1.26618e-08	-0.438118	Selenoamino acid metabolism	1	Selenocysteine_c + Reduced acceptor_c = Selenide_c + L-Alanine_c + Acceptor_c
R03600_c	0	0	0	0	#DIV/0!	Selenoamino acid metabolism	0	Selenite_c + Reduced ferredoxin_c + H2O_c = Selenide_c + Oxidized ferredoxin_c + H2O_c
R03601_c	2.25347e-08	2.40399e-05	2.08657e-08	1.26618e-08	-0.438118	Selenoamino acid metabolism	0	O-Acetyl-L-serine_c + Selenide_c = Selenocysteine_c + Acetate_c
R03616_c	0	0	0	0	#DIV/0!	Glycerolipid metabolism	0	3-beta-D-Galactosyl-sn-glycerol_c + H2O_c = Galactose_c + Glycerol_c
R03626_c	0	0	0	0	#DIV/0!	Linoleic acid metabolism	0	Linoleate_c + Oxygen_c = (9Z,11E)-(13S)-13-Hydroperoxyoctadeca-9,11-dienoic acid_c
R03628_c	0	0	0	0	#DIV/0!	Tryptophan metabolism	0	Melatonin_c + Oxygen_c = Formyl-N-acetyl-5-methoxykynurenamine_c
R03634_c	0	0	0	0	#DIV/0!	Galactose metabolism	0	Stachyose_c + H2O_c = Raffinose_c + D-Galactose_c
R03635_c	0	0	0	0	#DIV/0!	Galactose metabolism	0	Stachyose_c + H2O_c = D-Gal alpha 1->6D-Gal alpha 1->6D-Glucose_c + D-Fructose_c
R03636_c	0	0	0	0	#DIV/0!	Flavonoid biosynthesis	0	Taxifolin_c + NADPH_c = cis-3,4-Leucopelargonidin:NADP+ 4-oxidoreductase; Leucocyanidin_c + NADP+_c
R03640_c	0	0	0	0	#DIV/0!	Flavonoid biosynthesis	0	Eriodictyol_c + 2-Oxoglutarate_c + Oxygen_c = Taxifolin_c + Succinate_c + CO2_c
R03646_c	0	0	0	0	#DIV/0!	Aminoacyl-tRNA biosynthesis; Arginine and proline metabolism	1	ATP_c + L-Arginine_c + tRNA(Arg)_c = AMP_c + Pyrophosphate_c + L-Arginyl-tRNA(Arg)_c
R03647_c	0	0	0	0	#DIV/0!	Alanine and aspartate metabolism	0	ATP_c + L-Aspartate_c + tRNA(Asn)_c = AMP_c + Pyrophosphate_c + L-Aspartyl-tRNA(Asn)_c
R03648_c	0	0	0	0	#DIV/0!	Alanine and aspartate metabolism; Aminoacyl-tRNA biosynthesis	0	ATP_c + L-Asparagine_c + tRNA(Asn)_c = AMP_c + Pyrophosphate_c + L-Asparaginyl-tRNA(Asn)_c
R03650_c	0	0	0	0	#DIV/0!	Aminoacyl-tRNA biosynthesis; Cysteine metabolism	0	ATP_c + L-Cysteine_c + tRNA(Cys)_c = AMP_c + Pyrophosphate_c + L-Cysteinyl-tRNA(Cys)_c
R03651_c	0	0	0	0	#DIV/0!	Glutamate metabolism	0	ATP_c + L-Glutamate_c + tRNA(Gln)_c = AMP_c + Pyrophosphate_c + L-Glutamyl-tRNA(Gln)_c
R03652_c	0	0	0	0	#DIV/0!	Aminoacyl-tRNA biosynthesis; Glutamate metabolism	0	ATP_c + L-Glutamine_c + tRNA(Gln)_c = AMP_c + Pyrophosphate_c + Glutaminyl-tRNA_c
R03654_c	0	0	0	0	#DIV/0!	Aminoacyl-tRNA biosynthesis; Glycine, serine and threonine metabolism	0	ATP_c + Glycine_c + tRNA(Gly)_c = AMP_c + Pyrophosphate_c + Glycyl-tRNA(Gly)_c
R03655_c	0	0	0	0	#DIV/0!	Aminoacyl-tRNA biosynthesis; Histidine metabolism	0	ATP_c + L-Histidine_c + tRNA(His)_c = AMP_c + Pyrophosphate_c + L-Histidyl-tRNA(His)_c
R03656_c	0	0	0	0	#DIV/0!	Aminoacyl-tRNA biosynthesis; Valine, leucine and isoleucine biosynthesis	0	ATP_c + L-Isoleucine_c + tRNA(Ile)_c = AMP_c + Pyrophosphate_c + L-Isoleucyl-tRNA(Ile)_c
R03657_c	0	0	0	0	#DIV/0!	Aminoacyl-tRNA biosynthesis; Valine, leucine and isoleucine biosynthesis	0	ATP_c + L-Leucine_c + tRNA(Leu)_c = AMP_c + Pyrophosphate_c + L-Leucyl-tRNA_c
R03658N_c	0	0	0	0	#DIV/0!	Aminoacyl-tRNA biosynthesis; Lysine biosynthesis	0	ATP_c + L-Lysine_c + tRNA(Lys)_c = AMP_c + Pyrophosphate_c + L-Lysyl-tRNA(Lys)_c
R03659_c	0	0	0	0	#DIV/0!	Aminoacyl-tRNA biosynthesis; Methionine metabolism	0	ATP_c + L-Methionine_c + tRNA(Met)_c = AMP_c + Pyrophosphate_c + L-Methionyl-tRNA_c
R03660_c	0	0	0	0	#DIV/0!	Aminoacyl-tRNA biosynthesis; Phenylalanine, tyrosine and tryptophan biosynthesis	0	ATP_c + L-Phenylalanine_c + tRNA(Phe)_c = AMP_c + Pyrophosphate_c + L-Phenylalanyl-tRNA(Phe)_c
R03661_c	0	0	0	0	#DIV/0!	Aminoacyl-tRNA biosynthesis; Arginine and proline metabolism	0	ATP_c + L-Proline_c + tRNA(Pro)_c = AMP_c + Pyrophosphate_c + L-Prolyl-tRNA(Pro)_c
R03662_c	0	0	0	0	#DIV/0!	Aminoacyl-tRNA biosynthesis; Glycine, serine and threonine metabolism	0	ATP_c + L-Serine_c + tRNA(Ser)_c = AMP_c + Pyrophosphate_c + L-Seryl-tRNA(Ser)_c
R03663_c	0	0	0	0	#DIV/0!	Aminoacyl-tRNA biosynthesis; Glycine, serine and threonine metabolism	0	ATP_c + L-Threonine_c + tRNA(Thr)_c = AMP_c + Pyrophosphate_c + L-Threonyl-tRNA(Thr)_c
R03664_c	0	0	0	0	#DIV/0!	Aminoacyl-tRNA biosynthesis; Tryptophan metabolism	0	ATP_c + L-Tryptophan_c + tRNA(Trp)_c = AMP_c + Pyrophosphate_c + L-Tryptophanyl-tRNA(Trp)_c
R03665_c	0	0	0	0	#DIV/0!	Aminoacyl-tRNA biosynthesis; Valine, leucine and isoleucine biosynthesis	0	ATP_c + L-Valine_c + tRNA(Val)_c = AMP_c + Pyrophosphate_c + L-Valyl-tRNA(Val)_c
R03674_c	0	0	0	0	#DIV/0!	Tyrosine metabolism	0	L-Dopachrome_c = 5,6-Dihydroxyindole_c + CO2_c
R03678_c	0	0	0	0	#DIV/0!	Porphyrin and chlorophyll metabolism	0	Biliverdin_c + Reduced ferredoxin_c = (3Z)-Phytochromobilin_c + Oxidized ferredoxin_c
R03683_c	0	0	0	0	#DIV/0!	Porphyrin and chlorophyll metabolism	0	Hemoglobin_c + FADH2_c + 3 Oxygen_c = Globin_c + Biliverdin_c + CO_c + Fe3+_c + FAD_c + 3 H2O_c
R03719_c	0	0	0	0	#DIV/0!	Bile acid biosynthesis	0	CoA_c + 3alpha,7alpha,12alpha-Trihydroxy-5beta-24-oxocholestanoyl-CoA_c = Propanoyl-CoA_c + Choloyl-CoA_c
R03738_c	0	0	0	0	#DIV/0!	Indole and ipecac alkaloid biosynthesis; Terpenoid biosynthesis	0	Tryptamine_c + Secologanin_c = 3-alpha(S)-Strictosidine_c + H2O_c
R03775_c	0	0	0	0	#DIV/0!	Biosynthesis of steroids	0	Cycloeucalenol_c = Obtusifoliol_c
R03776_c	0	0	0	0	#DIV/0!	Fatty acid elongation in mitochondria	0	trans-Oct-2-enoyl-CoA_c + NADPH_c + H+_c = Octanoyl-CoA_c + NADP+_c
R03777N_x	6.8162e-09	1.14924e-05	1.66503e-08	4.77049e-09	-0.300125	Fatty acid metabolism	0	Octanoyl-CoA_x + Oxygen_x = trans-Oct-2-enoyl-CoA_x + H2O2_x
R03778_x	-6.8162e-09	-1.14924e-05	-1.66503e-08	-4.77049e-09	-0.300125	Fatty acid metabolism	1	Octanoyl-CoA_x + Acetyl-CoA_x = CoA_x + 3-Oxodecanoyl-CoA_x
R03806_c	0	0	0	0	#DIV/0!	Diterpenoid biosynthesis	0	Gibberellin A44 diacid_c + 2-Oxoglutarate_c + Oxygen_c = Gibberellin A19_c + Succinate_c + CO2_c + H2O_c
R03807_c	0	0	0	0	#DIV/0!	Diterpenoid biosynthesis	0	Gibberellin A19_c = Gibberellin A20_c + CO2_c
R03809_c	0	0	0	0	#DIV/0!	Diterpenoid biosynthesis	0	Gibberellin A20_c + 2-Oxoglutarate_c + Oxygen_c = Gibberellin A29_c + Succinate_c + CO2_c
R03815_c	0	0	0	0	#DIV/0!	Glycine, serine and threonine metabolism	0	Dihydrolipoylprotein_c + NAD+_c = Lipoylprotein_c + NADH_c + H+_c
R03824_c	0	0	0	0	#DIV/0!	Biosynthesis of steroids	0	gamma-Carotene_c + Reduced acceptor_c + H+_c = beta-Carotene_c + Acceptor_c
R03845_c	0	0	0	0	#DIV/0!	Porphyrin and chlorophyll metabolism	0	Protochlorophyllide_c + NADPH_c + H+_c = Chlorophyllide_c + NADP+_c
R03847_c	0	0	0	0	#DIV/0!	C21-Steroid hormone metabolism	0	Corticosterone_c + NAD+_c = 11-Dehydrocorticosterone_c + NADH_c + H+_c
R03856_c	0	0	0	0	#DIV/0!	Fatty acid elongation in mitochondria	0	2-trans-Dodecenoyl-CoA_c + NADPH_c + H+_c = Lauroyl-CoA_c + NADP+_c
R03857N_x	6.8162e-09	1.14924e-05	1.66503e-08	4.77049e-09	-0.300125	Fatty acid metabolism	0	Lauroyl-CoA_x + Oxygen_x = 2-trans-Dodecenoyl-CoA_x + H2O2_x
R03858_x	-6.8162e-09	-1.14924e-05	-1.66503e-08	-4.77049e-09	-0.300125	Fatty acid metabolism	1	Lauroyl-CoA_x + Acetyl-CoA_x = CoA_x + 3-Oxotetradecanoyl-CoA_x
R03866_c	0	0	0	0	#DIV/0!	Arachidonic acid metabolism	0	Leukotriene B4_c + NADPH_c + H+_c + Oxygen_c = 20-OH-Leukotriene B4_c + NADP+_c + H2O_c
R03867_c	0	0	0	0	#DIV/0!	Arachidonic acid metabolism	0	Leukotriene C4_c + H2O_c = Leukotriene D4_c + Glutamate_c
R03869_c	0	0	0	0	#DIV/0!	Valine, leucine and isoleucine degradation	0	(S)-Methylmalonate semialdehyde_c + NAD+_c + H2O_c = Methylmalonate_c + NADH_c
R03875_c	0	0	0	0	#DIV/0!	Lysine degradation	0	Protein lysine_c + S-Adenosyl-L-methionine_c = Protein N6-methyl-L-lysine_c + S-Adenosyl-L-homocysteine_c
R03877_c	0	0	0	0	#DIV/0!	Porphyrin and chlorophyll metabolism	0	ATP_c + Protoporphyrin_c + Magnesium_c + H2O_c = ADP_c + Orthophosphate_c + Magnesium protoporphyrin_c + 2 H+_c
R03893_c	0	0	0	0	#DIV/0!	1,4-Dichlorobenzene degradation	0	cis-4-Carboxymethylenebut-2-en-4-olide_c + H2O_c = 2-Maleylacetate_c
R03896_c	0	0	0	0	#DIV/0!	Valine, leucine and isoleucine biosynthesis	1	(R)-2-Methylmalate_c = 2-Methylmaleate_c + H2O_c
R03898_c	0	0	0	0	#DIV/0!	Valine, leucine and isoleucine biosynthesis	1	2-Methylmaleate_c + H2O_c = D-erythro-3-Methylmalate_c
R03905_c	0	0	0	0	#DIV/0!	Glutamate metabolism	0	L-Glutamyl-tRNA(Gln)_c + L-Glutamine_c + ATP_c + H2O_c = Glutaminyl-tRNA_c + L-Glutamate_c + Orthophosphate_c + ADP_c
R03916_c	0	0	0	0	#DIV/0!	Glutathione metabolism	0	R-S-Glutathione_c + H2O_c = R-S-Alanylglycine_c + L-Glutamate_c
R03920_c	-0.0132308	-0.0121711	-0.0132295	-0.0132288	-0.000145618	Starch and sucrose metabolism	1	ATP_c + beta-D-Fructose_c = ADP_c + beta-D-Fructose 6-phosphate_c
R03921_c	2.75386e-08	5.00552e-05	3.33672e-08	1.86999e-08	-0.320955	Starch and sucrose metabolism	0	Sucrose 6-phosphate_c + H2O_c = beta-D-Fructose_c + alpha-D-Glucose 6-phosphate_c
R03940_c	0	0	0	0	#DIV/0!	Aminoacyl-tRNA biosynthesis; Methionine metabolism; One carbon pool by folate	0	L-Methionyl-tRNA_c + 10-Formyltetrahydrofolate_c = Tetrahydrofolate_c + N-Formylmethionyl-tRNA_c
R03943_c	0	0	0	0	#DIV/0!	Tyrosine metabolism	0	N-Methyltyramine_c + S-Adenosyl-L-methionine_c = Hordenine_c + S-Adenosyl-L-homocysteine_c
R03955_c	0	0	0	0	#DIV/0!	Tryptophan metabolism	0	Xanthurenic acid_c = 8-Methoxykynurenate_c
R03968_c	0.006195	0.006195	0.006195	0.006195	0	Valine, leucine and isoleucine biosynthesis	1	(2S)-2-Isopropylmalate_c = 2-Isopropylmaleate_c + H2O_c
R03970_c	0	0	0	0	#DIV/0!	Cyanoamino acid metabolism	0	3-Cyano-L-alanine_c + L-Glutamate_c = gamma-Glutamyl-beta-cyanoalanine_c + H2O_c
R03971_c	0	0	0	0	#DIV/0!	Cyanoamino acid metabolism	0	3-Cyano-L-alanine_c + Glutamate_c = gamma-Glutamyl-beta-aminopropiononitrile_c + H2O_c + CO2_c
R03980_c	0	0	0	0	#DIV/0!	Androgen and estrogen metabolism	0	Estrone 3-sulfate_c + H2O_c = Sulfate_c + Estrone_c
R03989_c	0	0	0	0	#DIV/0!	Fatty acid elongation in mitochondria	0	trans-Tetradec-2-enoyl-CoA_c + NADPH_c + H+_c = Tetradecanoyl-CoA_c + NADP+_c
R03990N_x	6.8162e-09	1.14924e-05	1.66503e-08	4.77049e-09	-0.300125	Fatty acid metabolism	0	Tetradecanoyl-CoA_x + Oxygen_x = trans-Tetradec-2-enoyl-CoA_x + H2O2_x
R03991_x	-6.8162e-09	-1.14924e-05	-1.66503e-08	-4.77049e-09	-0.300125	Fatty acid metabolism	1	Tetradecanoyl-CoA_x + Acetyl-CoA_x = CoA_x + 3-Oxopalmitoyl-CoA_x
R04001_c	-0.006195	-0.006195	-0.006195	-0.006195	0	Valine, leucine and isoleucine biosynthesis (&quot;&quot;leucine&quot;&quot;)	1	(2R,3S)-3-Isopropylmalate_c = 2-Isopropylmaleate_c + H2O_c
R04008_c	0	0	0	0	#DIV/0!	Arginine and proline metabolism	1	4-Guanidinobutanal_c + CO2_c = 2-Oxoarginine_c
R04019_c	0	0	0	0	#DIV/0!	Sphingolipid metabolism	0	Digalactosylceramide_c + H2O_c = Galactosylceramide_c + Galactose_c
R04025_c	0	0	0	0	#DIV/0!	Urea cycle and metabolism of amino groups	0	N-Acetylputrescine_c + H2O_c + Oxygen_c = N4-Acetylaminobutanal_c + NH3_c + H2O2_c
R04027_c	0	0	0	0	#DIV/0!	Alkaloid biosynthesis II	0	N-Methylputrescine_c + Oxygen_c = 1-Methylpyrrolinium_c + H2O2_c + NH3_c
R04035_c	0	0	0	0	#DIV/0!	Histidine metabolism	0	Phosphoribosyl-ATP_c + H2O_c = Phosphoribosyl-AMP_c + Pyrophosphate_c
R04037_c	0	0	0	0	#DIV/0!	Histidine metabolism	0	Phosphoribosyl-AMP_c + H2O_c = 5-(5-Phospho-D-ribosylaminoformimino)-1-(5-phosphoribosyl)-imidazole-4-carboxamide_c
R04053_c	0	0	0	0	#DIV/0!	Aminophosphonate metabolism	0	3-Phosphonopyruvate_c = Phosphonoacetaldehyde_c + CO2_c
R04065_c	0	0	0	0	#DIV/0!	Histidine metabolism	0	Imidazole-4-acetaldehyde_c + NAD+_c + H2O_c = Imidazole-4-acetate_c + NADH_c + H+_c
R04094_c	0	0	0	0	#DIV/0!	Tryptophan metabolism	0	Glucobrassicin_c + H2O_c = 3-Indoleacetonitrile_c + D-Glucose_c + Sulfate_c + Sulfur_c
R04095_c	0	0	0	0	#DIV/0!	Valine, leucine and isoleucine degradation	0	3-Methylbutanoyl-CoA_c + FAD_c = 3-Methylcrotonyl-CoA_c + FADH2_c
R04097_c	0	0	0	0	#DIV/0!	Valine, leucine and isoleucine degradation	0	S-(3-Methylbutanoyl)-dihydrolipoamide_c + CoA_c = 3-Methylbutanoyl-CoA_c + Dihydrolipoamide_c
R04109_c	0	0	0	0	#DIV/0!	Porphyrin and chlorophyll metabolism	0	L-Glutamyl-tRNA(Glu)_c + NADPH_c + H+_c = (S)-4-Amino-5-oxopentanoate_c + tRNA(Glu)_c + NADP+_c
R04125_c	0	0	0	0	#DIV/0!	Glycine, serine and threonine metabolism; One carbon pool by folate	1	Tetrahydrofolate_c + S-Aminomethyldihydrolipoylprotein_c = 5,10-Methylenetetrahydrofolate_c + NH3_c + Dihydrolipoylprotein_c
R04134_c	0	0	0	0	#DIV/0!	Tyrosine metabolism	0	2-Hydroxyhepta-2,4-dienedioate_c = 2-Oxohept-3-enedioate_c
R04137_c	0	0	0	0	#DIV/0!	Valine, leucine and isoleucine degradation	1	3-Hydroxyisovaleryl-CoA_c = 3-Methylcrotonyl-CoA_c + H2O_c
R04138_c	0	0	0	0	#DIV/0!	Valine, leucine and isoleucine degradation	0	ATP_c + 3-Methylcrotonyl-CoA_c + HCO3-_c = ADP_c + Orthophosphate_c + 3-Methylglutaconyl-CoA_c
R04144_c	2.18143e-10	0.000197841	2.07063e-10	5.08913e-09	22.3293	Purine metabolism	0	ATP_c + 5-Phosphoribosylamine_c + Glycine_c = ADP_c + Orthophosphate_c + 5'-Phosphoribosylglycinamide_c
R04170_x	-6.8162e-09	-1.14924e-05	-1.66503e-08	-4.77049e-09	-0.300125	Fatty acid metabolism	1	(S)-3-Hydroxydodecanoyl-CoA_x = 2-trans-Dodecenoyl-CoA_x + H2O_x
R04172_c	0	0	0	0	#DIV/0!	Tryptophan metabolism	0	3-Hydroxy-L-kynurenine_c = 3-Hydroxykynurenamine_c + CO2_c
R04173_c	-9.99811e-08	-0.00143334	-0.00855815	-0.0718241	718376	Glycine, serine and threonine metabolism	1	O-Phospho-L-serine_c + 2-Oxoglutarate_c = 3-Phosphonooxypyruvate_c + L-Glutamate_c
R04198_c	0.000345995	0.000334367	0.000353403	0.000356857	0.0313933	Lysine biosynthesis	0	L-2,3-Dihydrodipicolinate_c + NADH_c + H+_c = 2,3,4,5-Tetrahydrodipicolinate_c + NAD+_c
R04204_c	0	0	0	0	#DIV/0!	Valine, leucine and isoleucine degradation	0	2-Methylbut-2-enoyl-CoA_c + H2O_c = (2S,3S)-3-Hydroxy-2-methylbutanoyl-CoA_c
R04208_c	2.18143e-10	0.000197841	2.07063e-10	5.08913e-09	22.3293	Purine metabolism	0	ATP_c + 2-(Formamido)-N1-(5'-phosphoribosyl)acetamidine_c = ADP_c + Orthophosphate_c + Aminoimidazole ribotide_c
R04209_c	-2.18143e-10	-0.000197841	-2.07063e-10	-5.08913e-09	22.3293	Purine metabolism	1	1-(5-Phospho-D-ribosyl)-5-amino-4-imidazolecarboxylate_c = Aminoimidazole ribotide_c + CO2_c
R04212_c	0	0	0	0	#DIV/0!	Alanine and aspartate metabolism	0	L-Aspartyl-tRNA(Asn)_c + L-Glutamine_c + ATP_c + H2O_c = L-Asparaginyl-tRNA(Asn)_c + L-Glutamate_c + Orthophosphate_c + ADP_c
R04223_c	0	0	0	0	#DIV/0!	Benzoate degradation via hydroxylation; Fluorene degradation	0	(Z)-5-Oxohex-2-enedioate_c + H2O_c = 4-Hydroxy-2-oxopentanoate_c + CO2_c
R04224_c	0	0	0	0	#DIV/0!	Valine, leucine and isoleucine degradation	0	2-Methylprop-2-enoyl-CoA_c + H2O_c = (S)-3-Hydroxyisobutyryl-CoA_c
R04225_c	0	0	0	0	#DIV/0!	Valine, leucine and isoleucine degradation	0	3-Methyl-2-oxopentanoate_c + Lipoamide_c = S-(2-Methylbutanoyl)-dihydrolipoamide_c + CO2_c
R04230_c	0	0	0	0	#DIV/0!	Pantothenate and CoA biosynthesis	0	ATP_c + D-4'-Phosphopantothenate_c + L-Cysteine_c = AMP_c + Pyrophosphate_c + (R)-4'-Phosphopantothenoyl-L-cysteine_c
R04231_c	0	0	0	0	#DIV/0!	Pantothenate and CoA biosynthesis	0	CTP_c + D-4'-Phosphopantothenate_c + L-Cysteine_c = CMP_c + Pyrophosphate_c + (R)-4'-Phosphopantothenoyl-L-cysteine_c
R04237_c	0	0	0	0	#DIV/0!	Porphyrin and chlorophyll metabolism	0	S-Adenosyl-L-methionine_c + Magnesium protoporphyrin_c = S-Adenosyl-L-homocysteine_c + Magnesium protoporphyrin monomethyl ester_c
R04241_c	0	0	0	0	#DIV/0!	Folate biosynthesis	1	ATP_c + Tetrahydrofolyl-[Glu](n)_c + L-Glutamate_c = ADP_c + Orthophosphate_c + Tetrahydrofolyl-[Glu](n)_c
R04242_c	0	0	0	0	#DIV/0!	Folate biosynthesis	0	Tetrahydrofolyl-[Glu](n)_c = Poly-L-glutamate_c + Tetrahydrofolate_c
R04247_c	0	0	0	0	#DIV/0!	Aminophosphonate metabolism	0	CTP_c + (2-Aminoethyl)phosphonate_c = Pyrophosphate_c + CMP-2-aminoethylphosphonate_c
R04257_c	0	0	0	0	#DIV/0!	Stilbene, coumarine and lignin biosynthesis	0	3,4',5-Trihydroxystilbene_c = 3,3',4'5-Tetrahydroxystilbene_c
R04276_c	0	0	0	0	#DIV/0!	Flavonoid biosynthesis	0	cis-3,4-Leucopelargonidin_c + 2-Oxoglutarate_c + Oxygen_c = Pelargonidin_c + Succinate_c + CO2_c + 2 H2O_c
R04300_c	0	0	0	0	#DIV/0!	Tyrosine metabolism	0	4-(2-Aminoethyl)-1,2-benzenediol_c + H2O_c + Oxygen_c = 3,4-Dihydroxyphenylacetaldehyde_c + NH3_c + H2O2_c
R04313_c	0	0	0	0	#DIV/0!	Lysine degradation	0	Protein N6,N6,N6-trimethyl-L-lysine_c + H2O_c = N6,N6,N6-Trimethyl-L-lysine_c + Protein_c
R04326_c	2.18143e-10	0.000197841	2.07063e-10	5.08913e-09	22.3293	One carbon pool by folate	1	5'-Phosphoribosylglycinamide_c + 5,10-Methenyltetrahydrofolate_c + H2O_c = 5'-Phosphoribosyl-N-formylglycinamide_c + Tetrahydrofolate_c
R04352_c	0	0	0	0	#DIV/0!	Androgen and estrogen metabolism	0	3alpha-Hydroxy-5beta-androstan-17-one_c + UDP-glucuronate_c = Etiocholan-3alpha-ol-17-one 3-glucuronide_c + UDP_c
R04353_c	0	0	0	0	#DIV/0!	Androgen and estrogen metabolism	0	2-Methoxyestrone_c + UDP-glucuronate_c = 2-Methoxyestrone 3-glucuronide_c + UDP_c
R04354_c	0	0	0	0	#DIV/0!	Androgen and estrogen metabolism	0	2-Methoxyestradiol-17beta_c + UDP-glucuronate_c = 2-Methoxy-estradiol-17beta 3-glucuronide_c + UDP_c
R04355_c	0	0	0	0	#DIV/0!	Fatty acid biosynthesis	0	Acetyl-[acyl-carrier protein]_c + Malonyl-[acyl-carrier protein]_c = Acetoacetyl-[acp]_c + CO2_c + Acyl-carrier protein_c_b
R04355_p	0.01043	0.0104415	0.01043	0.01043	-1.96137e-07	Fatty acid biosynthesis	0	Acetyl-[acyl-carrier protein]_p + Malonyl-[acyl-carrier protein]_p = Acetoacetyl-[acp]_p + CO2_p + Acyl-carrier protein_p_b
R04360_c	0	0	0	0	#DIV/0!	Ether lipid metabolism New!	0	O-Alkylglycerone phosphate_c + NADPH_c = 1-Alkyl-sn-glycero-3-phosphate_c + NADP+_c
R04361_c	0	0	0	0	#DIV/0!	Ether lipid metabolism New!	0	Acyl-CoA_c + 1-Alkyl-sn-glycero-3-phosphate_c = CoA_c + 2-Acyl-1-alkyl-sn-glycero-3-phosphate_c
R04365_c	0	0	0	0	#DIV/0!	Lysine biosynthesis	0	Succinyl-CoA_c + 2,3,4,5-Tetrahydrodipicolinate_c + H2O_c = CoA_c + N-Succinyl-2-L-amino-6-oxoheptanedioate_c
R04377_c	0	0	0	0	#DIV/0!	Glycerolipid metabolism	0	3-D-Glucosyl-1,2-diacylglycerol_c + UDP-glucose_c = Diglucosyl-diacylglycerol_c + UDP_c
R04378_c	0	0	0	0	#DIV/0!	Purine metabolism	1	1-(5'-Phosphoribosyl)-5-amino-4-imidazolecarboxamide_c + Pyrophosphate_c = 5-Amino-4-imidazolecarboxyamide_c + 5-Phospho-alpha-D-ribose 1-diphosphate_c
R04390_c	1.06228e-07	0.000144601	9.8151e-08	5.94336e-08	-0.440508	Lysine biosynthesis	0	alpha-Aminoadipoyl-S-acyl enzyme_c + NADPH_c + H+_c = L-2-Aminoadipate 6-semialdehyde_c + Holo-Lys2_c + NADP+_c
R04391_c	0	0	0	0	#DIV/0!	Pantothenate and CoA biosynthesis	0	ATP_c + N-((R)-Pantothenoyl)-L-cysteine_c = ADP_c + (R)-4'-Phosphopantothenoyl-L-cysteine_c
R04404_c	0	0	0	0	#DIV/0!	Inositol phosphate metabolism; Phosphatidylinositol signaling system	0	1-Phosphatidyl-D-myo-inositol 4,5-bisphosphate_c + H2O_c = 1-Phosphatidyl-1D-myo-inositol 4-phosphate_c + Orthophosphate_c
R04405_c	0	0	0	0	#DIV/0!	Methionine metabolism	0	5-Methyltetrahydropteroyltri-L-glutamate_c + L-Homocysteine_c = Tetrahydropteroyltri-L-glutamate_c + L-Methionine_c
R04420_c	0	0	0	0	#DIV/0!	Methionine metabolism	0	S-Methyl-5-thio-D-ribose 1-phosphate_c = S-Methyl-5-thio-D-ribulose 1-phosphate_c
R04426_c	0.006195	0.006195	0.006195	0.006195	0	Valine, leucine and isoleucine biosynthesis	1	(2R,3S)-3-Isopropylmalate_c + NAD+_c = (2S)-2-Isopropyl-3-oxosuccinate_c + NADH_c + H+_c
R04427_c	0	0	0	0	#DIV/0!	Biosynthesis of steroids	0	S-Adenosyl-L-methionine_c + Zymosterol_c = S-Adenosyl-L-homocysteine_c + Fecosterol_c
R04428_c	0	0	0	0	#DIV/0!	Fatty acid biosynthesis	1	(3R)-3-Hydroxybutanoyl-[acyl-carrier protein]_c = But-2-enoyl-[acyl-carrier protein]_c + H2O_c
R04428_p	0.01043	0.0104415	0.01043	0.01043	-1.96137e-07	Fatty acid biosynthesis	1	(3R)-3-Hydroxybutanoyl-[acyl-carrier protein]_p = But-2-enoyl-[acyl-carrier protein]_p + H2O_p
R04429_c	0	0	0	0	#DIV/0!	Fatty acid biosynthesis	1	Butyryl-[acp]_c + NAD+_c = But-2-enoyl-[acyl-carrier protein]_c + NADH_c
R04429_p	-0.01043	-0.0104415	-0.01043	-0.01043	-1.96137e-07	Fatty acid biosynthesis	1	Butyryl-[acp]_p + NAD+_p = But-2-enoyl-[acyl-carrier protein]_p + NADH_p
R04430_c	0	0	0	0	#DIV/0!	Fatty acid biosynthesis	1	Butyryl-[acp]_c + NADP+_c = But-2-enoyl-[acyl-carrier protein]_c + NADPH_c + H+_c
R04432_c	0	0	0	0	#DIV/0!	Propanoate metabolism	1	Electron-transferring flavoprotein_c + Propanoyl-CoA_c = Reduced electron-transferring flavoprotein_c + Propenoyl-CoA_c
R04440_c	-5.51079e-06	-0.00122099	-8.66063e-07	-0.0104644	1897.9	Valine, leucine and isoleucine biosynthesis	1	(R)-2,3-Dihydroxy-3-methylbutanoate_c + NADP+_c = 3-Hydroxy-3-methyl-2-oxobutanoic acid_c + NADPH_c
R04441_c	5.51079e-06	0.00122099	8.66063e-07	0.0104644	1897.9	Valine, leucine and isoleucine biosynthesis	0	(R)-2,3-Dihydroxy-3-methylbutanoate_c = 3-Methyl-2-oxobutanoic acid_c + H2O_c
R04448_c	0	0	0	0	#DIV/0!	Thiamine metabolism	0	ATP_c + 5-(2-Hydroxyethyl)-4-methylthiazole_c = ADP_c + 4-Methyl-5-(2-phosphoethyl)-thiazole_c
R04452_c	0	0	0	0	#DIV/0!	Ether lipid metabolism	0	2-Acetyl-1-alkyl-sn-glycero-3-phosphocholine_c + H2O_c = 1-Organyl-2-lyso-sn-glycero-3-phosphocholine_c + Acetate_c
R04457_c	0	0	0	0	#DIV/0!	Riboflavin metabolism	0	4-(1-D-Ribitylamino)-5-amino-2,6-dihydroxypyrimidine_c + 3,4-Dihydroxy-2-butanone 4-phosphate_c = 6,7-Dimethyl-8-(1-D-ribityl)lumazine_c + 2 H2O_c + Orthophosphate_c
R04463_c	2.18143e-10	0.000197841	2.07063e-10	5.08913e-09	22.3293	Purine metabolism	0	ATP_c + 5'-Phosphoribosyl-N-formylglycinamide_c + L-Glutamine_c + H2O_c = ADP_c + Orthophosphate_c + 2-(Formamido)-N1-(5'-phosphoribosyl)acetamidine_c + L-Glutamate_c
R04469_c	0	0	0	0	#DIV/0!	Glycerolipid metabolism	0	1,2-Diacyl-3-beta-D-galactosyl-sn-glycerol_c + UDP-D-galactose_c = Digalactosyl-diacylglycerol_c + UDP_c
R04470_c	0	0	0	0	#DIV/0!	Glycerolipid metabolism	0	Digalactosyl-diacylglycerol_c + H2O_c = 1,2-Diacyl-3-beta-D-galactosyl-sn-glycerol_c + Galactose_c
R04475_c	0	0	0	0	#DIV/0!	Lysine biosynthesis	0	N-Succinyl-2-L-amino-6-oxoheptanedioate_c + L-Glutamate_c = N-Succinyl-LL-2,6-diaminoheptanedioate_c + 2-Oxoglutarate_c
R04506_c	0	0	0	0	#DIV/0!	Bile acid biosynthesis	0	3alpha,7alpha-Dihydroxy-5beta-cholestan-26-al_c + NAD+_c + H2O_c = 3alpha,7alpha-Dihydroxy-5beta-cholestanate_c + NADH_c + H+_c
R04509_c	0	0	0	0	#DIV/0!	Thiamine metabolism	0	ATP_c + 4-Amino-2-methyl-5-phosphomethylpyrimidine_c = ADP_c + 2-Methyl-4-amino-5-hydroxymethylpyrimidine diphosphate_c
R04513_c	0	0	0	0	#DIV/0!	Inositol phosphate metabolism; Phosphatidylinositol signaling system	0	Phosphatidylinositol-3,4,5-trisphosphate_c + H2O_c = 1-Phosphatidyl-D-myo-inositol 4,5-bisphosphate_c + Orthophosphate_c
R04515_c	0	0	0	0	#DIV/0!	Ascorbate and aldarate metabolism	1	(4R,5S)-4,5,6-Trihydroxy-2,3-dioxohexanoate_c + H2O_c = L-Xylonate_c + CO2_c
R04533_c	0	0	0	0	#DIV/0!	Fatty acid biosynthesis	1	(3R)-3-Hydroxybutanoyl-[acyl-carrier protein]_c + NADP+_c = Acetoacetyl-[acp]_c + NADPH_c
R04533_p	-0.01043	-0.0104415	-0.01043	-0.01043	-1.96137e-07	Fatty acid biosynthesis	1	(3R)-3-Hydroxybutanoyl-[acyl-carrier protein]_p + NADP+_p = Acetoacetyl-[acp]_p + NADPH_p
R04534_c	0	0	0	0	#DIV/0!	Fatty acid biosynthesis	1	(3R)-3-Hydroxydecanoyl-[acyl-carrier protein]_c + NADP+_c = 3-Oxodecanoyl-[acp]_c + NADPH_c
R04534_p	-0.01043	-0.0104415	-0.01043	-0.01043	-1.96137e-07	Fatty acid biosynthesis	1	(3R)-3-Hydroxydecanoyl-[acyl-carrier protein]_p + NADP+_p = 3-Oxodecanoyl-[acp]_p + NADPH_p
R04535_c	0	0	0	0	#DIV/0!	Fatty acid biosynthesis	1	(3R)-3-Hydroxydecanoyl-[acyl-carrier protein]_c = trans-Dec-2-enoyl-[acp]_c + H2O_c
R04535_p	0.01043	0.0104415	0.01043	0.01043	-1.96137e-07	Fatty acid biosynthesis	1	(3R)-3-Hydroxydecanoyl-[acyl-carrier protein]_p = trans-Dec-2-enoyl-[acp]_p + H2O_p
R04536_c	0	0	0	0	#DIV/0!	Fatty acid biosynthesis	1	(3R)-3-Hydroxyoctanoyl-[acyl-carrier protein]_c + NADP+_c = 3-Oxooctanoyl-[acp]_c + NADPH_c
R04536_p	-0.01043	-0.0104415	-0.01043	-0.01043	-1.96137e-07	Fatty acid biosynthesis	1	(3R)-3-Hydroxyoctanoyl-[acyl-carrier protein]_p + NADP+_p = 3-Oxooctanoyl-[acp]_p + NADPH_p
R04537_c	0	0	0	0	#DIV/0!	Fatty acid biosynthesis	1	(3R)-3-Hydroxyoctanoyl-[acyl-carrier protein]_c = trans-Oct-2-enoyl-[acp]_c + H2O_c
R04537_p	0.01043	0.0104415	0.01043	0.01043	-1.96137e-07	Fatty acid biosynthesis	1	(3R)-3-Hydroxyoctanoyl-[acyl-carrier protein]_p = trans-Oct-2-enoyl-[acp]_p + H2O_p
R04543_c	0	0	0	0	#DIV/0!	Fatty acid biosynthesis	1	(3R)-3-Hydroxypalmitoyl-[acyl-carrier protein]_c + NADP+_c = 3-Oxohexadecanoyl-[acp]_c + NADPH_c
R04543_p	-0.01043	-0.0104415	-0.01043	-0.01043	-1.96137e-07	Fatty acid biosynthesis	1	(3R)-3-Hydroxypalmitoyl-[acyl-carrier protein]_p + NADP+_p = 3-Oxohexadecanoyl-[acp]_p + NADPH_p
R04544_c	0	0	0	0	#DIV/0!	Fatty acid biosynthesis	1	(3R)-3-Hydroxypalmitoyl-[acyl-carrier protein]_c = trans-Hexadec-2-enoyl-[acp]_c + H2O_c
R04544_p	0.01043	0.0104415	0.01043	0.01043	-1.96137e-07	Fatty acid biosynthesis	1	(3R)-3-Hydroxypalmitoyl-[acyl-carrier protein]_p = trans-Hexadec-2-enoyl-[acp]_p + H2O_p
R04546_c	0	0	0	0	#DIV/0!	Bile acid biosynthesis	0	CoA_c + 3alpha,7alpha-Dihydroxy-5beta-cholestanoyl-CoA_c = Propanoyl-CoA_c + Chenodeoxycholoyl-CoA_c
R04547_c	0	0	0	0	#DIV/0!	Bile acid biosynthesis	0	3alpha,7alpha-Dihydroxy-5beta-cholestanoyl-CoA_c + FAD_c = 3alpha,7alpha-Dihydroxy-5beta-cholest-24-enoyl-CoA_c + FADH2_c
R04558_c	0	0	0	0	#DIV/0!	Histidine metabolism	0	N-(5'-Phospho-D-1'-ribulosylformimino)-5-amino-1-(5''-phospho-D-ribosyl)-4-imidazolecarboxamide_c + L-Glutamine_c = 1-(5'-Phosphoribosyl)-5-amino-4-imidazolecarboxamide_c + L-Glutamate_c + D-erythro-1-(Imidazol-4-yl)glycerol 3-phosphate_c
R04559_c	2.18143e-10	0.000197841	2.07063e-10	5.08913e-09	22.3293	Purine metabolism	1	1-(5'-Phosphoribosyl)-5-amino-4-(N-succinocarboxamide)-imidazole_c = Fumarate_c + 1-(5'-Phosphoribosyl)-5-amino-4-imidazolecarboxamide_c
R04560_c	2.18143e-10	0.000197841	2.07063e-10	5.08913e-09	22.3293	Purine metabolism; One carbon pool by folate (histidine)	0	10-Formyltetrahydrofolate_c + 1-(5'-Phosphoribosyl)-5-amino-4-imidazolecarboxamide_c = Tetrahydrofolate_c + 1-(5'-Phosphoribosyl)-5-formamido-4-imidazolecarboxamide_c
R04566_c	0	0	0	0	#DIV/0!	Fatty acid biosynthesis	1	(3R)-3-Hydroxytetradecanoyl-[acyl-carrier protein]_c + NADP+_c = 3-Oxotetradecanoyl-[acp]_c + NADPH_c
R04566_p	-0.01043	-0.0104415	-0.01043	-0.01043	-1.96137e-07	Fatty acid biosynthesis	1	(3R)-3-Hydroxytetradecanoyl-[acyl-carrier protein]_p + NADP+_p = 3-Oxotetradecanoyl-[acp]_p + NADPH_p
R04567_c	0	0	0	0	#DIV/0!	Lipopolysaccharide biosynthesis	0	(3R)-3-Hydroxytetradecanoyl-[acyl-carrier protein]_c + UDP-N-acetyl-D-glucosamine_c = Acyl-carrier protein_c_b + UDP-3-O-(3-hydroxytetradecanoyl)-N-acetylglucosamine_c
R04568_c	0	0	0	0	#DIV/0!	Fatty acid biosynthesis	1	(3R)-3-Hydroxytetradecanoyl-[acyl-carrier protein]_c = trans-Tetradec-2-enoyl-[acp]_c + H2O_c
R04568_p	0.01043	0.0104415	0.01043	0.01043	-1.96137e-07	Fatty acid biosynthesis	1	(3R)-3-Hydroxytetradecanoyl-[acyl-carrier protein]_p = trans-Tetradec-2-enoyl-[acp]_p + H2O_p
R04591_c	2.18143e-10	0.000197841	2.07063e-10	5.08913e-09	22.3293	Purine metabolism	1	ATP_c + 1-(5-Phospho-D-ribosyl)-5-amino-4-imidazolecarboxylate_c + L-Aspartate_c = ADP_c + Orthophosphate_c + 1-(5'-Phosphoribosyl)-5-amino-4-(N-succinocarboxamide)-imidazole_c
R04592_c	0	0	0	0	#DIV/0!	Bile acid biosynthesis	0	3alpha,7alpha,12alpha-Trihydroxy-5beta-cholestanoyl-CoA_c + FAD_c = 3alpha,7alpha,12alpha-Trihydroxy-5beta-cholest-24-enoyl-CoA_c + FADH2_c
R04621_c	0	0	0	0	#DIV/0!	Folate biosynthesis	0	Dihydroneopterin phosphate_c + H2O_c = 2-Amino-4-hydroxy-6-(D-erythro-1,2,3-trihydroxypropyl)-7,8-dihydropteridine_c + Orthophosphate_c
R04638_c	0	0	0	0	#DIV/0!	Folate biosynthesis	0	2-Amino-4-hydroxy-6-(erythro-1,2,3-trihydroxypropyl)dihydropteridine triphosphate_c + H2O_c = Dihydroneopterin phosphate_c + Pyrophosphate_c
R04639N_c	0	0	0	0	#DIV/0!	Folate biosynthesis	0	2,5-Diamino-6-(5'-triphosphoryl-3',4'-trihydroxy-2'-oxopentyl)-amino-4-oxopyrimidine_c = 2-Amino-4-hydroxy-6-(erythro-1,2,3-trihydroxypropyl)dihydropteridine triphosphate_c + H2O_c
R04640_c	0	0	0	0	#DIV/0!	Histidine metabolism	0	5-(5-Phospho-D-ribosylaminoformimino)-1-(5-phosphoribosyl)-imidazole-4-carboxamide_c = N-(5'-Phospho-D-1'-ribulosylformimino)-5-amino-1-(5''-phospho-D-ribosyl)-4-imidazolecarboxamide_c
R04658_c	0	0	0	0	#DIV/0!	Lipopolysaccharide biosynthesis	0	2,3,2'3'-Tetrakis(3-hydroxytetradecanoyl)-D-glucosaminyl-1,6-beta-D-glucosamine 1,4'-bisphosphate_c + CMP-3-deoxy-D-manno-octulosonate_c = 3-Deoxy-D-manno-octulosonyl-lipid IV(A)_c + CMP_c
R04666_c	0	0	0	0	#DIV/0!	Pyrimidine metabolism	0	3-Ureidoisobutyrate_c + H2O_c = 3-Aminoisobutanoate_c + CO2_c + NH3_c
R04671_c	0	0	0	0	#DIV/0!	Biosynthesis of steroids	0	4alpha-Methylcholesta-8-en-3beta-ol_c = Methostenol_c
R04672_c	1.90406e-06	0.00059704	2.30995e-07	8.39761e-07	-0.558963	Valine, leucine and isoleucine biosynthesis	0	2-(alpha-Hydroxyethyl)thiamine diphosphate_c + Pyruvate_c = (S)-2-Acetolactate_c + Thiamin diphosphate_c
R04673_c	0.00252	0.00252	0.00252	0.00252	0	Valine, leucine and isoleucine biosynthesis	0	2-Oxobutanoate_c + 2-(alpha-Hydroxyethyl)thiamine diphosphate_c = (S)-2-Aceto-2-hydroxybutanoate_c + Thiamin diphosphate_c
R04674_c	0	0	0	0	#DIV/0!	Histidine metabolism	0	N-Methylhistamine_c + H2O_c + Oxygen_c = Methylimidazole acetaldehyde_c + NH3_c + H2O2_c
R04683_c	0	0	0	0	#DIV/0!	Androgen and estrogen metabolism	0	UDP-glucuronate_c + Estriol_c = UDP_c + 16-Glucuronide-estriol_c
R04686_c	0	0	0	0	#DIV/0!	Stilbene, coumarine and lignin biosynthesis	0	trans-beta-D-Glucosyl-2-hydroxycinnamate_c = cis-beta-D-Glucosyl-2-hydroxycinnamate_c
R04711_c	0	0	0	0	#DIV/0!	Ubiquinone biosynthesis	0	S-Adenosyl-L-methionine_c + 3-Hexaprenyl-4,5-dihydroxybenzoate_c = S-Adenosyl-L-homocysteine_c + 3-Hexaprenyl-4-hydroxy-5-methoxybenzoate_c
R04724_c	0.584474	0.580586	-2.27677e-06	-0.019028	-1.03256	Fatty acid biosynthesis	1	Dodecanoyl-[acyl-carrier protein]_c + NAD+_c = trans-Dodec-2-enoyl-[acp]_c + NADH_c
R04724_p	-0.01043	-0.0104415	-0.01043	-0.01043	-1.96137e-07	Fatty acid biosynthesis	1	Dodecanoyl-[acyl-carrier protein]_p + NAD+_p = trans-Dodec-2-enoyl-[acp]_p + NADH_p
R04725_c	-0.584474	-0.580586	2.27677e-06	0.019028	-1.03256	Fatty acid biosynthesis	1	Dodecanoyl-[acyl-carrier protein]_c + NADP+_c = trans-Dodec-2-enoyl-[acp]_c + NADPH_c + H+_c
R04726_c	0	0	0	0	#DIV/0!	Fatty acid biosynthesis	0	Dodecanoyl-[acyl-carrier protein]_c + Malonyl-[acyl-carrier protein]_c = 3-Oxotetradecanoyl-[acp]_c + CO2_c + Acyl-carrier protein_c_b
R04726_p	0.01043	0.0104415	0.01043	0.01043	-1.96137e-07	Fatty acid biosynthesis	0	Dodecanoyl-[acyl-carrier protein]_p + Malonyl-[acyl-carrier protein]_p = 3-Oxotetradecanoyl-[acp]_p + CO2_p + Acyl-carrier protein_p_b
R04732_c	0	0	0	0	#DIV/0!	Purine metabolism	0	5-Amino-4-imidazole carboxylate_c = 5-Aminoimidazole_c + CO2_c
R04737_x	6.8162e-09	1.14924e-05	1.66503e-08	4.77049e-09	-0.300125	Beta oxidation; Fatty acid metabolism	1	(S)-3-Hydroxyhexadecanoyl-CoA_x + NAD+_x = 3-Oxopalmitoyl-CoA_x + NADH_x
R04738_x	-6.8162e-09	-1.14924e-05	-1.66503e-08	-4.77049e-09	-0.300125	Fatty acid metabolism	1	(S)-3-Hydroxyhexadecanoyl-CoA_x = trans-Hexadec-2-enoyl-CoA_x + H2O_x
R04739_x	6.8162e-09	1.14924e-05	1.66503e-08	4.77049e-09	-0.300125	Beta oxidation; Fatty acid metabolism	1	(S)-3-Hydroxytetradecanoyl-CoA_x + NAD+_x = 3-Oxotetradecanoyl-CoA_x + NADH_x
R04740_x	-6.8162e-09	-1.14924e-05	-1.66503e-08	-4.77049e-09	-0.300125	Fatty acid metabolism	1	(S)-3-Hydroxytetradecanoyl-CoA_x = trans-Tetradec-2-enoyl-CoA_x + H2O_x
R04741_x	6.8162e-09	1.14924e-05	1.66503e-08	4.77049e-09	-0.300125	Beta oxidation; Fatty acid metabolism	1	(S)-3-Hydroxydodecanoyl-CoA_x + NAD+_x = 3-Oxododecanoyl-CoA_x + NADH_x
R04742_x	-6.8162e-09	-1.14924e-05	-1.66503e-08	-4.77049e-09	-0.300125	Fatty acid metabolism	1	Decanoyl-CoA_x + Acetyl-CoA_x = CoA_x + 3-Oxododecanoyl-CoA_x
R04743_x	6.8162e-09	1.14924e-05	1.66503e-08	4.77049e-09	-0.300125	Beta oxidation; Fatty acid metabolism	1	(S)-Hydroxydecanoyl-CoA_x + NAD+_x = 3-Oxodecanoyl-CoA_x + NADH_x
R04744_x	-6.8162e-09	-1.14924e-05	-1.66503e-08	-4.77049e-09	-0.300125	Fatty acid metabolism	1	(S)-Hydroxydecanoyl-CoA_x = trans-Dec-2-enoyl-CoA_x + H2O_x
R04745_x	6.8162e-09	1.14924e-05	1.66503e-08	4.77049e-09	-0.300125	Beta oxidation; Fatty acid metabolism	1	(S)-Hydroxyoctanoyl-CoA_x + NAD+_x = 3-Oxooctanoyl-CoA_x + NADH_x
R04746_x	-6.8162e-09	-1.14924e-05	-1.66503e-08	-4.77049e-09	-0.300125	Fatty acid metabolism	1	(S)-Hydroxyoctanoyl-CoA_x = trans-Oct-2-enoyl-CoA_x + H2O_x
R04747_x	-6.8162e-09	-1.14924e-05	-1.66503e-08	-4.77049e-09	-0.300125	Fatty acid metabolism	1	Hexanoyl-CoA_x + Acetyl-CoA_x = CoA_x + 3-Oxooctanoyl-CoA_x
R04748_x	6.8162e-09	1.14924e-05	1.66503e-08	4.77049e-09	-0.300125	Beta oxidation; Fatty acid metabolism	1	(S)-Hydroxyhexanoyl-CoA_x + NAD+_x = 3-Oxohexanoyl-CoA_x + NADH_x
R04749_x	-6.8162e-09	-1.14924e-05	-1.66503e-08	-4.77049e-09	-0.300125	Fatty acid metabolism	1	(S)-Hydroxyhexanoyl-CoA_x = trans-Hex-2-enoyl-CoA_x + H2O_x
R04751N_x	6.8162e-09	1.14924e-05	1.66503e-08	4.77049e-09	-0.300125	Fatty acid metabolism	0	Hexanoyl-CoA_x + Oxygen_x = trans-Hex-2-enoyl-CoA_x + H2O2_x
R04753_c	0	0	0	0	#DIV/0!	Fatty acid elongation in mitochondria	0	trans-Dec-2-enoyl-CoA_c + NADPH_c + H+_c = Decanoyl-CoA_c + NADP+_c
R04754N_x	6.8162e-09	1.14924e-05	1.66503e-08	4.77049e-09	-0.300125	Fatty acid metabolism	0	Decanoyl-CoA_x + Oxygen_x = trans-Dec-2-enoyl-CoA_x + H2O2_x
R04756_c	0	0	0	0	#DIV/0!	Fatty acid metabolism	1	cis,cis-3,6-Dodecadienoyl-CoA_c = trans,cis-Lauro-2,6-dienoyl-CoA_c
R04757_c	0	0	0	0	#DIV/0!	Androgen and estrogen metabolism	0	11beta-Hydroxyandrost-4-ene-3,17-dione_c + NAD+_c = Adrenosterone_c + NADH_c + H+_c
R04764_c	0	0	0	0	#DIV/0!	Androgen and estrogen metabolism	0	2-Hydroxyestradiol-17beta_c + S-Adenosyl-L-methionine_c = 2-Methoxyestradiol-17beta_c + S-Adenosyl-L-homocysteine_c
R04771_c	0	0	0	0	#DIV/0!	Selenoamino acid metabolism	0	ATP_c + Selenomethionine_c + H2O_c = Orthophosphate_c + Pyrophosphate_c + Se-Adenosylselenomethionine_c
R04772_c	0	0	0	0	#DIV/0!	Selenoamino acid metabolism	0	S-Adenosyl-L-methionine_c + Selenomethionine_c = S-Adenosyl-L-homocysteine_c + Se-Methylselenomethionine_c
R04773_c	0	0	0	0	#DIV/0!	Selenoamino acid metabolism	0	ATP_c + Selenomethionine_c + tRNA(Met)_c = AMP_c + Pyrophosphate_c + Selenomethionyl-tRNA(Met)_c
R04777_c	0	0	0	0	#DIV/0!	Tyrosine metabolism	0	4-Hydroxyphenylacetyl-CoA_c + Glycine_c = 4-Hydroxyphenylacetylglycine_c + CoA_c
R04779_c	7.01884e-08	5.77066e-05	7.00862e-08	3.29502e-08	-0.530546	Glycolysis	0	ATP_c + beta-D-Fructose 6-phosphate_c = ADP_c + beta-D-Fructose 1,6-bisphosphate_c
R04779_p	4.86679e-08	5.27887e-05	5.01597e-08	2.89178e-08	-0.405814	Glycolysis	0	ATP_p + beta-D-Fructose 6-phosphate_p = ADP_p + beta-D-Fructose 1,6-bisphosphate_p
R04780_c	0.0671842	0.065446	0.1559	0.261244	2.88848	Fructose and mannose metabolism; Glycolysis / Gluconeogenesis; Pentose phosphate pathway	0	beta-D-Fructose 1,6-bisphosphate_c + H2O_c = beta-D-Fructose 6-phosphate_c + Orthophosphate_c
R04780_p	4.22734e-06	0.00230947	1.20221e-06	0.094602	22377.6	Fructose and mannose metabolism; Glycolysis / Gluconeogenesis; Pentose phosphate pathway	0	beta-D-Fructose 1,6-bisphosphate_p + H2O_p = beta-D-Fructose 6-phosphate_p + Orthophosphate_p
R04783_c	0	0	0	0	#DIV/0!	Galactose metabolism	1	3-Ketolactose_c + H2O_c = 3-Keto-beta-D-galactose_c + beta-D-Glucose_c
R04784_c	0	0	0	0	#DIV/0!	Ascorbate and aldarate metabolism	1	(4R,5S)-4,5,6-Trihydroxy-2,3-dioxohexanoate_c + H2O_c = L-Lyxonate_c + CO2_c
R04786_c	0	0	0	0	#DIV/0!	Biosynthesis of steroids	0	Phytoene_c = Phytofluene_c + Hydrogen_c
R04787_c	0	0	0	0	#DIV/0!	Biosynthesis of steroids	1	Phytofluene_c = zeta-Carotene_c
R04798_c	0	0	0	0	#DIV/0!	Biosynthesis of steroids	0	zeta-Carotene_c = Neurosporene_c + Hydrogen_c
R04800_c	0	0	0	0	#DIV/0!	Biosynthesis of steroids	0	Neurosporene_c + Reduced acceptor_c + Oxygen_c = Lycopene_c + Acceptor_c + 2 H2O_c
R04801_c	0	0	0	0	#DIV/0!	Biosynthesis of steroids	0	Neurosporene_c + Acceptor_c + H+_c = beta-Zeacarotene_c + Reduced acceptor_c
R04803_c	0	0	0	0	#DIV/0!	Biosynthesis of steroids	0	beta-Zeacarotene_c + Acceptor_c = gamma-Carotene_c + Hydrogen_c + Reduced acceptor_c
R04804_c	0	0	0	0	#DIV/0!	Biosynthesis of steroids	0	Zymosterol_c = 5alpha-Cholesta-7,24-dien-3beta-ol_c
R04805_c	0	0	0	0	#DIV/0!	Bile acid biosynthesis	0	3alpha,7alpha,26-Trihydroxy-5beta-cholestane_c + NAD+_c = 3alpha,7alpha-Dihydroxy-5beta-cholestan-26-al_c + NADH_c
R04810_c	0	0	0	0	#DIV/0!	Bile acid biosynthesis	0	3alpha,7alpha,24-Trihydroxy-5beta-cholestanoyl-CoA_c + NAD+_c = 3alpha,7alpha-Dihydroxy-5beta-24-oxocholestanoyl-CoA_c + NADH_c + H+_c
R04811_c	0	0	0	0	#DIV/0!	Bile acid biosynthesis	0	CoA_c + 3alpha,7alpha-Dihydroxy-5beta-24-oxocholestanoyl-CoA_c = Propanoyl-CoA_c + Chenodeoxyglycocholoyl-CoA_c
R04812_c	0	0	0	0	#DIV/0!	Bile acid biosynthesis	1	3alpha,7alpha,12alpha,24-Tetrahydroxy-5beta-cholestanoyl-CoA_c + NAD+_c = 3alpha,7alpha,12alpha-Trihydroxy-5beta-24-oxocholestanoyl-CoA_c + NADH_c + H+_c
R04827_c	0	0	0	0	#DIV/0!	Bile acid biosynthesis	0	7alpha,12alpha-Dihydroxycholest-4-en-3-one_c + Reduced acceptor_c = 7alpha,12alpha-Dihydroxy-5alpha-cholestan-3-one_c + Acceptor_c
R04839_c	0	0	0	0	#DIV/0!	C21-Steroid hormone metabolism	0	Tetrahydrocorticosterone_c + NAD+_c = 3alpha,21-Dihydroxy-5beta-pregnane-11,20-dione_c + NADH_c + H+_c
R04856_c	0	0	0	0	#DIV/0!	Sphingolipid metabolism	0	Sulfatide_c + H2O_c = Galactosylceramide_c + Sulfate_c
R04858_c	0	0	0	0	#DIV/0!	Methionine metabolism	0	S-Adenosyl-L-methionine_c + DNA cytosine_c = S-Adenosyl-L-homocysteine_c + DNA 5-methylcytosine_c
R04859_c	7.30979e-08	2.28042e-05	1.52321e-08	9.85917e-09	-0.865124	Cysteine metabolism	0	O-Acetyl-L-serine_c + Thiosulfate_c + Thioredoxin_c + H+_c = L-Cysteine_c + Sulfite_c + Oxidized thioredoxin_c + Acetate_c
R04863_c	1.06228e-07	0.000144601	9.8151e-08	5.94336e-08	-0.440508	Lysine biosynthesis	0	L-2-Aminoadipate adenylate_c + Holo-Lys2_c = alpha-Aminoadipoyl-S-acyl enzyme_c + AMP_c
R04866_c	0	0	0	0	#DIV/0!	Lysine degradation	0	S-Adenosyl-L-methionine_c + Protein N6-methyl-L-lysine_c = S-Adenosyl-L-homocysteine_c + Protein N6,N6-dimethyl-L-lysine_c
R04867_c	0	0	0	0	#DIV/0!	Lysine degradation	0	S-Adenosyl-L-methionine_c + Protein N6,N6-dimethyl-L-lysine_c = S-Adenosyl-L-homocysteine_c + Protein N6,N6,N6-trimethyl-L-lysine_c
R04869_c	0	0	0	0	#DIV/0!	Biotin metabolism	0	Holo-[carboxylase]_c = N6-D-Biotinyl-L-lysine_c + Peptide_c
R04880_c	0	0	0	0	#DIV/0!	Tyrosine metabolism	1	3,4-Dihydroxyphenylethyleneglycol_c + NAD+_c = 3,4-Dihydroxymandelaldehyde_c + NADH_c
R04885_c	0	0	0	0	#DIV/0!	Tyrosine metabolism	0	2-Carboxy-2,3-dihydro-5,6-dihydroxyindole_c = 5,6-Dihydroxyindole_c + CO2_c
R04890_c	0	0	0	0	#DIV/0!	Tyrosine metabolism	0	3-Methoxytyramine_c + H2O_c + Oxygen_c = 3-Methoxy-4-hydroxyphenylacetaldehyde_c + H2O2_c + NH3_c
R04893_c	0	0	0	0	#DIV/0!	Tyrosine metabolism	0	L-Normetanephrine_c + H2O_c + Oxygen_c = 3-Methoxy-4-hydroxyphenylglycolaldehyde_c + NH3_c + H2O2_c
R04894_c	0	0	0	0	#DIV/0!	Tyrosine metabolism	0	L-Metanephrine_c + H2O_c + Oxygen_c = 3-Methoxy-4-hydroxyphenylglycolaldehyde_c + H2O2_c + Methylamine_c
R04901_c	0	0	0	0	#DIV/0!	Flavonoid biosynthesis	0	Eriodictyol_c + NADPH_c + H+_c = cis-3,4-leucopelargonidin:NADP+ 4-oxidoreductase; Luteoforol_c + NADP+_c
R04903_c	0	0	0	0	#DIV/0!	Tryptophan metabolism	0	5-Hydroxyindoleacetaldehyde_c + NAD+_c + H2O_c = 5-Hydroxyindoleacetate_c + H+_c + NADH_c
R04905_c	0	0	0	0	#DIV/0!	Tryptophan metabolism	0	S-Adenosyl-L-methionine_c + 5-Hydroxyindoleacetate_c = S-Adenosyl-L-homocysteine_c + 5-Methoxyindoleacetate_c
R04906_c	0	0	0	0	#DIV/0!	Tryptophan metabolism	0	5-Hydroxyindoleacetate_c = 5-Hydroxyindoleacetylglycine_c
R04907_c	0	0	0	0	#DIV/0!	Tryptophan metabolism	0	3-Hydroxykynurenamine_c + Oxygen_c = 4,8-Dihydroxyquinoline_c + NH3_c + H2O2_c
R04908_c	0	0	0	0	#DIV/0!	Tryptophan metabolism	0	5-Hydroxykynurenamine_c + H2O_c + Oxygen_c = 4,6-Dihydroxyquinoline_c + NH3_c + H2O2_c + H2O_c
R04909_c	0	0	0	0	#DIV/0!	Tryptophan metabolism	0	5-Hydroxykynurenine_c = 5-Hydroxykynurenamine_c + CO2_c
R04910_c	0	0	0	0	#DIV/0!	Tryptophan metabolism	0	5-(3'-Carboxy-3'-oxopropenyl)-4,6-dihydroxypicolinate_c + NADPH_c = 5-(3'-Carboxy-3'-oxopropyl)-4,6-dihydroxypicolinate_c + NADP+_c
R04920_c	0	0	0	0	#DIV/0!	Aminophosphonate metabolism	0	CMP-2-aminoethylphosphonate_c + Diacylglycerol_c = CMP_c + Diacylglyceryl-2-aminoethylphosphonate_c
R04928_c	0	0	0	0	#DIV/0!	Selenoamino acid metabolism	0	ATP_c + Adenylylselenate_c = ADP_c + 3'-Phosphoadenylylselenate_c
R04929_c	0	0	0	0	#DIV/0!	Selenoamino acid metabolism	1	ATP_c + Selenate_c = Pyrophosphate_c + Adenylylselenate_c
R04935_c	0	0	0	0	#DIV/0!	Selenoamino acid metabolism	0	(5-L-Glutamyl)-peptide_c + Se-Methylselenocysteine_c = Peptide_c + gamma-Glutamyl-Se-methylselenocysteine_c
R04936_c	0	0	0	0	#DIV/0!	Selenoamino acid metabolism	0	Se-Adenosylselenohomocysteine_c + H2O_c = Adenosine_c + Selenohomocysteine_c
R04937_c	0	0	0	0	#DIV/0!	Nucleotide sugars metabolism	0	Pentosans_c + H2O_c = Pentosans_c + D-Xylose_c
R04938_c	0	0	0	0	#DIV/0!	Nucleotide sugars metabolism	0	Pentosans_c + H2O_c = Pentosans_c + L-Arabinose_c
R04939_c	0	0	0	0	#DIV/0!	Selenoamino acid metabolism	0	R_c + Se-Adenosylselenomethionine_c = CH3-R_c + Se-Adenosylselenohomocysteine_c
R04941_c	2.06791e-08	2.03856e-05	1.81458e-08	1.08437e-08	-0.475621	Selenoamino acid metabolism	0	Selenocystathionine_c + H2O_c = Selenohomocysteine_c + NH3_c + Pyruvate_c
R04942_c	2.06791e-08	2.03856e-05	1.81458e-08	1.08437e-08	-0.475621	Selenoamino acid metabolism	0	L-Serine_c + Selenohomocysteine_c = Selenocystathionine_c + H2O_c
R04944_c	0	0	0	0	#DIV/0!	Selenoamino acid metabolism	0	O-Phosphorylhomoserine_c + Selenocysteine_c = Selenocystathionine_c + Orthophosphate_c
R04945_c	0	0	0	0	#DIV/0!	Selenoamino acid metabolism	0	O-Acetylhomoserine_c + Selenocysteine_c = Selenocystathionine_c + Acetate_c
R04946_c	0	0	0	0	#DIV/0!	Selenoamino acid metabolism	0	O-Succinylhomoserine_c + Selenocysteine_c = Selenocystathionine_c + Succinate_c
R04949_c	0	0	0	0	#DIV/0!	Cyanoamino acid metabolism	0	Cyanoglycoside_c + H2O_c = Cyanohydrin_c + Glucose_c
R04951_c	0	0	0	0	#DIV/0!	Glutathione metabolism	0	R-S-Alanylglycine_c = R-S-Alanine_c + Glycine_c
R04952_c	0	0	0	0	#DIV/0!	Fatty acid biosynthesis	0	Butyryl-[acp]_c + Malonyl-[acyl-carrier protein]_c = 3-Oxohexanoyl-[acp]_c + CO2_c + Acyl-carrier protein_c_b
R04952_p	0.01043	0.0104415	0.01043	0.01043	-1.96137e-07	Fatty acid biosynthesis	0	Butyryl-[acp]_p + Malonyl-[acyl-carrier protein]_p = 3-Oxohexanoyl-[acp]_p + CO2_p + Acyl-carrier protein_p_b
R04953_c	0	0	0	0	#DIV/0!	Fatty acid biosynthesis	1	(R)-3-Hydroxyhexanoyl-[acp]_c + NADP+_c = 3-Oxohexanoyl-[acp]_c + NADPH_c
R04953_p	-0.01043	-0.0104415	-0.01043	-0.01043	-1.96137e-07	Fatty acid biosynthesis	1	(R)-3-Hydroxyhexanoyl-[acp]_p + NADP+_p = 3-Oxohexanoyl-[acp]_p + NADPH_p
R04954_c	0	0	0	0	#DIV/0!	Fatty acid biosynthesis	1	(R)-3-Hydroxyhexanoyl-[acp]_c = trans-Hex-2-enoyl-[acp]_c + H2O_c
R04954_p	0.01043	0.0104415	0.01043	0.01043	-1.96137e-07	Fatty acid biosynthesis	1	(R)-3-Hydroxyhexanoyl-[acp]_p = trans-Hex-2-enoyl-[acp]_p + H2O_p
R04955_c	0	0	0	0	#DIV/0!	Fatty acid biosynthesis	1	Hexanoyl-[acp]_c + NAD+_c = trans-Hex-2-enoyl-[acp]_c + NADH_c
R04955_p	-0.01043	-0.0104415	-0.01043	-0.01043	-1.96137e-07	Fatty acid biosynthesis	1	Hexanoyl-[acp]_p + NAD+_p = trans-Hex-2-enoyl-[acp]_p + NADH_p
R04956_c	0	0	0	0	#DIV/0!	Fatty acid biosynthesis	1	Hexanoyl-[acp]_c + NADP+_c = trans-Hex-2-enoyl-[acp]_c + NADPH_c + H+_c
R04957_c	0	0	0	0	#DIV/0!	Fatty acid biosynthesis	0	Hexanoyl-[acp]_c + Malonyl-[acyl-carrier protein]_c = 3-Oxooctanoyl-[acp]_c + CO2_c + Acyl-carrier protein_c_b
R04957_p	0.01043	0.0104415	0.01043	0.01043	-1.96137e-07	Fatty acid biosynthesis	0	Hexanoyl-[acp]_p + Malonyl-[acyl-carrier protein]_p = 3-Oxooctanoyl-[acp]_p + CO2_p + Acyl-carrier protein_p_b
R04958_c	0	0	0	0	#DIV/0!	Fatty acid biosynthesis	1	Octanoyl-[acp]_c + NAD+_c = trans-Oct-2-enoyl-[acp]_c + NADH_c
R04958_p	-0.01043	-0.0104415	-0.01043	-0.01043	-1.96137e-07	Fatty acid biosynthesis	1	Octanoyl-[acp]_p + NAD+_p = trans-Oct-2-enoyl-[acp]_p + NADH_p
R04959_c	0	0	0	0	#DIV/0!	Fatty acid biosynthesis	1	Octanoyl-[acp]_c + NADP+_c = trans-Oct-2-enoyl-[acp]_c + NADPH_c + H+_c
R04960_c	0	0	0	0	#DIV/0!	Fatty acid biosynthesis	0	Octanoyl-[acp]_c + Malonyl-[acyl-carrier protein]_c = 3-Oxodecanoyl-[acp]_c + CO2_c + Acyl-carrier protein_c_b
R04960_p	0.01043	0.0104415	0.01043	0.01043	-1.96137e-07	Fatty acid biosynthesis	0	Octanoyl-[acp]_p + Malonyl-[acyl-carrier protein]_p = 3-Oxodecanoyl-[acp]_p + CO2_p + Acyl-carrier protein_p_b
R04961_c	0	0	0	0	#DIV/0!	Fatty acid biosynthesis	1	Decanoyl-[acp]_c + NAD+_c = trans-Dec-2-enoyl-[acp]_c + NADH_c
R04961_p	-0.01043	-0.0104415	-0.01043	-0.01043	-1.96137e-07	Fatty acid biosynthesis	1	Decanoyl-[acp]_p + NAD+_p = trans-Dec-2-enoyl-[acp]_p + NADH_p
R04962_c	0	0	0	0	#DIV/0!	Fatty acid biosynthesis	1	Decanoyl-[acp]_c + NADP+_c = trans-Dec-2-enoyl-[acp]_c + NADPH_c + H+_c
R04963_c	0	0	0	0	#DIV/0!	Fatty acid biosynthesis	0	Decanoyl-[acp]_c + Malonyl-[acyl-carrier protein]_c = 3-Oxododecanoyl-[acp]_c + CO2_c + Acyl-carrier protein_c_b
R04963_p	0.01043	0.0104415	0.01043	0.01043	-1.96137e-07	Fatty acid biosynthesis	0	Decanoyl-[acp]_p + Malonyl-[acyl-carrier protein]_p = 3-Oxododecanoyl-[acp]_p + CO2_p + Acyl-carrier protein_p_b
R04964_c	0	0	0	0	#DIV/0!	Fatty acid biosynthesis	1	(R)-3-Hydroxydodecanoyl-[acp]_c + NADP+_c = 3-Oxododecanoyl-[acp]_c + NADPH_c
R04964_p	-0.01043	-0.0104415	-0.01043	-0.01043	-1.96137e-07	Fatty acid biosynthesis	1	(R)-3-Hydroxydodecanoyl-[acp]_p + NADP+_p = 3-Oxododecanoyl-[acp]_p + NADPH_p
R04965_c	0	0	0	0	#DIV/0!	Fatty acid biosynthesis	1	(R)-3-Hydroxydodecanoyl-[acp]_c = trans-Dodec-2-enoyl-[acp]_c + H2O_c
R04965_p	0.01043	0.0104415	0.01043	0.01043	-1.96137e-07	Fatty acid biosynthesis	1	(R)-3-Hydroxydodecanoyl-[acp]_p = trans-Dodec-2-enoyl-[acp]_p + H2O_p
R04966_c	0	0	0	0	#DIV/0!	Fatty acid biosynthesis	1	Tetradecanoyl-[acp]_c + NAD+_c = trans-Tetradec-2-enoyl-[acp]_c + NADH_c
R04966_p	-0.01043	-0.0104415	-0.01043	-0.01043	-1.96137e-07	Fatty acid biosynthesis	1	Tetradecanoyl-[acp]_p + NAD+_p = trans-Tetradec-2-enoyl-[acp]_p + NADH_p
R04967_c	0	0	0	0	#DIV/0!	Fatty acid biosynthesis	1	Tetradecanoyl-[acp]_c + NADP+_c = trans-Tetradec-2-enoyl-[acp]_c + NADPH_c + H+_c
R04968_c	0	0	0	0	#DIV/0!	Fatty acid biosynthesis	0	Tetradecanoyl-[acp]_c + Malonyl-[acyl-carrier protein]_c = 3-Oxohexadecanoyl-[acp]_c + CO2_c + Acyl-carrier protein_c_b
R04968_p	0.01043	0.0104415	0.01043	0.01043	-1.96137e-07	Fatty acid biosynthesis	0	Tetradecanoyl-[acp]_p + Malonyl-[acyl-carrier protein]_p = 3-Oxohexadecanoyl-[acp]_p + CO2_p + Acyl-carrier protein_p_b
R04969_c	0	0	0	0	#DIV/0!	Fatty acid biosynthesis	1	Hexadecanoyl-[acp]_c + NAD+_c = trans-Hexadec-2-enoyl-[acp]_c + NADH_c
R04969_p	-0.01043	-0.0104415	-0.01043	-0.01043	-1.96137e-07	Fatty acid biosynthesis	1	Hexadecanoyl-[acp]_p + NAD+_p = trans-Hexadec-2-enoyl-[acp]_p + NADH_p
R04970_c	0	0	0	0	#DIV/0!	Fatty acid biosynthesis	1	Hexadecanoyl-[acp]_c + NADP+_c = trans-Hexadec-2-enoyl-[acp]_c + NADPH_c + H+_c
R04972_c	0	0	0	0	#DIV/0!	Porphyrin and chlorophyll metabolism	0	Uroporphyrinogen I_c = Coproporphyrinogen I_c + 4 CO2_c
R04982_c	0	0	0	0	#DIV/0!	Ubiquinone biosynthesis	0	2-Hexaprenyl-6-methoxyphenol_c + Oxygen_c = 2-Hexaprenyl-6-methoxy-1,4-benzoquinone_c + H2O_c
R04983_c	0	0	0	0	#DIV/0!	Ubiquinone biosynthesis	0	2-Hexaprenyl-6-methoxy-1,4-benzoquinone_c + S-Adenosyl-L-methionine_c = 2-Hexaprenyl-3-methyl-6-methoxy-1,4-benzoquinone_c + S-Adenosyl-L-homocysteine_c
R04990_c	0	0	0	0	#DIV/0!	Ubiquinone biosynthesis	0	2-Octaprenyl-6-methoxy-1,4-benzoquinone_c + S-Adenosyl-L-methionine_c = 2-Octaprenyl-3-methyl-6-methoxy-1,4-benzoquinone_c + S-Adenosyl-L-homocysteine_c
R04993_c	0	0	0	0	#DIV/0!	Ubiquinone biosynthesis	0	2-Demethylmenaquinone_c + S-Adenosyl-L-methionine_c = Menaquinone_c + S-Adenosyl-L-homocysteine_c
R05027_c	0	0	0	0	#DIV/0!	Peptidoglycan biosynthesis	0	Undecaprenyl-diphospho-N-acetylmuramoyl-L-alanyl-D-glutamyl-L-lysyl-D-alanyl-D-alanine_c + UDP-N-acetyl-D-glucosamine_c = Undecaprenyl-diphospho-N-acetylmuramoyl-(N-acetylglucosamine)-L-alanyl-D-glutamyl-L-lysyl-D-alanyl-D-alanine_c + UDP_c
R05028_c	0	0	0	0	#DIV/0!	Peptidoglycan biosynthesis	0	ATP_c + Undecaprenyl-diphospho-N-acetylmuramoyl-(N-acetylglucosamine)-L-alanyl-D-glutamyl-L-lysyl-D-alanyl-D-alanine_c + NH3_c = ADP_c + Orthophosphate_c + Undecaprenyl-diphospho-N-acetylmuramoyl-(N-acetylglucosamine)-L-alanyl-D-glutaminyl-L-lysyl-D-alanyl-D-alanine_c
R05030_c	0	0	0	0	#DIV/0!	Peptidoglycan biosynthesis	0	ATP_c + Undecaprenyl-diphospho-N-acetylmuramoyl-(N-acetylglucosamine)-L-alanyl-gamma-D-glutamyl-L-lysyl-D-alanyl-D-alanine_c + NH3_c = ADP_c + Orthophosphate_c + Undecaprenyl-diphospho-N-acetylmuramoyl-(N-acetylglucosamine)-L-alanyl-D-isoglutaminyl-L-lysyl-D-alanyl-D-alanine_c
R05032_c	0	0	0	0	#DIV/0!	Peptidoglycan biosynthesis	0	Undecaprenyl-diphospho-N-acetylmuramoyl-L-alanyl-D-glutamyl-meso-2,6-diaminopimeloyl-D-alanyl-D-alanine_c + UDP-N-acetyl-D-glucosamine_c = Undecaprenyl-diphospho-N-acetylmuramoyl-(N-acetylglucosamine)-L-alanyl-D-glutamyl-meso-2,6-diaminopimeloyl-D-alanyl-D-alanine_c + UDP_c
R05033_c	0	0	0	0	#DIV/0!	Peptidoglycan biosynthesis	0	ATP_c + Undecaprenyl-diphospho-N-acetylmuramoyl-(N-acetylglucosamine)-L-alanyl-D-glutamyl-meso-2,6-diaminopimeloyl-D-alanyl-D-alanine_c + NH3_c = ADP_c + Orthophosphate_c + Undecaprenyl-diphospho-N-acetylmuramoyl-(N-acetylglucosamine)-L-alanyl-D-glutaminyl-meso-2,6-diaminopimeloyl-D-alanyl-D-alanine_c
R05038_c	0	0	0	0	#DIV/0!	Flavonoid biosynthesis	0	Dihydromyricetin_c + NADPH_c + H+_c = cis-3,4-Leucopelargonidin:NADP+ 4-oxidoreductase; Leucodelphinidin_c + NADP+_c
R05046_c	0	0	0	0	#DIV/0!	Folate biosynthesis	0	Formamidopyrimidine nucleoside triphosphate_c + H2O_c = 2,5-Diaminopyrimidine nucleoside triphosphate_c + Formate_c
R05048_c	0	0	0	0	#DIV/0!	Folate biosynthesis	0	2,5-Diaminopyrimidine nucleoside triphosphate_c = 2,5-Diamino-6-(5'-triphosphoryl-3',4'-trihydroxy-2'-oxopentyl)-amino-4-oxopyrimidine_c
R05050_c	0	0	0	0	#DIV/0!	Arginine and proline metabolism	0	N4-Acetylaminobutanal_c + NAD+_c + H2O_c = 4-Acetamidobutanoate_c + NADH_c + H+_c
R05051_c	0	0	0	0	#DIV/0!	Arginine and proline metabolism	1	L-erythro-4-Hydroxyglutamate_c + NADH_c + H+_c = L-4-Hydroxyglutamate semialdehyde_c + NAD+_c + H2O_c
R05052_c	0	0	0	0	#DIV/0!	Arginine and proline metabolism	0	L-erythro-4-Hydroxyglutamate_c + 2-Oxoglutarate_c = D-4-Hydroxy-2-oxoglutarate_c + L-Glutamate_c
R05064_c	0	0	0	0	#DIV/0!	Valine, leucine and isoleucine degradation	0	(S)-3-Hydroxyisobutyryl-CoA_c + H2O_c = CoA_c + (S)-3-Hydroxyisobutyrate_c
R05066_c	0	0	0	0	#DIV/0!	Valine, leucine and isoleucine degradation	1	(S)-3-Hydroxyisobutyrate_c + NAD+_c = (S)-Methylmalonate semialdehyde_c + NADH_c + H+_c
R05068_c	-0.00252	-0.00252	-0.00252	-0.00252	0	Valine, leucine and isoleucine biosynthesis	1	(R)-2,3-Dihydroxy-3-methylpentanoate_c + NADP+_c = (R)-3-Hydroxy-3-methyl-2-oxopentanoate_c + NADPH_c + H+_c
R05069_c	0.00252	0.00252	0.00252	0.00252	0	Valine, leucine and isoleucine biosynthesis	1	(S)-2-Aceto-2-hydroxybutanoate_c = (R)-3-Hydroxy-3-methyl-2-oxopentanoate_c
R05070_c	0.00252	0.00252	0.00252	0.00252	0	Valine, leucine and isoleucine biosynthesis	0	(R)-2,3-Dihydroxy-3-methylpentanoate_c = (S)-3-Methyl-2-oxopentanoic acid_c + H2O_c
R05071_c	5.51079e-06	0.00122099	8.66063e-07	0.0104644	1897.9	Valine, leucine and isoleucine biosynthesis	1	(S)-2-Acetolactate_c = 3-Hydroxy-3-methyl-2-oxobutanoic acid_c
R05074_c	0	0	0	0	#DIV/0!	Lipopolysaccharide biosynthesis	0	3-Deoxy-D-manno-octulosonyl-lipid IV(A)_c + CMP-3-deoxy-D-manno-octulosonate_c = Di[3-deoxy-D-manno-octulosonyl]-lipid IV(A)_c + CMP_c
R05085_c	0	0	0	0	#DIV/0!	Vitamin B6 metabolism	1	O-Phospho-4-hydroxy-L-threonine_c + 2-Oxoglutarate_c = 2-Oxo-3-hydroxy-4-phosphobutanoate_c + L-Glutamate_c
R05086_c	0	0	0	0	#DIV/0!	Vitamin B6 metabolism	0	O-Phospho-4-hydroxy-L-threonine_c + H2O_c = 4-Hydroxy-L-threonine_c + Orthophosphate_c
R05092_c	0	0	0	0	#DIV/0!	Diterpenoid biosynthesis	0	ent-Copalyl diphosphate_c = ent-Kaurene_c + Pyrophosphate_c
R05097_c	0	0	0	0	#DIV/0!	Diterpenoid biosynthesis	0	Gibberellin A53_c + 2-Oxoglutarate_c + Oxygen_c = Gibberellin A44 diacid_c + Succinate_c + CO2_c
R05119_c	0	0	0	0	#DIV/0!	Butanoate metabolism	0	3-Butyn-1-al_c + NAD+_c + H2O_c = 3-Butynoate_c + NADH_c
R05145_c	0	0	0	0	#DIV/0!	Biotin metabolism	0	Biotinyl-5'-AMP_c + Apo-[carboxylase]_c = AMP_c + Holo-[carboxylase]_c
R05196N_c	0	0	0	0	#DIV/0!	Starch and sucrose metabolism	0	Maltose_c = Amylose_c + Glucose_c
R05196N_p	1.87596e-07	0.00134522	3.11302e-07	1.41324e-07	-0.246656	Starch and sucrose metabolism	0	Maltose_p = Amylose_p + Glucose_p
R05201_c	0	0	0	0	#DIV/0!	Aminophosphonate metabolism	0	Methylcobalamin_c + Phosphonoacetaldehyde_c = 2-Hydroxypropylphosphonate_c + Vitamin B12_c
R05202_c	0	0	0	0	#DIV/0!	Inositol phosphate metabolism; Phosphatidylinositol signaling system	0	1D-myo-Inositol 1,3,4,5,6-pentakisphosphate_c + ATP_c = myo-Inositol hexakisphosphate_c + ADP_c
R05220_c	0	0	0	0	#DIV/0!	Porphyrin and chlorophyll metabolism	0	Cob(I)yrinate a,c diamide_c + ATP_c = Adenosyl cobyrinate a,c diamide_c + Triphosphate_c
R05231_c	0	0	0	0	#DIV/0!	Caprolactam degradation	0	6-Hydroxyhexanoic acid_c + NADP+_c = Adipate semialdehyde_c + NADPH_c + H+_c
R05233_c	0	0	0	0	#DIV/0!	3-Chloroacrylic acid degradation	0	trans-3-Chloro-2-propene-1-ol_c = 3-Chloroallyl aldehyde_c + 2 H+_c
R05234_c	0	0	0	0	#DIV/0!	3-Chloroacrylic acid degradation	0	cis-3-Chloro-2-propene-1-ol_c = cis-3-Chloroallyl aldehyde_c + 2 H+_c
R05237_c	0	0	0	0	#DIV/0!	3-Chloroacrylic acid degradation	0	3-Chloroallyl aldehyde_c + H2O_c = trans-3-Chloroacrylic acid_c + 2 H+_c
R05238_c	0	0	0	0	#DIV/0!	3-Chloroacrylic acid degradation	0	cis-3-Chloroallyl aldehyde_c + H2O_c = cis-3-Chloroacrylic acid_c + 2 H+_c
R05259_c	0	0	0	0	#DIV/0!	gamma-Hexachlorocyclohexane degradation	0	Parathion_c + H2O_c = Paraoxon_c + Hydrogen sulfide_c
R05265_c	0	0	0	0	#DIV/0!	gamma-Hexachlorocyclohexane degradation	0	4-Nitrocatechol_c + Oxygen_c + 3 H+_c = Benzene-1,2,4-triol_c + Nitrite_c + H2O_c
R05333_c	0	0	0	0	#DIV/0!	Glycerolipid metabolism	0	Phospholipid_c + 1,2-Diacyl-sn-glycerol_c = Lysophospholipid_c + Triacylglycerol_c
R05341_c	0	0	0	0	#DIV/0!	Biosynthesis of steroids	1	Lycopene_c = gamma-Carotene_c
R05352_c	0	0	0	0	#DIV/0!	Ethylbenzene degradation	0	1-Phenylethanol_c = Acetophenone_c + 2 e-_c + 2 H+_c
R05376_c	0	0	0	0	#DIV/0!	1,1,1-Trichloro-2,2-bis(4-chlorophenyl)ethane (DDT) degradation	0	Bis(4'-chlorophenyl)acetate_c = Bis(4'-chlorophenyl)methane_c + CO2_c
R05395_c	0	0	0	0	#DIV/0!	1,1,1-Trichloro-2,2-bis(4-chlorophenyl)ethane (DDT) degradation	0	cis-2,3-Dihydrodiol 1,1,1-Trichloro-2,2-bis(4'-chlorophenyl)ethane_c + NAD+_c = 2,3-Dihydroxy 1,1,1-Trichloro-2,2-bis(4'-chlorophenyl)ethane_c + NADH_c + H+_c
R05396_c	0	0	0	0	#DIV/0!	1,1,1-Trichloro-2,2-bis(4-chlorophenyl)ethane (DDT) degradation	0	cis-2,3-Dihydrodiol 1,1,1-Trichloro-2,2-bis(4'-chlorophenyl)ethane_c + NADP+_c = 2,3-Dihydroxy 1,1,1-Trichloro-2,2-bis(4'-chlorophenyl)ethane_c + NADPH_c + H+_c
R05492_c	0	0	0	0	#DIV/0!	1,1,1-Trichloro-2,2-bis(4-chlorophenyl)ethane (DDT) degradation	0	1,1,1-Trichloro-2,2-bis(4-chlorophenyl)ethane_c + Oxygen_c = cis-2,3-Dihydrodiol 1,1,1-Trichloro-2,2-bis(4'-chlorophenyl)ethane_c
R05494_c	0	0	0	0	#DIV/0!	Fluorene degradation	0	Fluorene_c + Oxygen_c + 2 H+_c + 2 e-_c = Fluoren-9-ol_c + H2O_c
R05506_c	0	0	0	0	#DIV/0!	Ethylbenzene degradation	0	Benzoyl acetyl-CoA_c + CoA_c = S-Benzoate coenzyme A_c + Acetyl-CoA_c
R05510_c	0	0	0	0	#DIV/0!	1,4-Dichlorobenzene degradation	0	Protoanemonin_c + H2O_c = cis-Acetylacrylate_c
R05511_c	0	0	0	0	#DIV/0!	1,4-Dichlorobenzene degradation	0	cis-2-Chloro-4-carboxymethylenebut-2-en-1,4-olide_c + H2O_c = 2-Chloromaleylacetate_c
R05549_c	0	0	0	0	#DIV/0!	Galactose metabolism	0	D-Gal alpha 1->6D-Gal alpha 1->6D-Glucose_c + H2O_c = D-Galactose_c + Melibiose_c
R05555_c	0	0	0	0	#DIV/0!	N-Glycan biosynthesis; Terpenoid biosynthesis	1	trans,trans-Farnesyl diphosphate_c + Isopentenyl diphosphate_c = trans,trans,cis-Geranylgeranyl diphosphate_c + Pyrophosphate_c
R05556_c	0	0	0	0	#DIV/0!	N-Glycan biosynthesis	1	trans,trans,cis-Geranylgeranyl diphosphate_c + Isopentenyl diphosphate_c = Dehydrodolichol diphosphate_c + Pyrophosphate_c
R05577_c	0	0	0	0	#DIV/0!	Alanine and aspartate metabolism; Aminoacyl-tRNA biosynthesis	0	tRNA(Asp)_c + L-Aspartate_c + ATP_c = L-Aspartyl-tRNA(Asp)_c + Pyrophosphate_c + AMP_c
R05578_c	0	0	0	0	#DIV/0!	Aminoacyl-tRNA biosynthesis; Glutamate metabolism; Porphyrin and chlorophyll metabolism	0	tRNA(Glu)_c + L-Glutamate_c + ATP_c = L-Glutamyl-tRNA(Glu)_c + Pyrophosphate_c + AMP_c
R05579_c	0	0	0	0	#DIV/0!	Benzoate degradation via CoA ligation	0	Glutaryl-CoA_c + Acceptor_c = Glutaconyl-1-CoA_c + Reduced acceptor_c
R05583_c	0	0	0	0	#DIV/0!	Benzoate degradation via CoA ligation	0	2,6-Dihydroxycyclohexane-1-carboxyl-CoA_c + Acceptor_c = 6-Oxo-2-hydroxycyclohexane-1-carboxyl-CoA_c + Reduced acceptor_c
R05586_c	0	0	0	0	#DIV/0!	Benzoate degradation via CoA ligation	0	3-Oxopimeloyl-CoA_c + CoA_c = Glutaryl-CoA_c + Acetyl-CoA_c
R05591_c	0	0	0	0	#DIV/0!	Benzoate degradation via CoA ligation	0	Benzonitrile_c + 2 H2O_c = Benzoate_c + NH3_c
R05593_c	0	0	0	0	#DIV/0!	Benzoate degradation via CoA ligation	0	6-Oxo-2-hydroxycyclohexane-1-carboxyl-CoA_c + H2O_c = 3-Hydroxypimeloyl-CoA_c
R05595_c	0	0	0	0	#DIV/0!	Benzoate degradation via CoA ligation	0	Crotonoyl-CoA_c + H2O_c = 3-Hydroxybutanoyl-CoA_c
R05616_c	0	0	0	0	#DIV/0!	Ubiquinone biosynthesis	0	all-trans-Hexaprenyl diphosphate_c + 4-Hydroxybenzoate_c = 3-Hexaprenyl-4-hydroxybenzoate_c + Pyrophosphate_c
R05617_c	0	0	0	0	#DIV/0!	Ubiquinone biosynthesis	1	1,4-Dihydroxy-2-naphthoate_c + all-trans-Octaprenyl diphosphate_c = 2-Demethylmenaquinone_c + Pyrophosphate_c + CO2_c
R05618_c	0	0	0	0	#DIV/0!	Porphyrin and chlorophyll metabolism	0	Chlorophyll a_c + H2O_c = Chlorophyllide_c + Phytol_c
R05625_c	0	0	0	0	#DIV/0!	Benzoate degradation via CoA ligation	0	Phenol_c + Alkylphosphonate_c = Phenolic phosphate_c + Alkane_c
R05632_c	0	0	0	0	#DIV/0!	Naphthalene and anthracene degradation	0	1-Hydroxy-2-naphthoate_c + NADH_c + H+_c + Oxygen_c = Naphthalene-1,2-diol_c + CO2_c + NAD+_c + H2O_c
R05633_c	0	0	0	0	#DIV/0!	Biosynthesis of steroids	0	2-C-Methyl-D-erythritol 4-phosphate_c + CTP_c = 4-(Cytidine 5'-diphospho)-2-C-methyl-D-erythritol_c + Pyrophosphate_c
R05634_c	0	0	0	0	#DIV/0!	Biosynthesis of steroids	0	4-(Cytidine 5'-diphospho)-2-C-methyl-D-erythritol_c + ATP_c = 2-Phospho-4-(cytidine 5'-diphospho)-2-C-methyl-D-erythritol_c + ADP_c
R05636_c	0	0	0	0	#DIV/0!	Biosynthesis of steroids	0	Pyruvate_c + (2R)-2-Hydroxy-3-(phosphonooxy)-propanal_c = 1-Deoxy-D-xylulose 5-phosphate_c + CO2_c
R05637_c	0	0	0	0	#DIV/0!	Biosynthesis of steroids	0	2-Phospho-4-(cytidine 5'-diphospho)-2-C-methyl-D-erythritol_c = 2-C-Methyl-D-erythritol 2,4-cyclodiphosphate_c + CMP_c
R05639_c	0	0	0	0	#DIV/0!	Biosynthesis of steroids	0	14-Demethyllanosterol_c + NADP+_c = 4,4-Dimethyl-5alpha-cholesta-8,14,24-trien-3beta-ol_c + NADPH_c + H+_c
R05640_c	0	0	0	0	#DIV/0!	Biosynthesis of steroids	0	Lanosterol_c + 3 Oxygen_c + 3 NADPH_c + 3 H+_c = 4,4-Dimethyl-5alpha-cholesta-8,14,24-trien-3beta-ol_c + Formate_c + 3 NADP+_c + 4 H2O_c
R05648_c	0	0	0	0	#DIV/0!	Nitrobenzene degradation	0	cis-4-(1'-Hydroxynaphth-2'-yl)-2-oxobut-3-enoate_c + H2O_c = 1-Hydroxy-2-naphthaldehyde_c + Pyruvate_c
R05657_c	0	0	0	0	#DIV/0!	Nitrobenzene degradation	0	1-Phenanthrol_c + CH3-R_c = 1-Methoxyphenanthrene_c + R_c
R05662_c	0	0	0	0	#DIV/0!	Peptidoglycan biosynthesis	1	MurAc(oyl-L-Ala-D-gamma-Glu-L-Lys-D-Ala-D-Ala)-diphospho-undecaprenol_c + UDP-N-acetyl-D-glucosamine_c = Undecaprenyl-diphospho-N-acetylmuramoyl-(N-acetylglucosamine)-L-alanyl-gamma-D-glutamyl-L-lysyl-D-alanyl-D-alanine_c + UDP_c
R05688_c	0	0	0	0	#DIV/0!	Biosynthesis of steroids	0	1-Deoxy-D-xylulose 5-phosphate_c + NADPH_c + H+_c = 2-C-Methyl-D-erythritol 4-phosphate_c + NADP+_c
R05692_c	0	0	0	0	#DIV/0!	Fructose and mannose metabolism	0	GDP-4-dehydro-6-deoxy-D-mannose_c + NADPH_c + H+_c = GDP-L-fucose_c + NADP+_c
R05731_c	0	0	0	0	#DIV/0!	Biosynthesis of steroids	0	Obtusifoliol_c + 3 Oxygen_c + 3 NADPH_c + 3 H+_c = 4alpha-Methyl-5alpha-ergosta-8,14,24(28)-trien-3beta-ol_c + Formate_c + 3 NADP+_c + 4 H2O_c
R05765_c	0	0	0	0	#DIV/0!	Monoterpenoid biosynthesis	0	Geranyl diphosphate_c = (-)-alpha-Pinene_c + Pyrophosphate_c
R05766_c	0	0	0	0	#DIV/0!	Monoterpenoid biosynthesis	0	Geranyl diphosphate_c = (-)-beta-Pinene_c + Pyrophosphate_c
R05775_c	0	0	0	0	#DIV/0!	Glycerolipid metabolism; Nucleotide sugars metabolism	0	UDP-glucose_c + HSO3-_c = UDP-6-sulfoquinovose_c + H2O_c
R05800_c	0	0	0	0	#DIV/0!	Inositol phosphate metabolism	0	ATP_c + D-myo-Inositol 1,4,5-trisphosphate_c = ADP_c + 1D-myo-Inositol 1,4,5,6-tetrakisphosphate_c
R05801_c	0	0	0	0	#DIV/0!	Inositol phosphate metabolism	0	ATP_c + 1D-myo-Inositol 1,4,5,6-tetrakisphosphate_c = ADP_c + 1D-myo-Inositol 1,3,4,5,6-pentakisphosphate_c
R05825_c	0	0	0	0	#DIV/0!	Indole and ipecac alkaloid biosynthesis	0	Polyneuridine aldehyde_c + H2O_c = 16-Epivellosimine_c + CO2_c + Methanol_c
R05841_c	0	0	0	0	#DIV/0!	Phenylalanine metabolism	1	Phenylacetyl-CoA_c + Glycine_c = Phenylacetylglycine_c + CoA_c
R05883_c	0	0	0	0	#DIV/0!	Biosynthesis of steroids	0	2-C-Methyl-D-erythritol 2,4-cyclodiphosphate_c + Protein dithiol_c = 1-Hydroxy-2-methyl-2-butenyl 4-diphosphate_c + H2O_c + Protein disulfide_c
R05884_c	0	0	0	0	#DIV/0!	Biosynthesis of steroids	0	1-Hydroxy-2-methyl-2-butenyl 4-diphosphate_c + NADPH_c + H+_c = Isopentenyl diphosphate_c + NADP+_c + H2O_c
R05916_c	0	0	0	0	#DIV/0!	Glycosylphosphatidylinositol(GPI)-anchor biosynthesis	0	UDP-N-acetyl-D-glucosamine_c + 1-Phosphatidyl-D-myo-inositol_c = UDP_c + G00143_c
R05917_c	0	0	0	0	#DIV/0!	Glycosylphosphatidylinositol(GPI)-anchor biosynthesis	0	G00143_c + H2O_c = G00144_c + Acetate_c
R05918_c	0	0	0	0	#DIV/0!	Glycosylphosphatidylinositol(GPI)-anchor biosynthesis	0	G00144_c + Palmitoyl-CoA_c = G00145_c + CoA_c
R05919_c	0	0	0	0	#DIV/0!	Glycosylphosphatidylinositol(GPI)-anchor biosynthesis	0	Dolichyl phosphate D-mannose_c + G00145_c = Dolichyl phosphate_c + G00146_c
R05921_c	0	0	0	0	#DIV/0!	Glycosylphosphatidylinositol(GPI)-anchor biosynthesis	0	Dolichyl phosphate D-mannose_c + G00147_c = Dolichyl phosphate_c + G00148_c
R05922_c	0	0	0	0	#DIV/0!	Glycosylphosphatidylinositol(GPI)-anchor biosynthesis	0	Dolichyl phosphate D-mannose_c + G00148_c = Dolichyl phosphate_c + G00149_c
R05930_c	0	0	0	0	#DIV/0!	Heparan sulfate biosynthesis	1	UDP-N-acetyl-D-glucosamine_c + G00157_c = UDP_c + G00162_c
R05936_c	0	0	0	0	#DIV/0!	Heparan sulfate biosynthesis	1	UDP-N-acetyl-D-glucosamine_c + G00163_c = UDP_c + G00164_c
R05960_c	0	0	0	0	#DIV/0!	Glycosphingolipid biosynthesis - globoseries	1	UDP-D-galactose_c + Lactosylceramide_c = UDP_c + Globotriaosylceramide_c
R05961_c	0	0	0	0	#DIV/0!	Glycosphingolipid biosynthesis - globoseries	1	H2O_c + Globotriaosylceramide_c = alpha-D-Galactose_c + Lactosylceramide_c
R05963_c	0	0	0	0	#DIV/0!	Glycosphingolipid biosynthesis - globoseries	1	H2O_c + Globoside_c = N-Acetyl-D-galactosamine_c + Globotriaosylceramide_c
R05968_c	0	0	0	0	#DIV/0!	Glycosphingolipid biosynthesis - globoseries	1	GDP-L-fucose_c + Galactosylgloboside_c = GDP_c + Globo-H_c
R05970N_c	0	0	0	0	#DIV/0!	N-Glycan biosynthesis	0	UDP-N-acetyl-D-glucosamine_c + N-Acetyl-D-glucosaminyldiphosphodolichol_c = UDP_c + N,N'-Chitobiosyldiphosphodolichol_c
R05972N_c	0	0	0	0	#DIV/0!	N-Glycan biosynthesis	0	GDP-D-mannose_c + N,N'-Chitobiosyldiphosphodolichol_c = GDP_c + G00003_c
R05973_c	0	0	0	0	#DIV/0!	N-Glycan biosynthesis	0	GDP-D-mannose_c + G00003_c = GDP_c + G00004_c
R05976_c	0	0	0	0	#DIV/0!	N-Glycan biosynthesis	0	Protein asparagine_c + G00008_c = Dolichyl diphosphate_c + G00009_c
R05979_c	0	0	0	0	#DIV/0!	N-Glycan biosynthesis	0	H2O_c + G00009_c = D-Glucose_c + G00171_c
R05980_c	0	0	0	0	#DIV/0!	N-Glycan biosynthesis	1	H2O_c + G00171_c = D-Glucose_c + G00010_c
R05981_c	0	0	0	0	#DIV/0!	N-Glycan biosynthesis	0	H2O_c + G00010_c = D-Glucose_c + G00011_c
R05982_c	0	0	0	0	#DIV/0!	N-Glycan biosynthesis	1	G00011_c + 4 H2O_c = G00012_c + 4 D-Mannose_c
R05983_c	0	0	0	0	#DIV/0!	N-Glycan biosynthesis	1	UDP-N-acetyl-D-glucosamine_c + G00012_c = UDP_c + G00013_c
R05984_c	0	0	0	0	#DIV/0!	N-Glycan biosynthesis	0	G00013_c + 2 H2O_c = G00014_c + 2 D-Mannose_c
R06004_c	0	0	0	0	#DIV/0!	Glycosphingolipid biosynthesis - ganglioseries	0	GM2_c + H2O_c = GM3_c + N-Acetyl-D-galactosamine_c
R06010_c	0	0	0	0	#DIV/0!	Glycosphingolipid biosynthesis - ganglioseries	0	GM1_c + H2O_c = GM2_c + Galactose_c
R06024_c	0	0	0	0	#DIV/0!	Glycosphingolipid biosynthesis - neo-lactoseries	1	GDP-L-fucose_c + Paragloboside_c = GDP_c + IV2Fuc-nLc4Cer_c
R06027_c	0	0	0	0	#DIV/0!	Glycosphingolipid biosynthesis - neo-lactoseries	1	GDP-L-fucose_c + nLc5Cer_c = GDP_c + Type II B antigen_c
R06031_c	0	0	0	0	#DIV/0!	Glycosphingolipid biosynthesis - neo-lactoseries	1	GDP-L-fucose_c + G00057_c = GDP_c + Type IIIH glycolipid_c
R06035_c	0	0	0	0	#DIV/0!	Glycosphingolipid biosynthesis - neo-lactoseries	1	GDP-L-fucose_c + nLc6Cer_c = GDP_c + VI2Fuc-nLc6_c
R06041_c	0	0	0	0	#DIV/0!	Glycosphingolipid biosynthesis - neo-lactoseries	1	GDP-L-fucose_c + G00073_c = GDP_c + G00074_c
R06085N_c	0	0	0	0	#DIV/0!	Glycosphingolipid biosynthesis - neo-lactoseries	1	GDP-L-fucose_c + iso-nLc8Cer_c = GDP_c + Monofucosyllactoisooctaosylceramide_c
R06086_c	0	0	0	0	#DIV/0!	Glycosphingolipid biosynthesis - neo-lactoseries	1	GDP-L-fucose_c + Monofucosyllactoisooctaosylceramide_c = GDP_c + G00079_c
R06127_c	0	0	0	0	#DIV/0!	N-Glycan biosynthesis	0	G00005_c + GDP-D-mannose_c = G10526_c + GDP_c
R06128_c	0	0	0	0	#DIV/0!	N-Glycan biosynthesis	0	G10526_c + GDP-D-mannose_c = G00006_c + GDP_c
R06156_c	0	0	0	0	#DIV/0!	Glycosphingolipid biosynthesis - lactoseries	1	GDP-L-fucose_c + Lc4Cer_c = GDP_c + IV2Fuc-Lc4Cer_c
R06170_c	0	0	0	0	#DIV/0!	Glycosphingolipid biosynthesis - lactoseries	0	GDP-L-fucose_c + G00038_c = GDP_c + Type IB glycolipid_c
R06171_c	0	0	0	0	#DIV/0!	Glycine, serine and threonine metabolism	1	L-Allothreonine_c = Glycine_c + Acetaldehyde_c
R06223_c	0	0	0	0	#DIV/0!	Terpenoid biosynthesis	0	2 trans,trans-Farnesyl diphosphate_c + NADPH_c + H+_c = Squalene_c + 2 Pyrophosphate_c + NADP+_c
R06238_c	0	0	0	0	#DIV/0!	N-Glycan biosynthesis	0	GDP-D-mannose_c + G00004_c = GDP_c + G00005_c
R06258_c	0	0	0	0	#DIV/0!	N-Glycan biosynthesis	0	Dolichyl phosphate D-mannose_c + G00006_c = Dolichyl phosphate_c + G10595_c
R06259_c	0	0	0	0	#DIV/0!	N-Glycan biosynthesis	0	Dolichyl phosphate D-mannose_c + G10595_c = Dolichyl phosphate_c + G10596_c
R06261_c	0	0	0	0	#DIV/0!	N-Glycan biosynthesis	0	Dolichyl phosphate D-mannose_c + G10597_c = Dolichyl phosphate_c + G00007_c
R06262_c	0	0	0	0	#DIV/0!	N-Glycan biosynthesis	0	Dolichyl D-glucosyl phosphate_c + G00007_c = Dolichyl phosphate_c + G10598_c
R06263_c	0	0	0	0	#DIV/0!	N-Glycan biosynthesis	0	Dolichyl D-glucosyl phosphate_c + G10598_c = Dolichyl phosphate_c + G10599_c
R06264_c	0	0	0	0	#DIV/0!	N-Glycan biosynthesis	0	Dolichyl D-glucosyl phosphate_c + G10599_c = Dolichyl phosphate_c + G00008_c
R06265_c	0	0	0	0	#DIV/0!	Porphyrin and chlorophyll metabolism	1	Magnesium protoporphyrin monomethyl ester_c + NADPH_c + H+_c + Oxygen_c = 13(1)-Hydroxy-magnesium-protoporphyrin IX 13-monomethyl ester_c + NADP+_c + H2O_c
R06266_c	0	0	0	0	#DIV/0!	Porphyrin and chlorophyll metabolism	1	13(1)-Hydroxy-magnesium-protoporphyrin IX 13-monomethyl ester_c + NADPH_c + H+_c + Oxygen_c = 13(1)-Oxo-magnesium-protoporphyrin IX 13-monomethyl ester_c + NADP+_c + 2 H2O_c
R06267_c	0	0	0	0	#DIV/0!	Porphyrin and chlorophyll metabolism	1	13(1)-Oxo-magnesium-protoporphyrin IX 13-monomethyl ester_c + NADPH_c + H+_c + Oxygen_c = Divinylprotochlorophyllide_c + NADP+_c + 2 H2O_c
R06284_c	0	0	0	0	#DIV/0!	Porphyrin and chlorophyll metabolism	0	Chlorophyllide_c + Phytyl diphosphate_c = Chlorophyll a_c + Pyrophosphate_c
R06286_c	0	0	0	0	#DIV/0!	Porphyrin and chlorophyll metabolism	0	Divinylprotochlorophyllide_c + NADPH_c + H+_c = Divinyl chlorophyllide a_c + NADP+_c
R06291_c	0	0	0	0	#DIV/0!	Diterpenoid biosynthesis	0	ent-Kaurene_c + Oxygen_c + NADPH_c + H+_c = Kaur-16-en-18-ol_c + H2O_c + NADP+_c
R06292_c	0	0	0	0	#DIV/0!	Diterpenoid biosynthesis	0	Kaur-16-en-18-ol_c + Oxygen_c + H+_c + NADPH_c = Kaur-16-en-18-al_c + 2 H2O_c + NADP+_c
R06293_c	0	0	0	0	#DIV/0!	Diterpenoid biosynthesis	0	Kaur-16-en-18-al_c + Oxygen_c + NADPH_c = Kaur-16-en-18-oic acid_c + H2O_c + NADP+_c
R06294_c	0	0	0	0	#DIV/0!	Diterpenoid biosynthesis	0	Kaur-16-en-18-oic acid_c + Oxygen_c + H+_c + NADPH_c = ent-7alpha-Hydroxykaur-16-en-19-oic acid_c + H2O_c + NADP+_c
R06295_c	0	0	0	0	#DIV/0!	Diterpenoid biosynthesis	0	ent-7alpha-Hydroxykaur-16-en-19-oic acid_c + Oxygen_c + H+_c + NADPH_c = Gibberellin A12 aldehyde_c + 2 H2O_c + NADP+_c
R06296_c	0	0	0	0	#DIV/0!	Diterpenoid biosynthesis	0	ent-7alpha-Hydroxykaur-16-en-19-oic acid_c + Oxygen_c + H+_c + NADPH_c = 6beta,7beta-Dihydroxykaurenoic acid_c + H2O_c + NADP+_c
R06297_c	0	0	0	0	#DIV/0!	Diterpenoid biosynthesis	0	Gibberellin A12 aldehyde_c + Oxygen_c + NADPH_c = Gibberellin A12_c + H2O_c + NADP+_c
R06322_c	0	0	0	0	#DIV/0!	Diterpenoid biosynthesis	0	Gibberellin A12_c + 2-Oxoglutarate_c + Oxygen_c = Gibberellin A15 open lactone_c + Succinate_c + CO2_c
R06323_c	0	0	0	0	#DIV/0!	Diterpenoid biosynthesis	0	Gibberellin A15 open lactone_c + 2-Oxoglutarate_c + Oxygen_c = Gibberellin A24_c + Succinate_c + CO2_c + H2O_c
R06326_c	0	0	0	0	#DIV/0!	Diterpenoid biosynthesis	0	Gibberellin A24_c = Gibberellin A9_c + CO2_c
R06336_c	0	0	0	0	#DIV/0!	Diterpenoid biosynthesis	0	Gibberellin A9_c + 2-Oxoglutarate_c + Oxygen_c = Gibberellin A4_c + Succinate_c + CO2_c
R06337_c	0	0	0	0	#DIV/0!	Diterpenoid biosynthesis	0	Gibberellin A9_c + 2-Oxoglutarate_c + Oxygen_c = Gibberellin A51_c + Succinate_c + CO2_c
R06338_c	0	0	0	0	#DIV/0!	Diterpenoid biosynthesis	0	Gibberellin A4_c + 2-Oxoglutarate_c + Oxygen_c = Gibberellin A34_c + Succinate_c + CO2_c
R06364_c	0	0	0	0	#DIV/0!	Ether lipid metabolism New!	0	CDP-ethanolamine_c + 1-Alkyl-2-acylglycerol_c = CMP_c + 1-Alkyl-2-acylglycerophosphoethanolamine_c
R06366_c	0	0	0	0	#DIV/0!	Limonene and pinene degradation	0	Perillyl aldehyde_c + H2O_c + NAD+_c = Perillic acid_c + NADH_c + H+_c
R06370_c	0	0	0	0	#DIV/0!	Limonene and pinene degradation	0	2-Hydroxy-4-isopropenylcyclohexane-1-carboxyl-CoA_c + Acceptor_c = 4-Isopropenyl-2-oxy-cyclohexanecarboxyl-CoA_c + Reduced acceptor_c
R06401_c	0	0	0	0	#DIV/0!	Limonene and pinene degradation	0	alpha-Pinene_c + Reduced acceptor_c = Myrtenol_c + H2O_c + Acceptor_c
R06402_c	0	0	0	0	#DIV/0!	Limonene and pinene degradation	0	Myrtenol_c + Oxygen_c + Acceptor_c = Myrtenal_c + 2 H2O_c + Reduced acceptor_c
R06404_c	0	0	0	0	#DIV/0!	Limonene and pinene degradation	0	alpha-Pinene_c + Oxygen_c + H+_c = Pinocarveol_c + H2O_c
R06405_c	0	0	0	0	#DIV/0!	Limonene and pinene degradation	0	Pinocarveol_c = Pinocarvone_c + H+_c
R06411_c	0	0	0	0	#DIV/0!	Limonene and pinene degradation	0	cis-2-Methyl-5-isopropylhexa-2,5-dienoyl-CoA_c + H2O_c = 3-Hydroxy-2,6-dimethyl-5-methylene-heptanoyl-CoA_c
R06412_c	0	0	0	0	#DIV/0!	Limonene and pinene degradation	0	trans-2-Methyl-5-isopropylhexa-2,5-dienoyl-CoA_c + H2O_c = 3-Hydroxy-2,6-dimethyl-5-methylene-heptanoyl-CoA_c
R06413_c	0	0	0	0	#DIV/0!	Limonene and pinene degradation	0	3-Hydroxy-2,6-dimethyl-5-methylene-heptanoyl-CoA_c + NAD+_c = 2,6-Dimethyl-5-methylene-3-oxo-heptanoyl-CoA_c + NADH_c + H+_c
R06414_c	0	0	0	0	#DIV/0!	Limonene and pinene degradation	0	2,6-Dimethyl-5-methylene-3-oxo-heptanoyl-CoA_c + CoA_c = 3-Isopropylbut-3-enoyl-CoA_c + Propanoyl-CoA_c
R06415_c	0	0	0	0	#DIV/0!	Limonene and pinene degradation	0	3-Isopropylbut-3-enoyl-CoA_c + H2O_c = 3-Isopropylbut-3-enoic acid_c + CoA_c
R06447_c	0	0	0	0	#DIV/0!	Terpenoid biosynthesis	0	trans,trans,cis-Geranylgeranyl diphosphate_c + 7 Isopentenyl diphosphate_c = di-trans,poly-cis-Undecaprenyl diphosphate_c + 7 Pyrophosphate_c
R06513_c	0	0	0	0	#DIV/0!	Streptomycin biosynthesis	1	dTDP-glucose_c = 4,6-Dideoxy-4-oxo-dTDP-D-glucose_c + H2O_c
R06516_c	0	0	0	0	#DIV/0!	Sphingolipid metabolism	0	Sphingosine 1-phosphate_c = Ethanolamine phosphate_c + Hexadecanal_c
R06518_c	0	0	0	0	#DIV/0!	Sphingolipid metabolism	0	Dihydroceramide_c + H2O_c = Fatty acid_c + Sphinganine_c
R06519_c	0	0	0	0	#DIV/0!	Sphingolipid metabolism	0	Dihydroceramide_c + Reduced acceptor_c + Oxygen_c = N-Acylsphingosine_c + Acceptor_c + 2 H2O_c
R06525_c	0	0	0	0	#DIV/0!	Sphingolipid metabolism	0	Sphinganine_c + NADPH_c + H+_c + Oxygen_c = Phytosphingosine_c + NADP+_c + H2O_c
R06526_c	0	0	0	0	#DIV/0!	Sphingolipid metabolism	0	Dihydroceramide_c + NADPH_c + H+_c + Oxygen_c = Phytoceramide_c + NADP+_c + H2O_c
R06610_c	0	0	0	0	#DIV/0!	Flavonoid biosynthesis	0	cis-3,4-leucopelargonidin:NADP+ 4-oxidoreductase; Naringenin_c + NADPH_c + H+_c = Apiforol_c + NADP+_c
R06622_c	0	0	0	0	#DIV/0!	Caprolactam degradation	0	NADPH_c + 2-Hydroxycyclohexan-1-one_c + H+_c + Oxygen_c = NADP+_c + 1-Oxa-2-oxo-3-hydroxycycloheptane_c + H2O_c
R06729_c	0	0	0	0	#DIV/0!	Alkaloid biosynthesis II	0	Ecgonine methyl ester_c + H2O_c = Ecgonine_c + Methanol_c
R06735_c	0	0	0	0	#DIV/0!	Alkaloid biosynthesis II	0	Tropine_c = Acetyltropine_c
R06736_c	0	0	0	0	#DIV/0!	Alkaloid biosynthesis II	0	Pseudotropine_c = Acetylpseudotropine_c
R06740_c	0	0	0	0	#DIV/0!	Alkaloid biosynthesis II	0	Cadaverine_c + H2O_c + Oxygen_c = 5-Aminopentanal_c + NH3_c + H2O2_c
R06835_c	0	0	0	0	#DIV/0!	gamma-Hexachlorocyclohexane degradation	0	2,5-Dichloro-carboxymethylenebut-2-en-4-olide_c + H2O_c = 2,5-Dichloro-4-oxohex-2-enedioate_c
R06838_c	0	0	0	0	#DIV/0!	gamma-Hexachlorocyclohexane degradation	0	trans-4-Carboxymethylenebut-2-en-4-olide_c + H2O_c = 2-Maleylacetate_c
R06847_c	-0.00287	-0.00287	-0.00287	-0.00287	0	Phenylalanine, tyrosine and tryptophan biosynthesis (phenylalanine)	1	Shikimate_c + NAD+_c = 3-Dehydroshikimate_c + NADH_c + H+_c
R06853_c	0	0	0	0	#DIV/0!	gamma-Hexachlorocyclohexane degradation	0	Benzene-1,2,4-triol_c = 2-Hydroxy-1,4-benzoquinone_c
R06854_c	0	0	0	0	#DIV/0!	gamma-Hexachlorocyclohexane degradation	0	2-Hydroxy-1,4-benzoquinone_c = p-Benzoquinone_c + H2O_c
R06858_c	0	0	0	0	#DIV/0!	Ubiquinone biosynthesis	0	1,4-Dihydroxy-2-naphthoate_c + Phytyl diphosphate_c = 2-Phytyl-1,4-naphthoquinone_c + CO2_c + Pyrophosphate_c
R06859_c	0	0	0	0	#DIV/0!	Ubiquinone biosynthesis	0	2-Phytyl-1,4-naphthoquinone_c + S-Adenosyl-L-methionine_c = Phylloquinone_c + S-Adenosyl-L-homocysteine_c
R06860_c	0	0	0	0	#DIV/0!	Ubiquinone biosynthesis	0	2-Oxoglutarate_c + Isochorismate_c = 2-Succinyl-6-hydroxy-2,4-cyclohexadiene-1-carboxylate_c + Pyruvate_c + CO2_c
R06867_c	0	0	0	0	#DIV/0!	Glycerolipid metabolism	0	UDP-6-sulfoquinovose_c + Diacylglycerol_c = Sulfoquinovosyldiacylglycerol_c + UDP_c
R06868_c	0	0	0	0	#DIV/0!	Glycerophospholipid metabolism	0	S-Adenosyl-L-methionine_c + N-Methylethanolamine phosphate_c = S-Adenosyl-L-homocysteine_c + Phosphodimethylethanolamine_c
R06869_c	0	0	0	0	#DIV/0!	Glycerophospholipid metabolism	0	S-Adenosyl-L-methionine_c + Phosphodimethylethanolamine_c = S-Adenosyl-L-homocysteine_c + Choline phosphate_c
R06872_c	0	0	0	0	#DIV/0!	Glycerophospholipid metabolism	0	sn-Glycerol 3-phosphate_c + Acyl-CoA_c = 2-Acyl-sn-glycerol 3-phosphate_c + CoA_c
R06885_c	0	0	0	0	#DIV/0!	Bisphenol A degradation	0	1,2-Bis(4-hydroxyphenyl)-2-propanol_c = 4,4'-Dihydroxy-alpha-methylstilbene_c + H2O_c
R06886_c	0	0	0	0	#DIV/0!	Bisphenol A degradation	0	4,4'-Dihydroxy-alpha-methylstilbene_c + Oxygen_c = 4-Hydroxybenzaldehyde_c + 4'-Hydroxyacetophenone_c
R06889_c	0	0	0	0	#DIV/0!	Bisphenol A degradation	0	2,3-Bis(4-hydroxyphenyl)-1,2-propanediol_c + Oxygen_c = 4-Hydroxyphenacyl alcohol_c + 4-Hydroxybenzoate_c
R06891_c	0	0	0	0	#DIV/0!	Bisphenol A degradation	0	1-(4'-Hydroxyphenyl)ethanol_c + NAD+_c = 4'-Hydroxyacetophenone_c + NADH_c + H+_c
R06895_c	0	0	0	0	#DIV/0!	Porphyrin and chlorophyll metabolism	0	Coproporphyrinogen III_c + 2 S-Adenosyl-L-methionine_c = Protoporphyrinogen IX_c + 2 CO2_c + 2 L-Methionine_c + 2 5'-Deoxyadenosine_c
R06905_c	0	0	0	0	#DIV/0!	1- and 2-Methylnaphthalene degradation	0	Naphthyl-2-methyl-succinyl-CoA_c = Naphthyl-2-methylene-succinyl-CoA_c + 2 H+_c
R06907_c	0	0	0	0	#DIV/0!	1- and 2-Methylnaphthalene degradation	0	Naphthyl-2-hydroxymethyl-succinyl CoA_c = Naphthyl-2-oxomethyl-succinyl-CoA_c + 2 H+_c
R06908_c	0	0	0	0	#DIV/0!	1- and 2-Methylnaphthalene degradation	0	Naphthyl-2-oxomethyl-succinyl-CoA_c + CoA_c = 2-Naphthoyl-CoA_c + Succinyl-CoA_c
R06911_c	0	0	0	0	#DIV/0!	1- and 2-Methylnaphthalene degradation	0	1,2-Dihydroxy-8-methylnaphthalene_c + Oxygen_c = 2-Hydroxy-8-methylchromene-2-carboxylate_c
R06915_c	0	0	0	0	#DIV/0!	1- and 2-Methylnaphthalene degradation	0	3-Methylsalicylate_c + Oxygen_c + NADH_c + H+_c = 2,3-Dihydroxytoluene_c + NAD+_c + CO2_c + H2O_c
R06917_c	0	0	0	0	#DIV/0!	1- and 2-Methylnaphthalene degradation	0	1-Hydroxymethylnaphthalene_c + NAD+_c = 1-Naphthaldehyde_c + NADH_c + H+_c
R06920_c	0	0	0	0	#DIV/0!	1- and 2-Methylnaphthalene degradation	0	cis-1,2-Dihydroxy-1,2-dihydro-8-carboxynaphthalene_c = 1,2-Dihydroxy-8-carboxynaphthalene_c
R06921_c	0	0	0	0	#DIV/0!	1- and 2-Methylnaphthalene degradation	0	1,2-Dihydroxy-8-carboxynaphthalene_c + Oxygen_c = 2-Carboxy-2-hydroxy-8-carboxychromene_c
R06925_c	0	0	0	0	#DIV/0!	1- and 2-Methylnaphthalene degradation	0	2-Hydroxyisophthalic acid_c = Salicylate_c + CO2_c
R06927_c	0	0	0	0	#DIV/0!	1- and 2-Methylnaphthalene degradation	0	(2-Naphthyl)methanol_c + NAD+_c = 2-Naphthaldehyde_c + NADH_c + H+_c
R06932_c	0	0	0	0	#DIV/0!	1- and 2-Methylnaphthalene degradation	0	1,2-Dihydroxy-7-hydroxymethylnaphthalene_c + Oxygen_c = 2-Hydroxy-7-hydroxymethylchromene-2-carboxylate_c
R06936_c	0	0	0	0	#DIV/0!	1- and 2-Methylnaphthalene degradation	0	4-Hydroxymethylsalicylate_c + Oxygen_c + NADH_c + H+_c = 4-Hydroxymethylcatechol_c + NAD+_c + H2O_c + CO2_c
R06939_c	0	0	0	0	#DIV/0!	1- and 2-Methylnaphthalene degradation	0	4-Methylsalicylate_c + Oxygen_c + NADH_c + H+_c = 4-Methylcatechol_c + NAD+_c + H2O_c + CO2_c
R06940_c	0	0	0	0	#DIV/0!	Caprolactam degradation	0	N-Cyclohexylformamide_c + H2O_c = Cyclohexylamine_c + Formate_c
R06942_c	0	0	0	0	#DIV/0!	Caprolactam degradation	0	5-Carboxy-2-pentenoyl-CoA_c + H2O_c = (3S)-3-Hydroxyadipyl-CoA_c
R06946_c	0	0	0	0	#DIV/0!	Carotenoid biosynthesis - General	0	Zeaxanthin_c + NADH_c + H+_c + Oxygen_c = Antheraxanthin_c + NAD+_c + H2O_c
R06947_c	0	0	0	0	#DIV/0!	Carotenoid biosynthesis - General	0	Antheraxanthin_c + NADH_c + H+_c + Oxygen_c = Violaxanthin_c + NAD+_c + H2O_c
R06960_c	0	0	0	0	#DIV/0!	Biosynthesis of steroids	0	Neurosporene_c = alpha-Zeacarotene_c
R06961_c	0	0	0	0	#DIV/0!	Biosynthesis of steroids	0	alpha-Zeacarotene_c = delta-Carotene_c
R06962_c	0	0	0	0	#DIV/0!	Biosynthesis of steroids	0	delta-Carotene_c = alpha-Carotene_c
R06963_c	0	0	0	0	#DIV/0!	Biosynthesis of steroids	0	Lycopene_c = delta-Carotene_c
R06965_c	0	0	0	0	#DIV/0!	Biosynthesis of steroids	0	gamma-Carotene_c = alpha-Carotene_c
R06973_c	7.41756e-09	4.38373e-05	3.85951e-08	2.2166e-08	1.98832	3-Chloroacrylic acid degradation	0	3-Oxopropanoate_c = Acetaldehyde_c + CO2_c
R06983_c	0	0	0	0	#DIV/0!	Methane metabolism	0	S-(Hydroxymethyl)glutathione_c + NAD+_c = S-Formylglutathione_c + NADH_c + H+_c
R06985_c	0	0	0	0	#DIV/0!	Fatty acid elongation in mitochondria	0	trans-Hex-2-enoyl-CoA_c + NADPH_c + H+_c = Hexanoyl-CoA_c + NADP+_c
R06987_c	0	0	0	0	#DIV/0!	Propanoate metabolism	1	2-Oxobutanoate_c + CoA_c = Propanoyl-CoA_c + Formate_c
R07002_c	0	0	0	0	#DIV/0!	Metabolism of xenobiotics by cytochrome P450	0	(1R,2S)-Naphthalene 1,2-oxide_c + Glutathione_c = (1R)-Hydroxy-(2R)-glutathionyl-1,2-dihydronaphthalene_c
R07003_c	0	0	0	0	#DIV/0!	Metabolism of xenobiotics by cytochrome P450	0	(1S,2R)-Naphthalene 1,2-oxide_c + Glutathione_c = (1R)-Glutathionyl-(2R)-hydroxy-1,2-dihydronaphthalene_c
R07004_c	0	0	0	0	#DIV/0!	Metabolism of xenobiotics by cytochrome P450	0	(1S,2R)-Naphthalene 1,2-oxide_c + Glutathione_c = (1S)-Hydroxy-(2S)-glutathionyl-1,2-dihydronaphthalene_c
R07015_c	0	0	0	0	#DIV/0!	Metabolism of xenobiotics by cytochrome P450	0	1,2-Dihydronaphthalene-1,2-diol_c + NADP+_c = Naphthalene-1,2-diol_c + NADPH_c + H+_c
R07023_c	0	0	0	0	#DIV/0!	Metabolism of xenobiotics by cytochrome P450	0	1-Nitronaphthalene-7,8-oxide_c + Glutathione_c = 1-Nitro-7-hydroxy-8-glutathionyl-7,8-dihydronaphthalene_c
R07024_c	0	0	0	0	#DIV/0!	Metabolism of xenobiotics by cytochrome P450	0	1-Nitronaphthalene-7,8-oxide_c + Glutathione_c = 1-Nitro-7-glutathionyl-8-hydroxy-7,8-dihydronaphthalene_c
R07025_c	0	0	0	0	#DIV/0!	Metabolism of xenobiotics by cytochrome P450	0	1-Nitronaphthalene-5,6-oxide_c + Glutathione_c = 1-Nitro-5-hydroxy-6-glutathionyl-5,6-dihydronaphthalene_c
R07026_c	0	0	0	0	#DIV/0!	Metabolism of xenobiotics by cytochrome P450	0	1-Nitronaphthalene-5,6-oxide_c + Glutathione_c = 1-Nitro-5-glutathionyl-6-hydroxy-5,6-dihydronaphthalene_c
R07034_c	0	0	0	0	#DIV/0!	Arachidonic acid metabolism	0	2 Glutathione_c + 5(S)-HPETE_c = Oxidized glutathione_c + 5(S)-HETE_c + H2O_c
R07035_c	0	0	0	0	#DIV/0!	Arachidonic acid metabolism	0	2 Glutathione_c + 15(S)-HPETE_c = Oxidized glutathione_c + (15S)-15-Hydroxy-5,8,11-cis-13-trans-eicosatetraenoate_c + H2O_c
R07041_c	0	0	0	0	#DIV/0!	Arachidonic acid metabolism	0	(5Z,8Z,11Z,14Z)-Icosatetraenoic acid_c + Oxygen_c + NADPH_c + H+_c = 20-HETE_c + NADP+_c + H2O_c
R07050_c	0	0	0	0	#DIV/0!	Arachidonic acid metabolism	0	(5Z,8Z,11Z,14Z)-Icosatetraenoic acid_c + Oxygen_c + NADPH_c + H+_c = 11,12-EET_c + NADP+_c + H2O_c
R07055_c	0	0	0	0	#DIV/0!	Linoleic acid metabolism	0	Linoleate_c + Oxygen_c + NADPH_c + H+_c = 9(10)-EpOME_c + NADP+_c + H2O_c
R07056_c	0	0	0	0	#DIV/0!	Linoleic acid metabolism	0	Linoleate_c + Oxygen_c + NADPH_c + H+_c = 12(13)-EpOME_c + NADP+_c + H2O_c
R07058_c	0	0	0	0	#DIV/0!	Linoleic acid metabolism	0	13(S)-HODE_c + NAD+_c = 13-OxoODE_c + NADH_c + H+_c
R07069_c	0	0	0	0	#DIV/0!	Metabolism of xenobiotics by cytochrome P450	0	Bromobenzene-3,4-oxide_c + Glutathione_c = 3,4-Dihydro-3-hydroxy-4-S-glutathionyl bromobenzene_c
R07070_c	0	0	0	0	#DIV/0!	Metabolism of xenobiotics by cytochrome P450	0	Bromobenzene-2,3-oxide_c + Glutathione_c = 2,3-Dihydro-2-S-glutathionyl-3-hydroxy bromobenzene_c
R07079_c	0	0	0	0	#DIV/0!	Metabolism of xenobiotics by cytochrome P450	0	Benzpyrene_c + NADPH_c + Oxygen_c + H+_c = Benzo[a]pyrene-9,10-oxide_c + NADP+_c + H2O_c
R07080_c	0	0	0	0	#DIV/0!	Metabolism of xenobiotics by cytochrome P450	0	Benzpyrene_c + NADPH_c + Oxygen_c + H+_c = Benzo[a]pyrene-7,8-oxide_c + NADP+_c + H2O_c
R07081_c	0	0	0	0	#DIV/0!	Metabolism of xenobiotics by cytochrome P450	0	Benzpyrene_c + NADPH_c + Oxygen_c + H+_c = Benzo[a]pyrene-4,5-oxide_c + NADP+_c + H2O_c
R07083_c	0	0	0	0	#DIV/0!	Metabolism of xenobiotics by cytochrome P450	0	Benzo[a]pyrene-4,5-oxide_c + Glutathione_c = 4,5-Dihydro-4-hydroxy-5-S-glutathionyl-benzo[a]pyrene_c
R07084_c	0	0	0	0	#DIV/0!	Metabolism of xenobiotics by cytochrome P450	0	Benzo[a]pyrene-7,8-diol_c + Glutathione_c = 7,8-Dihydro-7-hydroxy-8-S-glutathionyl-benzo[a]pyrene_c + H2O_c
R07085_c	0	0	0	0	#DIV/0!	Metabolism of xenobiotics by cytochrome P450	0	Benzo[a]pyrene-7,8-diol_c + NADPH_c + Oxygen_c + H+_c = Benzo[a]pyrene-7,8-dihydrodiol-9,10-oxide_c + NADP+_c + H2O_c
R07087_c	0	0	0	0	#DIV/0!	Metabolism of xenobiotics by cytochrome P450	0	9-Hydroxybenzo[a]pyrene_c + NADPH_c + Oxygen_c + H+_c = 9-Hydroxybenzo[a]pyrene-4,5-oxide_c + NADP+_c + H2O_c
R07091_c	0	0	0	0	#DIV/0!	Metabolism of xenobiotics by cytochrome P450	0	2,2-Dichloroacetaldehyde_c + Glutathione_c = S-(2,2-Dichloro-1-hydroxy)ethyl glutathione_c
R07092_c	0	0	0	0	#DIV/0!	Metabolism of xenobiotics by cytochrome P450	0	1,1-Dichloroethylene epoxide_c + Glutathione_c = 2-(S-Glutathionyl)acetyl chloride_c + HCl_c
R07093_c	0	0	0	0	#DIV/0!	Metabolism of xenobiotics by cytochrome P450	0	Chloroacetyl chloride_c + Glutathione_c = S-(2-Chloroacetyl)glutathione_c + HCl_c
R07094_c	0	0	0	0	#DIV/0!	Metabolism of xenobiotics by cytochrome P450	0	2-(S-Glutathionyl)acetyl chloride_c + Glutathione_c = 2-(S-Glutathionyl)acetyl glutathione_c + HCl_c
R07100_c	0	0	0	0	#DIV/0!	Metabolism of xenobiotics by cytochrome P450	0	Trichloroethene_c + Glutathione_c = S-(1,2-Dichlorovinyl)glutathione_c + HCl_c
R07105_c	0	0	0	0	#DIV/0!	Metabolism of xenobiotics by cytochrome P450	0	Chloral hydrate_c + NADH_c + H+_c = Trichloroethanol_c + NAD+_c + H2O_c
R07106_c	0	0	0	0	#DIV/0!	Metabolism of xenobiotics by cytochrome P450	1	Trichloroethanol_c + UDP-glucuronate_c = Trichloroethanol glucuronide_c + UDP_c
R07113_c	0	0	0	0	#DIV/0!	Metabolism of xenobiotics by cytochrome P450	0	1,2-Dibromoethane_c + Glutathione_c = Glutathione episulfonium ion_c + 2 Hydrobromic acid_c
R07116_c	0	0	0	0	#DIV/0!	Metabolism of xenobiotics by cytochrome P450	0	2-Bromoacetaldehyde_c + Glutathione_c = S-(Formylmethyl)glutathione_c + Hydrobromic acid_c
R07168_c	0.000842731	0.000772549	0.000838853	0.000440585	-0.477194	Methane metabolism; One carbon pool by folate	0	5,10-Methylenetetrahydrofolate_c + NADH_c + H+_c = 5-Methyltetrahydrofolate_c + NAD+_c
R07199_c	0	0	0	0	#DIV/0!	Carotenoid biosynthesis - General	0	Zeaxanthin_c + NADPH_c + H+_c + Oxygen_c = Antheraxanthin_c + NADP+_c + H2O_c
R07200_c	0	0	0	0	#DIV/0!	Carotenoid biosynthesis - General	0	Antheraxanthin_c + NADPH_c + H+_c + Oxygen_c = Violaxanthin_c + NADP+_c + H2O_c
R07215_c	0	0	0	0	#DIV/0!	Biosynthesis of steroids	0	5alpha-Cholest-7-en-3beta-ol_c + NADPH_c + H+_c + Oxygen_c = Cholesta-5,7-dien-3beta-ol_c + NADP+_c + 2 H2O_c
R07263_c	0	0	0	0	#DIV/0!	Ubiquinone biosynthesis	1	2-Succinylbenzoyl-CoA_c = 1,4-Dihydroxy-2-naphthoyl-CoA_c + H2O_c
R07268_c	0	0	0	0	#DIV/0!	Porphyrin and chlorophyll metabolism	0	ATP_c + Cobinamide_c = Triphosphate_c + Adenosyl cobinamide_c
R07281_c	0	0	0	0	#DIV/0!	Riboflavin metabolism	0	D-Ribulose 5-phosphate_c = 3,4-Dihydroxy-2-butanone 4-phosphate_c + Formate_c
R07376_c	0	0	0	0	#DIV/0!	Glycerophospholipid metabolism	0	Phosphatidylethanolamine_c + L-Serine_c = Phosphatidylserine_c + Ethanolamine_c
R07384_c	0	0	0	0	#DIV/0!	Ether lipid metabolism New!	1	O-1-Alk-1-enyl-2-acyl-sn-glycero-3-phosphoethanolamine_c + CMP_c = 1-Alkenyl-2-acylglycerol_c + CDP-ethanolamine_c
R07385_c	0	0	0	0	#DIV/0!	Ether lipid metabolism New!	0	O-1-Alk-1-enyl-2-acyl-sn-glycero-3-phosphoethanolamine_c + H2O_c = 2-Acyl-1-(1-alkenyl)-sn-glycero-3-phosphate_c + Ethanolamine_c
R07390_c	0	0	0	0	#DIV/0!	Glycerophospholipid metabolism	0	2 Phosphatidylglycerol_c = Cardiolipin_c + Glycerol_c
R07396_c	0	0	0	0	#DIV/0!	Methionine metabolism	0	4-Methylthio-2-oxobutanoic acid_c + L-Glutamate_c = L-Methionine_c + 2-Oxoglutarate_c
R07411_c	0	0	0	0	#DIV/0!	Porphyrin and chlorophyll metabolism	0	Heme_c = Heme O_c
R07412_c	0	0	0	0	#DIV/0!	Porphyrin and chlorophyll metabolism	0	Heme O_c = Heme A_c
R07440_c	0	0	0	0	#DIV/0!	Coumarine and phenylpropanoid biosynthesis (Lignin subunit; Sinapyl alcohol))	0	Ferulate_c + NADPH_c + H+_c + Oxygen_c = 5-Hydroxyferulate_c + NADP+_c + H2O_c
R07460_c	0	0	0	0	#DIV/0!	Thiamine metabolism	0	C15811_c + L-Cysteine_c = C15812_c + L-Alanine_c
R07481_c	0	0	0	0	#DIV/0!	Biosynthesis of steroids	0	Cycloartenol_c + S-Adenosyl-L-methionine_c = 24-Methylenecycloartanol_c + S-Adenosyl-L-homocysteine_c
R07483_c	0	0	0	0	#DIV/0!	Biosynthesis of steroids	0	4alpha-Methyl-5alpha-ergosta-8,14,24(28)-trien-3beta-ol_c + NADPH_c + H+_c = 4alpha-Methylfecosterol_c + NADP+_c
R07484_c	0	0	0	0	#DIV/0!	Biosynthesis of steroids	0	4alpha-Methylfecosterol_c = 24-Methylene lophenol_c
R07486_c	0	0	0	0	#DIV/0!	Biosynthesis of steroids	0	delta7-Avenasterol_c = 5-Dehydroavenasterol_c
R07491_c	0	0	0	0	#DIV/0!	Biosynthesis of steroids	0	Episterol_c = 5-Dehydroepisterol_c
R07494_c	0	0	0	0	#DIV/0!	Biosynthesis of steroids	0	4alpha-Methylzymosterol-4-carboxylate_c + NADP+_c = 3-Keto-4-methylzymosterol_c + NADPH_c + H+_c + CO2_c
R07500_c	0	0	0	0	#DIV/0!	Biosynthesis of steroids	0	Phytyl diphosphate_c + Homogentisate_c = 2-Methyl-6-phytylquinol_c + Pyrophosphate_c + CO2_c
R07502_c	0	0	0	0	#DIV/0!	Biosynthesis of steroids	0	2,3-Dimethyl-5-phytylquinol_c = gamma-Tocopherol_c
R07503_c	0	0	0	0	#DIV/0!	Biosynthesis of steroids	0	2-Methyl-6-phytylquinol_c = delta-Tocopherol_c
R07509_c	0	0	0	0	#DIV/0!	Biosynthesis of steroids	0	14-Demethyllanosterol_c + 3 NADPH_c + 3 H+_c + 3 Oxygen_c = 4alpha-Methylzymosterol-4-carboxylate_c + 3 NADP+_c + 4 H2O_c
R07530_c	0	0	0	0	#DIV/0!	Carotenoid biosynthesis - General	0	alpha-Carotene_c = Zeinoxanthin_c
R07554_c	0	0	0	0	#DIV/0!	Carotenoid biosynthesis - General	0	(2'S)-Deoxymyxol 2'-(2,4-di-O-methyl-alpha-L-fucoside)_c = (3R,2'S)-Myxol 2'-(2,4-di-O-methyl-alpha-L-fucoside)_c
R07556_c	0	0	0	0	#DIV/0!	Carotenoid biosynthesis - General	0	(2'S)-Deoxymyxol 2'-alpha-L-fucoside_c = (3R,2'S)-Myxol 2'-alpha-L-fucoside_c
R07558_c	0	0	0	0	#DIV/0!	Carotenoid biosynthesis - General	0	beta-Carotene_c = beta-Cryptoxanthin_c
R07559_c	0	0	0	0	#DIV/0!	Carotenoid biosynthesis - General	0	beta-Cryptoxanthin_c = Zeaxanthin_c
R07561_c	0	0	0	0	#DIV/0!	Carotenoid biosynthesis - General	0	Echinenone_c = 3'-Hydroxyechinenone_c
R07562_c	0	0	0	0	#DIV/0!	Carotenoid biosynthesis - General	0	Echinenone_c = 3-Hydroxyechinenone_c
R07568_c	0	0	0	0	#DIV/0!	Carotenoid biosynthesis - General	0	Canthaxanthin_c = Phoenicoxanthin_c
R07569_c	0	0	0	0	#DIV/0!	Carotenoid biosynthesis - General	0	3'-Hydroxyechinenone_c = Adonixanthin_c
R07570_c	0	0	0	0	#DIV/0!	Carotenoid biosynthesis - General	0	3-Hydroxyechinenone_c = Adonixanthin_c
R07572_c	0	0	0	0	#DIV/0!	Carotenoid biosynthesis - General	0	Phoenicoxanthin_c = Astaxanthin_c
R07599_c	0	0	0	0	#DIV/0!	Valine, leucine and isoleucine degradation	0	3-Methyl-2-oxobutanoic acid_c + Thiamin diphosphate_c = 2-Methyl-1-hydroxypropyl-ThPP_c + CO2_c
R07600_c	0	0	0	0	#DIV/0!	Valine, leucine and isoleucine degradation	0	2-Methyl-1-hydroxypropyl-ThPP_c + Enzyme N6-(lipoyl)lysine_c = [Dihydrolipoyllysine-residue (2-methylpropanoyl)transferase] S-(2-methylpropanoyl)dihydrolipoyllysine_c + Thiamin diphosphate_c
R07601_c	0	0	0	0	#DIV/0!	Valine, leucine and isoleucine degradation	0	4-Methyl-2-oxopentanoate_c + Thiamin diphosphate_c = 3-Methyl-1-hydroxybutyl-ThPP_c + CO2_c
R07602_c	0	0	0	0	#DIV/0!	Valine, leucine and isoleucine degradation	0	3-Methyl-1-hydroxybutyl-ThPP_c + Enzyme N6-(lipoyl)lysine_c = [Dihydrolipoyllysine-residue (2-methylpropanoyl)transferase] S-(3-methylbutanoyl)dihydrolipoyllysine_c + Thiamin diphosphate_c
R07603_c	0	0	0	0	#DIV/0!	Valine, leucine and isoleucine degradation	0	(S)-3-Methyl-2-oxopentanoic acid_c + Thiamin diphosphate_c = 2-Methyl-1-hydroxybutyl-ThPP_c + CO2_c
R07604_c	0	0	0	0	#DIV/0!	Valine, leucine and isoleucine degradation	0	2-Methyl-1-hydroxybutyl-ThPP_c + Enzyme N6-(lipoyl)lysine_c = [Dihydrolipoyllysine-residue (2-methylpropanoyl)transferase] S-(2-methylbutanoyl)dihydrolipoyllysine_c + Thiamin diphosphate_c
R07613_c	-0.000345995	-0.000334367	-0.000353403	-0.000356857	0.0313933	Lysine biosynthesis	1	LL-2,6-Diaminoheptanedioate_c + 2-Oxoglutarate_c = 2,3,4,5-Tetrahydrodipicolinate_c + L-Glutamate_c + H2O_c
R07618_m	0.0678542	0.22769	0.0874135	0.950429	13.0069	TCA cycle	1	Enzyme N6-(dihydrolipoyl)lysine_m_b + NAD+_m = Enzyme N6-(lipoyl)lysine_m + NADH_m + H+_m
R07672_c	4.72606e-07	0.000899085	2.3218e-07	1.38035e-07	-0.707927	Ascorbate and aldarate metabolism	1	GDP-mannose_c = GDP-L-gulose_c
R07673_c	4.72606e-07	0.000899085	2.3218e-07	1.38035e-07	-0.707927	Ascorbate and aldarate metabolism	1	GDP-L-gulose_c = GDP-L-galactose_c
R07675_c	0	0	0	0	#DIV/0!	Ascorbate and aldarate metabolism	0	L-Galactose_c + NAD+_c = L-Galactono-1,4-lactone_c + NADH_c + H+_c
R07687_c	0	0	0	0	#DIV/0!	Naphthalene and anthracene degradation	0	Anthracene_c + Oxygen_c + 2 H+_c + 2 e-_c = Anthracene-9,10-dihydrodiol_c
R07688_c	0	0	0	0	#DIV/0!	Naphthalene and anthracene degradation	0	Anthracene-9,10-dihydrodiol_c = 9,10-Dihydroxyanthracene_c + 2 H+_c
R07697_c	0	0	0	0	#DIV/0!	Naphthalene and anthracene degradation	0	Phenylboronic acid_c + Oxygen_c = Phenol_c + H2O_c
R07700_c	0	0	0	0	#DIV/0!	Naphthalene and anthracene degradation	0	Aniline_c + Oxygen_c + 2 H+_c = Catechol_c + NH3_c
R07706_c	0	0	0	0	#DIV/0!	Naphthalene and anthracene degradation	0	Nitrobenzene_c + Oxygen_c + 2 H+_c = Catechol_c + Nitrite_c
R07759_c	0	0	0	0	#DIV/0!	Polyunsaturated fatty acid biosynthesis	0	3-Oxostearoyl-CoA_c + NADPH_c + H+_c = 3-Hydroxyoctadecanoyl-CoA_c + NADP+_c
R07760_c	0	0	0	0	#DIV/0!	Polyunsaturated fatty acid biosynthesis	0	3-Hydroxyoctadecanoyl-CoA_c = (2E)-Octadecenoyl-CoA_c + H2O_c
R07761_c	0	0	0	0	#DIV/0!	Polyunsaturated fatty acid biosynthesis	0	(2E)-Octadecenoyl-CoA_c + NADPH_c + H+_c = Stearoyl-CoA_c + NADP+_c
R07762_c	0	0	0	0	#DIV/0!	Fatty acid biosynthesis	0	Hexadecanoyl-[acp]_c + Malonyl-[acyl-carrier protein]_c = 3-Oxostearoyl-[acp]_c + Acyl-carrier protein_c_b + CO2_c
R07763_c	0	0	0	0	#DIV/0!	Fatty acid biosynthesis; Polyunsaturated fatty acid biosynthesis	0	3-Oxostearoyl-[acp]_c + NADPH_c + H+_c = 3-Hydroxyoctadecanoyl-[acp]_c + NADP+_c
R07764_c	0	0	0	0	#DIV/0!	Fatty acid biosynthesis; Polyunsaturated fatty acid biosynthesis	0	3-Hydroxyoctadecanoyl-[acp]_c = (2E)-Octadecenoyl-[acp]_c + H2O_c
R07765_c	0	0	0	0	#DIV/0!	Fatty acid biosynthesis; Polyunsaturated fatty acid biosynthesis	1	(2E)-Octadecenoyl-[acp]_c + NADH_c + H+_c = Octadecanoyl-[acyl-carrier protein]_c + NAD+_c
R07766_c	0	0	0	0	#DIV/0!	Lipoic acid metabolism	0	Octanoyl-[acp]_c + Apoprotein_c = Protein N6-(octanoyl)lysine_c + Acyl-carrier protein_c_b
R07767_c	0	0	0	0	#DIV/0!	Lipoic acid metabolism	0	Protein N6-(octanoyl)lysine_c + 2 Sulfur_c + 2 S-Adenosyl-L-methionine_c = Protein N6-(lipoyl)lysine_c + 2 L-Methionine_c + 2 5'-Deoxyadenosine_c
R07768_c	0	0	0	0	#DIV/0!	Lipoic acid metabolism	0	Octanoyl-[acp]_c + 2 Sulfur_c + 2 S-Adenosyl-L-methionine_c = Lipoyl-[acp]_c + 2 L-Methionine_c + 2 5'-Deoxyadenosine_c
R07769_c	0	0	0	0	#DIV/0!	Lipoic acid metabolism	0	Lipoyl-[acp]_c + Apoprotein_c = Protein N6-(lipoyl)lysine_c + Acyl-carrier protein_c_b
R07807_c	0	0	0	0	#DIV/0!	Glycosaminoglycan degradation	0	G13032_c + H2O_c = G06780_c + D-Galactose_c
R07808_c	0	0	0	0	#DIV/0!	Glycosaminoglycan degradation	0	G06780_c + H2O_c = G13033_c + Sulfate_c
R07819_c	0	0	0	0	#DIV/0!	Glycosaminoglycan degradation	0	G09660_c + H2O_c = G02632_c + Sulfate_c
R07833_c	0	0	0	0	#DIV/0!	Benzoate degradation via CoA ligation	0	3-Hydroxy-5-oxohexanoyl-CoA_c + CoA_c = (S)-3-Hydroxybutanoyl-CoA_c + Acetyl-CoA_c
R07840_c	0	0	0	0	#DIV/0!	Carotenoid biosynthesis - General	0	delta-Carotene_c = epsilon-Carotene_c
R07851_c	0	0	0	0	#DIV/0!	Carotenoid biosynthesis - General	0	alpha-Cryptoxanthin_c = Lutein_c
R07864_c	0	0	0	0	#DIV/0!	alpha-Linolenic acid metabolism	0	(9Z,12Z,15Z)-Octadecatrienoic acid_c + Oxygen_c = 9(S)-HPOT_c
R07869_c	0	0	0	0	#DIV/0!	alpha-Linolenic acid metabolism	0	(9Z,12Z,15Z)-Octadecatrienoic acid_c + Oxygen_c = 13(S)-HPOT_c
R07881_c	0	0	0	0	#DIV/0!	1- and 2-Methylnaphthalene degradation	0	2-Naphthoyl-CoA_c + H2O_c = 2-Naphthoic acid_c + CoA_c
R07888_c	0	0	0	0	#DIV/0!	alpha-Linolenic acid metabolism	0	OPC8-CoA_c + FAD_c = trans-2-Enoyl-OPC8-CoA_c + FADH2_c
R07889_c	0	0	0	0	#DIV/0!	alpha-Linolenic acid metabolism	0	trans-2-Enoyl-OPC8-CoA_c + H2O_c = 3-Hydroxy-OPC8-CoA_c
R07890_c	0	0	0	0	#DIV/0!	alpha-Linolenic acid metabolism	0	3-Hydroxy-OPC8-CoA_c + NAD+_c = 3-Oxo-OPC8-CoA_c + NADH_c + H+_c
R07891_c	0	0	0	0	#DIV/0!	alpha-Linolenic acid metabolism	0	CoA_c + 3-Oxo-OPC8-CoA_c = OPC6-CoA_c + Acetyl-CoA_c
R07892_c	0	0	0	0	#DIV/0!	alpha-Linolenic acid metabolism	0	OPC6-CoA_c + FAD_c = trans-2-Enoyl-OPC6-CoA_c + FADH2_c
R07893_c	0	0	0	0	#DIV/0!	alpha-Linolenic acid metabolism	0	trans-2-Enoyl-OPC6-CoA_c + H2O_c = 3-Hydroxy-OPC6-CoA_c
R07894_c	0	0	0	0	#DIV/0!	alpha-Linolenic acid metabolism	0	3-Hydroxy-OPC6-CoA_c + NAD+_c = 3-Oxo-OPC6-CoA_c + NADH_c + H+_c
R07895_c	0	0	0	0	#DIV/0!	alpha-Linolenic acid metabolism	0	CoA_c + 3-Oxo-OPC6-CoA_c = OPC4-CoA_c + Acetyl-CoA_c
R07896_c	0	0	0	0	#DIV/0!	alpha-Linolenic acid metabolism	0	OPC4-CoA_c + FAD_c = trans-2-Enoyl-OPC4-CoA_c + FADH2_c
R07897_c	0	0	0	0	#DIV/0!	alpha-Linolenic acid metabolism	0	trans-2-Enoyl-OPC4-CoA_c + H2O_c = 3-Hydroxy-OPC4-CoA_c
R07898_c	0	0	0	0	#DIV/0!	alpha-Linolenic acid metabolism	0	3-Hydroxy-OPC4-CoA_c + NAD+_c = 3-Oxo-OPC4-CoA_c + NADH_c + H+_c
R07899_c	0	0	0	0	#DIV/0!	alpha-Linolenic acid metabolism	0	CoA_c + 3-Oxo-OPC4-CoA_c = (+)-7-Isojasmonic acid CoA_c + Acetyl-CoA_c
R07916_c	0	0	0	0	#DIV/0!	Carotenoid biosynthesis - General	0	Geranylgeranyl diphosphate_c = Phytoene_c
R07934_c	0	0	0	0	#DIV/0!	Polyunsaturated fatty acid biosynthesis	0	(6Z,9Z,12Z,15Z,18Z,21Z)-Tetracosahexaenoyl-CoA_c + FAD_c = (2E,6Z,9Z,12Z,15Z,18Z,21Z)-Tetracosahepta-2,6,9,12,15,18,21-enoyl-CoA_c + FADH2_c
R07950_c	0	0	0	0	#DIV/0!	Polyunsaturated fatty acid biosynthesis	0	(6Z,9Z,12Z,15Z,18Z)-Tetracosapentaenoyl-CoA_c + FAD_c = (2E,6Z,9Z,12Z,15Z,18Z)-Tetracosahexa-2,6,9,12,15,18-enoyl-CoA_c + FADH2_c
R07998_c	0	0	0	0	#DIV/0!	Flavonoid biosynthesis	0	Garbanzol_c + NADPH_c + H+_c = 5-Deoxyleucopelargonidin_c + NADP+_c
R07999_c	0	0	0	0	#DIV/0!	Flavonoid biosynthesis	0	Fustin_c + NADPH_c + H+_c = Fisetinidol-4beta-ol_c + NADP+_c
R08091_c	0	0	0	0	#DIV/0!	Geraniol degradation	0	7-Methyl-3-oxo-6-octenoyl-CoA_c + CoA_c = 5-Methylhex-4-enoyl-CoA_c + Acetyl-CoA_c
R08095_c	0	0	0	0	#DIV/0!	Geraniol degradation	0	5-Methyl-3-oxo-4-hexenoyl-CoA_c + CoA_c = 3-Methylcrotonyl-CoA_c + Acetyl-CoA_c
R08107_c	0	0	0	0	#DIV/0!	Glycosylphosphatidylinositol(GPI)-anchor biosynthesis	0	Phosphatidylethanolamine_c + G00149_c = Diacylglycerol_c + G13044_c
R08120_c	0	0	0	0	#DIV/0!	Fluorobenzoate degradation	0	5-Fluoromuconolactone_c + H2O_c = 2-Maleylacetate_c + Hydrofluoric acid_c
R08121_c	0	0	0	0	#DIV/0!	Fluorobenzoate degradation	0	4-Fluoromuconolactone_c + H2O_c = 2-Maleylacetate_c + Hydrofluoric acid_c
R08161_c	0	0	0	0	#DIV/0!	Fatty acid biosynthesis	0	Hexadecanoyl-[acp]_c + Reduced acceptor_c + Oxygen_c = Hexadecenoyl-[acyl-carrier protein]_c + Acceptor_c + H2O_c
R08162_c	0	0	0	0	#DIV/0!	Fatty acid biosynthesis	0	Hexadecenoyl-[acyl-carrier protein]_c + H2O_c = Acyl-carrier protein_c_b + (9Z)-Hexadecenoic acid_c
R08163_c	0	0	0	0	#DIV/0!	Fatty acid biosynthesis	0	Octadecanoyl-[acyl-carrier protein]_c + H2O_c = Acyl-carrier protein_c_b + Octadecanoic acid_c
R08165_c	0	0	0	0	#DIV/0!	Ubiquinone biosynthesis	0	Isochorismate_c + 2-Oxoglutarate_c = 2-Succinyl-5-enolpyruvyl-6-hydroxy-3-cyclohexene-1-carboxylate_c + CO2_c
R08184_c	0	0	0	0	#DIV/0!	Polyunsaturated fatty acid biosynthesis	0	Docosanoyl-CoA_c + H2O_c = CoA_c + Docosanoic acid_c
R08185_c	0	0	0	0	#DIV/0!	Polyunsaturated fatty acid biosynthesis	0	Tetracosanoyl-CoA_c + H2O_c = CoA_c + Tetracosanoic acid_c
R08186_c	0	0	0	0	#DIV/0!	Polyunsaturated fatty acid biosynthesis	0	Icosenoyl-CoA_c + H2O_c = CoA_c + Icosenoic acid_c
R08187_c	0	0	0	0	#DIV/0!	Polyunsaturated fatty acid biosynthesis	0	Docosenoyl-CoA_c + H2O_c = CoA_c + (13Z)-Docosenoic acid_c
R08188_c	0	0	0	0	#DIV/0!	Polyunsaturated fatty acid biosynthesis	0	Tetracosenoyl-CoA_c + H2O_c = CoA_c + (15Z)-Tetracosenoic acid_c
R08189_c	0	0	0	0	#DIV/0!	Polyunsaturated fatty acid biosynthesis	0	(7Z,10Z,13Z,16Z,19Z)-Docosapentaenoyl-CoA_c + H2O_c = CoA_c + (7Z,10Z,13Z,16Z,19Z)-Docosa-7,10,13,16,19-pentaenoic acid_c
R08190_c	0	0	0	0	#DIV/0!	Polyunsaturated fatty acid biosynthesis	0	(11Z,14Z)-Icosadienoyl-CoA_c + H2O_c = CoA_c + Icosadienoic acid_c
R08191_c	0	0	0	0	#DIV/0!	Polyunsaturated fatty acid biosynthesis	0	(7Z,10Z,13Z,16Z)-Docosatetraenoyl-CoA_c + H2O_c = CoA_c + 7,10,13,16-Docosatetraenoic acid_c
R08192_c	0	0	0	0	#DIV/0!	Polyunsaturated fatty acid biosynthesis	0	(11Z,14Z,17Z)-Icosatrienoyl-CoA_c + H2O_c = CoA_c + Icosatrienoic acid_c
R08193_c	0	0	0	0	#DIV/0!	Aminosugars metabolism	1	N-Acetyl-D-glucosamine 6-phosphate_c = N-Acetyl-alpha-D-glucosamine 1-phosphate_c
R08221_c	0	0	0	0	#DIV/0!	pathway not found	0	5'-Deoxy-5-fluorocytidine_c + H2O_c = 5'-Deoxy-5-fluorouridine_c + NH3_c
R08226_c	0	0	0	0	#DIV/0!	pathway not found	0	5-FU_c + NADPH_c + H+_c = 5,6-Dihydro-5-fluorouracil_c + NADP+_c
R08227_c	0	0	0	0	#DIV/0!	pathway not found	0	5,6-Dihydro-5-fluorouracil_c + H2O_c = alpha-Fluoro-beta-ureidopropionic acid_c
R08228_c	0	0	0	0	#DIV/0!	pathway not found	0	alpha-Fluoro-beta-ureidopropionic acid_c + H2O_c = alpha-Fluoro-beta-alanine_c + CO2_c + NH3_c
R08229_c	0	0	0	0	#DIV/0!	pathway not found	0	5-FU_c + alpha-D-Ribose 1-phosphate_c = 5-Fluorouridine_c + Orthophosphate_c
R08232_c	0	0	0	0	#DIV/0!	pathway not found	0	5-Fluorouridine_c + ATP_c = 5-Fluorouridine monophosphate_c + ADP_c
R08233_c	0	0	0	0	#DIV/0!	pathway not found	0	5-Fluorodeoxyuridine_c + ATP_c = 5-Fluorodeoxyuridine monophosphate_c + ADP_c
R08237_c	0	0	0	0	#DIV/0!	pathway not found	0	6-Mercaptopurin_c + 5-Phospho-alpha-D-ribose 1-diphosphate_c = 6-Thioinosine 5'-monophosphate_c + Pyrophosphate_c
R08238_c	0	0	0	0	#DIV/0!	pathway not found	0	6-Methylmercaptopurine_c + 5-Phospho-alpha-D-ribose 1-diphosphate_c = 6-Methylthiopurine 5'-monophosphate ribonucleotide_c + Pyrophosphate_c
R08240_c	0	0	0	0	#DIV/0!	pathway not found	0	6-Thioinosine 5'-monophosphate_c + NAD+_c + H2O_c = 6-Thioxanthine 5'-monophosphate_c + NADH_c + H+_c
R08243_c	0	0	0	0	#DIV/0!	pathway not found	0	6-Mercaptopurine ribonucleoside triphosphate_c + H2O_c = 6-Thioinosine 5'-monophosphate_c + Pyrophosphate_c
R08244_c	0	0	0	0	#DIV/0!	pathway not found	0	6-Thioxanthine 5'-monophosphate_c + ATP_c + L-Glutamine_c + H2O_c = 6-Thioguanosine monophosphate_c + AMP_c + Pyrophosphate_c + L-Glutamate_c
R08245_c	0	0	0	0	#DIV/0!	pathway not found	0	Thioguanine_c + 5-Phospho-alpha-D-ribose 1-diphosphate_c = 6-Thioguanosine monophosphate_c + Pyrophosphate_c
R08256_c	0	0	0	0	#DIV/0!	pathway not found	0	Irinotecan_c = APC_c
R08257_c	0	0	0	0	#DIV/0!	pathway not found	0	Irinotecan_c = NPC_c
R08259_c	0	0	0	0	#DIV/0!	pathway not found	0	SN-38_c + UDP-glucuronate_c = SN38 glucuronide_c + UDP_c
R08261_c	0	0	0	0	#DIV/0!	pathway not found	0	UDP-glucuronate_c + Codeine_c = UDP_c + Codeine-6-glucuronide_c
R08262_c	0	0	0	0	#DIV/0!	pathway not found	0	Morphine_c + UDP-glucuronate_c = Morphine-3-glucuronide_c + UDP_c
R08263_c	0	0	0	0	#DIV/0!	pathway not found	0	Morphine_c + UDP-glucuronate_c = Morphine-6-glucuronide_c + UDP_c
R08264_c	0	0	0	0	#DIV/0!	pathway not found	0	Codeine_c = Norcodeine_c
R08266_c	0	0	0	0	#DIV/0!	pathway not found	0	Tamoxifen_c + Oxygen_c + NADPH_c + H+_c = Tamoxifen N-oxide_c + NADP+_c + H2O_c
R08268_c	0	0	0	0	#DIV/0!	pathway not found	0	Tamoxifen_c = N-Desmethyltamoxifen_c
R08269_c	0	0	0	0	#DIV/0!	pathway not found	0	Hydroxytamoxifen_c = 4-Hydroxy-N-desmethyltamoxifen_c
R08271_c	0	0	0	0	#DIV/0!	pathway not found	0	Tamoxifen_c + NADPH_c + Oxygen_c + H+_c = alpha-Hydroxytamoxifen_c + NADP+_c + H2O_c
R08272_c	0	0	0	0	#DIV/0!	pathway not found	0	N-Desmethyltamoxifen_c = N,N-Didesmethyltamoxifen_c
R08273_c	0	0	0	0	#DIV/0!	Polyunsaturated fatty acid biosynthesis	0	(13Z,16Z)-Docosadi-13,16-enoyl-CoA_c + H2O_c = CoA_c + 13,16-Docosadienoic acid_c
R08274_c	0	0	0	0	#DIV/0!	pathway not found	0	N-Desmethyltamoxifen_c + NADPH_c + H+_c + Oxygen_c = alpha-Hydroxy-N-desmethyltamoxifen_c + H2O_c + NADP+_c
R08275_c	0	0	0	0	#DIV/0!	pathway not found	0	Cyclophosphamide anhydrous_c + NADPH_c + H+_c + Oxygen_c = 4-Hydroxycyclophosphamide_c + NADP+_c + H2O_c
R08276_c	0	0	0	0	#DIV/0!	pathway not found	0	Cyclophosphamide anhydrous_c = Dechloroethylcyclophosphamide_c + Chloroacetaldehyde_c
R08277_c	0	0	0	0	#DIV/0!	pathway not found	0	4-Hydroxycyclophosphamide_c = 4-Ketocyclophosphamide_c
R08280_c	0	0	0	0	#DIV/0!	pathway not found	0	Aldophosphamide_c + Glutathione_c = 4-Glutathionyl cyclophosphamide_c + H2O_c
R08281_c	0	0	0	0	#DIV/0!	pathway not found	0	Aldophosphamide_c + NADH_c + H+_c = Alcophosphamide_c + NAD+_c
R08285_c	0	0	0	0	#DIV/0!	pathway not found	0	Ifosfamide_c + NADPH_c + H+_c + Oxygen_c = 4-Hydroxyifosfamide_c + NADP+_c + H2O_c
R08286_c	0	0	0	0	#DIV/0!	pathway not found	0	Ifosfamide_c = Dechloroethylcyclophosphamide_c + Chloroacetaldehyde_c
R08287_c	0	0	0	0	#DIV/0!	pathway not found	0	Ifosfamide_c = 2-Dechloroethylifosfamide_c + Chloroacetaldehyde_c
R08293_c	0	0	0	0	#DIV/0!	pathway not found	0	Lidocaine_c = Monoethylglycinexylidide_c
R08294_c	0	0	0	0	#DIV/0!	pathway not found	0	Lidocaine_c + NADPH_c + Oxygen_c + H+_c = 3-Hydroxylidocaine_c + NADP+_c + H2O_c
R08303_c	0	0	0	0	#DIV/0!	pathway not found	0	Felbamate_c + NADPH_c + H+_c + Oxygen_c = p-Hydroxyfelbamate_c + NADP+_c + H2O_c
R08304_c	0	0	0	0	#DIV/0!	pathway not found	0	Felbamate_c + NADPH_c + H+_c + Oxygen_c = 2-Hydroxyfelbamate_c + NADP+_c + H2O_c
R08306_c	0	0	0	0	#DIV/0!	pathway not found	0	2-Phenyl-1,3-propanediol monocarbamate_c + NAD+_c = 3-Carbamoyl-2-phenylpropionaldehyde_c + NADH_c + H+_c
R08310_c	0	0	0	0	#DIV/0!	pathway not found	0	4-Hydroxy-5-phenyltetrahydro-1,3-oxazin-2-one_c + NAD+_c = 5-Phenyl-1,3-oxazinane-2,4-dione_c + NADH_c + H+_c
R08312_c	0	0	0	0	#DIV/0!	pathway not found	0	Carbamazepine_c + NADPH_c + H+_c + Oxygen_c = Carbamazepine-10,11-epoxide_c + NADP+_c + H2O_c
R08313_c	0	0	0	0	#DIV/0!	pathway not found	0	Carbamazepine_c + NADPH_c + H+_c + Oxygen_c = 3-Hydroxycarbamazepine_c + NADP+_c + H2O_c
R08318_c	0	0	0	0	#DIV/0!	pathway not found	0	2-Hydroxycarbamazepine_c = 2-Hydroxyiminostilbene_c
R08339_c	0	0	0	0	#DIV/0!	pathway not found	0	Methadone_c = 2-Ethylidene-1,5-dimethyl-3,3-diphenylpyrrolidine_c
R08340_c	0	0	0	0	#DIV/0!	pathway not found	0	2-Ethylidene-1,5-dimethyl-3,3-diphenylpyrrolidine_c = 2-Ethyl-5-methyl-3,3-diphenyl-1-pyrroline_c
R08341_c	0	0	0	0	#DIV/0!	pathway not found	0	Levomethadyl acetate_c = L-alpha-Acetyl-N-normethadol_c
R08342_c	0	0	0	0	#DIV/0!	pathway not found	0	L-alpha-Acetyl-N-normethadol_c = L-alpha-Acetyl-N,N-dinormethadol_c
R08343_c	0	0	0	0	#DIV/0!	pathway not found	0	Citalopram_c = Demethylcitalopram_c
R08346_c	0	0	0	0	#DIV/0!	pathway not found	0	Citalopram_c = Citalopram aldehyde_c
R08347_c	0	0	0	0	#DIV/0!	pathway not found	0	Demethylcitalopram_c = Citalopram aldehyde_c
R08348_c	0	0	0	0	#DIV/0!	pathway not found	0	Didemethylcitalopram_c + H2O_c + Oxygen_c = Citalopram aldehyde_c + NH3_c + H2O2_c
R08359_c	0	0	0	0	#DIV/0!	Glutathione metabolism	0	S-Adenosylmethioninamine_c + Cadaverine_c = 5'-Methylthioadenosine_c + Aminopropylcadaverine_c
R08390_c	0	0	0	0	#DIV/0!	Retinol metabolism	0	Retinoate_c + NADPH_c + H+_c + Oxygen_c = all-trans-18-Hydroxyretinoic acid_c + NADP+_c + H2O_c
R08391_c	0	0	0	0	#DIV/0!	Retinol metabolism	0	Retinoate_c + NADPH_c + H+_c + Oxygen_c = all-trans-5,6-Epoxyretinoic acid_c + NADP+_c + H2O_c
R08392_c	0	0	0	0	#DIV/0!	Retinol metabolism	0	Retinoate_c + NADPH_c + H+_c + Oxygen_c = all-trans-4-Hydroxyretinoic acid_c + NADP+_c + H2O_c
R01863_c	-0.125793	-0.268377	-0.537819	-1.29515	9.29588	Purine metabolism	1	Inosine_c + Orthophosphate_c = Hypoxanthine_c + alpha-D-Ribose 1-phosphate_c
R01131_c	0.125791	0.266592	0.537818	1.29515	9.29603	Purine metabolism	1	ATP_c + Inosine_c = ADP_c + IMP_c
R00122_c	3.23714e-08	6.51388e-05	9.47593e-08	4.01999e-08	0.241833	Purine metabolism	0	ADP_c + H2O_c = AMP_c + Orthophosphate_c
R00155_c	4.08809e-08	6.41108e-05	7.83202e-08	3.55549e-08	-0.130279	Pyrimidine metabolism; Purine metabolism	0	UDP_c + H2O_c = UMP_c + Orthophosphate_c
R00184_c	2.78565e-08	6.3123e-05	7.9591e-08	3.60638e-08	0.294626	Purine metabolism	0	P1,P4-Bis(5'-adenosyl) tetraphosphate_c + H2O_c = ATP_c + AMP_c
R00328_c	2.5707e-08	6.4095e-05	7.76587e-08	4.23866e-08	0.648836	Purine metabolism	0	GDP_c + H2O_c = GMP_c + Orthophosphate_c
R00335_c	2.6081e-08	6.27186e-05	7.26778e-08	3.46841e-08	0.32986	Purine metabolism	0	GTP_c + H2O_c = GDP_c + Orthophosphate_c
R00507_c	0	0	0	0	#DIV/0!	Purine metabolism	0	3'-Phosphoadenylyl sulfate_c + H2O_c = Sulfate_c + Adenosine 3',5'-bisphosphate_c
R00719_c	3.91699e-08	6.42371e-05	7.3951e-08	3.44724e-08	-0.119927	Purine metabolism	0	ITP_c + H2O_c = IDP_c + Orthophosphate_c
R00776_c	0	0	0	0	#DIV/0!	Purine metabolism	0	(-)-Ureidoglycolate_c = Glyoxylate_c + Urea_c
R00961_c	3.05484e-10	4.65323e-05	1.89728e-10	9.73381e-11	-0.681364	Purine metabolism	0	IDP_c + H2O_c = IMP_c + Orthophosphate_c
R01134_c	7.1343e-08	5.18003e-05	1.26977e-08	4.39119e-08	-0.384497	Purine metabolism	0	GMP_c + NADPH_c + H+_c = IMP_c + NH3_c + NADP+_c
R01232_c	0	0	0	0	#DIV/0!	Purine metabolism	0	P1,P4-Bis(5'-guanosyl) tetraphosphate_c + H2O_c = GTP_c + GMP_c
R01244_c	3.1322e-10	1.07799e-05	1.96535e-10	1.84481e-11	-0.941102	Purine metabolism	0	Adenine_c + H2O_c = Hypoxanthine_c + NH3_c
R01561_c	-0.126936	-0.269044	-0.533527	-0.479208	2.77518	Purine metabolism	1	Adenosine_c + Orthophosphate_c = Adenine_c + alpha-D-Ribose 1-phosphate_c
R01967_c	3.49454e-08	6.30829e-05	7.71979e-08	3.58402e-08	0.025606	Purine metabolism	0	ATP_c + Deoxyguanosine_c = ADP_c + dGMP_c
R01969_c	-4.86978e-07	-0.000894126	1.58493e-07	-2.07819e-07	-0.573248	Purine metabolism	1	Deoxyguanosine_c + Orthophosphate_c = Guanine_c + 2-Deoxy-D-ribose 1-phosphate_c
R02147_c	-2.78736e-09	-1.36617e-06	-1.08217e-08	-1.28398e-09	-0.539356	Purine metabolism	1	Guanosine_c + Orthophosphate_c = Guanine_c + alpha-D-Ribose 1-phosphate_c
R02297_c	7.02602e-10	-2.77797e-06	-1.16204e-08	-2.35355e-09	-4.34976	Purine metabolism	1	Xanthosine_c + Orthophosphate_c = Xanthine_c + alpha-D-Ribose 1-phosphate_c
R02422_c	0	0	0	0	#DIV/0!	Purine metabolism	0	Allantoate_c + H2O_c = (-)-Ureidoglycolate_c + Urea_c
R02557_c	1.37592e-06	-0.00089976	-6.07872e-07	6.84229e-08	-0.950271	Purine metabolism	1	Deoxyadenosine_c + Orthophosphate_c = Adenine_c + 2-Deoxy-D-ribose 1-phosphate_c
R02748_c	3.1374e-10	1.196e-05	1.97588e-10	1.84728e-11	-0.941121	Purine metabolism	0	Deoxyinosine_c + Orthophosphate_c = Hypoxanthine_c + 2-Deoxy-D-ribose 1-phosphate_c
R02749_c	0	0	0	0	#DIV/0!	Purine metabolism	1	2-Deoxy-D-ribose 1-phosphate_c = 2-Deoxy-D-ribose 5-phosphate_c
R02805_c	0	0	0	0	#DIV/0!	Purine metabolism	0	P1,P4-Bis(5'-xanthosyl) tetraphosphate_c + H2O_c = XTP_c + Xanthosine 5'-phosphate_c
R00157_c	2.66513e-07	0.000323862	1.77835e-07	1.1598e-07	-0.564823	Pyrimidine metabolism	0	UTP_c + AMP_c = UDP_c + ADP_c
R00159_c	2.59818e-08	6.23154e-05	6.7303e-08	3.24466e-08	0.248821	Pyrimidine metabolism	0	UTP_c + H2O_c = UDP_c + Orthophosphate_c
R00514_c	2.81648e-08	6.40439e-05	7.98416e-08	3.61271e-08	0.282705	Pyrimidine metabolism	0	CDP_c + H2O_c = CMP_c + Orthophosphate_c
R00569_c	5.12759e-08	6.63007e-05	8.11852e-08	3.62577e-08	-0.292891	Pyrimidine metabolism	0	CTP_c + H2O_c = CDP_c + Orthophosphate_c
R00974_c	2.48185e-08	4.66253e-05	4.20021e-08	2.39266e-08	-0.0359342	Pyrimidine metabolism	0	Cytosine_c + H2O_c = Uracil_c + NH3_c
R01080_c	2.80918e-08	6.08711e-05	5.79554e-08	2.96093e-08	0.0540166	Pyrimidine metabolism	0	Uridine_c + H2O_c = Uracil_c + D-Ribose_c
R02092_c	3.51118e-08	6.49379e-05	7.90919e-08	3.60401e-08	0.0264376	Pyrimidine metabolism	0	dTDP_c + H2O_c = dTMP_c + Orthophosphate_c
R02095_c	3.71259e-08	6.40378e-05	7.384e-08	3.44638e-08	-0.0717051	Pyrimidine metabolism	0	dTTP_c + H2O_c = dTDP_c + Orthophosphate_c
R02102_c	6.88071e-08	0.00017701	1.29826e-07	6.36512e-08	-0.0749339	Pyrimidine metabolism	0	dUMP_c + H2O_c = Deoxyuridine_c + Orthophosphate_c
R02296_c	2.48185e-08	4.66253e-05	4.20021e-08	2.39266e-08	-0.0359342	Pyrimidine metabolism	1	Cytidine_c + Orthophosphate_c = Cytosine_c + alpha-D-Ribose 1-phosphate_c
R02484_c	8.42657e-07	0.000918908	2.02895e-07	1.22535e-07	-0.854585	Pyrimidine metabolism	1	Deoxyuridine_c + Orthophosphate_c = Uracil_c + 2-Deoxy-D-ribose 1-phosphate_c
R03925_c	0	0	0	0	#DIV/0!	Purine metabolism	1	(S)(+)-Allantoin_c = (R)(-)-Allantoin_c
R06601_c	0	0	0	0	#DIV/0!	Purine metabolism	0	5-Hydroxyisourate_c + H2O_c = 5-Hydroxy-2-oxo-4-ureido-2,5-dihydro-1H-imidazole-5-carboxylate_c
R06605_c	0	0	0	0	#DIV/0!	Purine metabolism	0	5-Hydroxy-2-oxo-4-ureido-2,5-dihydro-1H-imidazole-5-carboxylate_c + H+_c = (R)(-)-Allantoin_c + CO2_c
R00715_c	-0.190314	-0.166525	-0.0205833	2.59347e-06	-1.00001	Lysine biosynthesis; Lysine degradation	1	N6-(L-1,3-Dicarboxypropyl)-L-lysine_c + NAD+_c + H2O_c = L-Lysine_c + 2-Oxoglutarate_c + NADH_c + H+_c
R00716_c	0.190323	0.164747	0.020581	4.78303e-06	-0.999975	Lysine biosynthesis; Lysine degradation	1	N6-(L-1,3-Dicarboxypropyl)-L-lysine_c + NADP+_c + H2O_c = L-Lysine_c + 2-Oxoglutarate_c + NADPH_c + H+_c
R02313_c	-1.95196e-06	0.000894046	3.03819e-06	-1.08519e-05	4.5595	Lysine degradation	1	N6-(L-1,3-Dicarboxypropyl)-L-lysine_c + NAD+_c + H2O_c = L-Glutamate_c + L-2-Aminoadipate 6-semialdehyde_c + NADH_c + H+_c
REner01_p	0	0	0	0	#DIV/0!	Linear Electron Transport, ATP and NADPH generate from light (overall reaction in chloroplast)	0	8 hv_p + 2 H2O_p + 3 ADP_p + 3 Orthophosphate_p + 2 NADP+_p = Oxygen_p + 3 ATP_p + 2 H+_p + 2 NADPH_p
REner02_p	0	0	0	0	#DIV/0!	Test this equation; ETC in chloroplast	0	hv_p = 2 H+_p
REner03_p	0	0	0	0	#DIV/0!	Test this equation; ETC in chloroplast	0	4 hv_p + NADP+_p + H2O_p = NADPH_p + 6 H+_p + 0.5 Oxygen_p
REner04_p	0	0	0	0	#DIV/0!	Test this equation; ETC mitochondria	0	4.67 H+_p + Orthophosphate_p + ADP_p = ATP_p
REner05_m	0	0	0	0	#DIV/0!	Test this equation; ETC mitochondria	1	3 H+_m + Orthophosphate_m + ADP_m = ATP_m
TCP35	4.0266e-08	0.000141918	0.8564	2.4152	5.99812e+07	Hydrogen production	1	Hydrogen_p = Hydrogen_c
REner06_p	0	0	0	0	#DIV/0!	Cyclic Electron Transport	0	2 hv_p + 2 ADP_p + 2 Orthophosphate_p = 2 ATP_p
Ex17	0	0	0	0	#DIV/0!	Glutamate transport	0	L-Glutamate_ext_b = L-Glutamate_c
Ex18	0	0	0	0	#DIV/0!	Glutamine transport	0	L-Glutamine_ext_b = L-Glutamine_c
Ex19	0	0	0	0	#DIV/0!	Aspartate transport	0	L-Aspartate_ext_b = L-Aspartate_c
Ex20	0	0	0	0	#DIV/0!	Alanine transport	0	L-Alanine_ext_b = L-Alanine_c
Ex21	0	0	0	0	#DIV/0!	Serine transport	0	L-Serine_ext_b = L-Serine_c
Ex22	6.69553e-08	0.000117029	0.000999773	1.66008e-07	1.47939	Formate transport	0	Formate_c = Formate_ext_b
Ex23	3.67905e-08	4.70687e-05	0.000999945	2.5671e-08	-0.302239	Lactate transport	0	(R)-Lactate_c = (R)-Lactate_ext_b
Ex24	3.84158e-08	9.47113e-06	0.000999911	1.24813e-08	-0.6751	Ethanol transport	0	Ethanol_c = Ethanol_ext_b

## Sheet: (2)Max H2_Mixotrophic
BIO	0.066	0.066	0	Biomass synthesis	Biomass synthesis	0	0.378 Sucrose_biomass + 0.378 Glucose_biomass + 0.378 beta-D-Fructose_biomass + 0.189 Starch_biomass + 0.531 L-Alanine_biomass + 0.132 L-Asparagine_biomass + 0.132 L-Aspartate_biomass + 0.023 L-Cysteine_biomass + 0.175 L-Glutamate_biomass + 0.175 L-Glutamine_biomass + 0.217 Glycine_biomass + 0.072 L-Isoleucine_biomass + 0.177 L-Leucine_biomass + 0.024 L-Methionine_biomass + 0.076 L-Phenylalanine_…
Bc1	0.024948	0.024948	0	Glucose drain	Glucose drain	0	alpha-D-Glucose_c = Glucose_biomass
Bc2	0.024948	0.024948	0	Sucrose drain	Sucrose drain	0	Sucrose_c = Sucrose_biomass
Bc4	0.012474	0.012474	0	Starch drain	Starch drain	0	Starch_p = Starch_biomass
Bc6	0.01155	0.01155	0	Glutamate drain	Glutamate drain	0	L-Glutamate_c = L-Glutamate_biomass
Bc7	0.035046	0.035046	0	Alanine drain	Alanine drain	0	L-Alanine_c = L-Alanine_biomass
Bc8	0.008712	0.008712	0	Aspartate drain	Aspartate drain	0	L-Aspartate_c = L-Aspartate_biomass
Bc9	0.014322	0.014322	0	Glycine drain	Glycine drain	0	Glycine_c = Glycine_biomass
Bc11	0.00264	0.00264	0	Serine drain	Serine drain	0	L-Serine_c = L-Serine_biomass
Bc12	0.004356	0.004356	0	Threonine drain	Threonine drain	0	L-Threonine_c = L-Threonine_biomass
Bc13	0.001584	0.001584	0	Mehionine drain	Mehionine drain	0	L-Methionine_c = L-Methionine_biomass
Bc14	0.001518	0.001518	0	Cysteine drain	Cysteine drain	0	L-Cysteine_c = L-Cysteine_biomass
Bc15	0.008052	0.008052	0	Valine drain	Valine drain	0	L-Valine_c = L-Valine_biomass
Bc16	0.011682	0.011682	0	Leucine drain	Leucine drain	0	L-Leucine_c = L-Leucine_biomass
Bc17	0.004752	0.004752	0	Isoleucine drain	Isoleucine drain	0	L-Isoleucine_c = L-Isoleucine_biomass
Bc18	0.01155	0.01155	0	Glutamine drain	Glutamine drain	0	L-Glutamine_c = L-Glutamine_biomass
Bc19	0	0	#DIV/0!	Arginine drain	Arginine drain	0	L-Arginine_c = L-Arginine_biomass
Bc20	0.006534	0.006534	0	Proline drain	Proline drain	0	L-Proline_c = L-Proline_biomass
Bc21	0.00066	0.00066	0	Lysine drain	Lysine drain	0	L-Lysine_c = L-Lysine _biomass
Bc22	0	0	#DIV/0!	Histidine drain	Histidine drain	0	L-Histidine_c = L-Histidine_biomass
Bc23	0.005016	0.005016	0	Phenylalanine drain	Phenylalanine drain	0	L-Phenylalanine_c = L-Phenylalanine_biomass
Bc24	0.000198	0.000198	0	Tyrosine drain	Tyrosine drain	0	L-Tyrosine_c = L-Tyrosine_biomass
Bc25	0.000198	0.000198	0	Tryptophan drain	Tryptophan drain	0	L-Tryptophan_c = L-Tryptophan_biomass
Bc26	0.008712	0.008712	0	Asparagine drain	Asparagine drain	0	L-Asparagine_c = L-Asparagine_biomass
Bc30	0.024948	0.024948	0	fructose drain	fructose drain	0	beta-D-Fructose_c = beta-D-Fructose_biomass
Bc31	0.019668	0.019668	0	FA biomass drain	FA biomass drain	0	Hexadecanoic acid_acc = Hexadecanoic acid_biomass
Bc32	0	0	#DIV/0!	dATP drain	dATP drain	0	dATP_c = dATP_biomass + Pyrophosphate_c
Bc33	0	0	#DIV/0!	dGTP drain	dGTP drain	0	dGTP_c = dGTP_biomass + Pyrophosphate_c
Bc34	0	0	#DIV/0!	dCTP drain	dCTP drain	0	dCTP_c = dCTP_biomass + Pyrophosphate_c
Bc35	0	0	#DIV/0!	dTTP drain	dTTP drain	0	dTTP_c = dTTP_biomass + Pyrophosphate_c
Bc36	0	0	#DIV/0!	ATP drain	ATP drain	0	ATP_c = ATP_biomass + Pyrophosphate_c
Bc37	0	0	#DIV/0!	GTP drain	GTP drain	0	GTP_c = GTP_biomass + Pyrophosphate_c
Bc38	0	0	#DIV/0!	CTP drain	CTP drain	0	CTP_c = CTP_biomass + Pyrophosphate_c
Bc39	0	0	#DIV/0!	UTP drain	UTP drain	0	UTP_c = UTP_biomass + Pyrophosphate_c
Ex1	0.0931115	-3.1552	-34.8863	CO2 transport	CO2 transport	0	CO2_ext_b = CO2_c
Ex2	5.17386	28.721	4.55119	H2O transport	H2O transport	1	H2O_ext_b = H2O_c
Ex3	1.29301	5.62499	3.35031	Oxigen transport	Oxigen transport	1	Oxygen_c = Oxygen_ext_b
Ex4	0	0	#DIV/0!	Nitrate assimilation (NO3)	Nitrate assimilation (NO3)	1	Nitrate_ext_b = Nitrate_c
Ex5	-0.158209	-0.1583	0.000580022	NH3 transport	NH3 transport	1	NH3_c = NH3_ext_b
Ex6	0.003102	0.00310287	0.000279422	H2S transport	H2S transport	0	Hydrogen sulfide_ext_b = Hydrogen sulfide_c
Ex7	0	0	#DIV/0!	Sulfate transporter (SO4)-2	Sulfate transporter (SO4)-2	0	Sulfate_ext = Sulfate_c
Ex8	0	0	#DIV/0!	glucose transport	glucose transport	1	alpha-D-Glucose_c = Glucose_ext_b
Ex9	0	0	#DIV/0!	Starch transport	Starch transport	1	Starch_acc = Starch_p
Ex10	0.77572	2.4	2.0939	Acetate transporter	Acetate transporter	1	Acetate_ext_b = Acetate_c
Ex11	11.8624	45	2.79349	photons	photons	0	hv_ext_b = hv_p
Ex12	0	0	#DIV/0!	Sucrose exported	Sucrose exported	0	Sucrose_c = Sucrose_ext_b
Ex13	4.20849e-15	2.92404e-07	6.94796e+07	Phosphate transport	Phosphate transport	0	Orthophosphate_ext_b = Orthophosphate_c
Ex14	0	0	#DIV/0!	Carbonic Acid	Carbonic Acid	1	HCO3-_ext_b = HCO3-_c
Ex15	9.4222e-13	9.13976e-08	97001.3	Glycolate excretion	Glycolate excretion	1	Glycolate_c = Glycolate_ext_b
Ex16	1.0578	8.6383	7.16629	Hydrogen production	Hydrogen production	0	Hydrogen_c = Hydrogen_ext_b
TCM1	-6.06178e-09	1.07796e-05	-1779.29	Pyruvate transporter	Pyruvate transporter	1	Pyruvate_c = Pyruvate_m
TCM10	3.22692e-08	-2.80347e-05	-869.774	Serine transporter	Serine transporter	1	L-Serine_m = L-Serine_c
TCM11	-0.251715	-1.43636e-06	-0.999994	ATP transporter	ATP transporter	1	ATP_c = ATP_m
TCM12	0.251715	8.42382e-06	-0.999967	ADP transporter	ADP transporter	1	ADP_c = ADP_m
TCM13	-6.55997e-08	-6.87165e-06	103.751	AMP transporter	AMP transporter	1	AMP_c = AMP_m
TCM16	-4.3201e-12	-5.80087e-07	134275	CoA	CoA	1	CoA_c = CoA_m
TCM17	-0.0296369	-0.0296285	-0.000285718	CO2 transporter	CO2 transporter	1	CO2_c = CO2_m
TCM18	2.54659e-10	6.82938e-05	268177	Acetate transporter	Acetate transporter	1	Acetate_c = Acetate_m
TCM19	0.251715	6.9398e-06	-0.999972	Phosphate transporter/Dicarboxylate translocator	Phosphate transporter/Dicarboxylate translocator	1	Orthophosphate_c = Orthophosphate_m
TCM2	-0.153604	-0.0296215	-0.807157	Malate transporter/Dicarboxylate translocator	Malate transporter/Dicarboxylate translocator	1	(S)-Malate_c = (S)-Malate_m
TCM20	-0.029637	-1.41424e-06	-0.999952	H2O transporter	H2O transporter	1	H2O_c = H2O_m
TCM21	-5.16843e-09	-5.75415e-06	1112.33	Proton transporter	Proton transporter	1	H+_c = H+_m
TCM22	-0.0498206	-3.40038e-06	-0.999932	Glutamine transporter	Glutamine transporter	1	L-Glutamine_c = L-Glutamine_m
TCM23	2.30882e-13	1.3544e-07	586619	Glycolate transporter	Glycolate transporter	1	Glycolate_c = Glycolate_m
TCM24	-1.18835e-12	-9.64276e-07	811438	Glycerate transport	Glycerate transport	1	D-Glycerate_c = D-Glycerate_m
TCM25	-2.34687e-08	1.31004e-05	-559.207	Alanine transport	Alanine transport	1	L-Alanine_c = L-Alanine_m
TCM26	0	0	#DIV/0!	ThPP transporter	ThPP transporter	1	Thiamin diphosphate_c = Thiamin diphosphate_m
TCM27	0.0916206	3.2148e-06	-0.999965	Oxigen transport	Oxigen transport	1	Oxygen_c = Oxygen_m
TCM28	0.0498206	7.74685e-06	-0.999845	NH3 transport	NH3 transport	1	NH3_c = NH3_m
TCM29	0.153604	4.84552e-06	-0.999968	Succinate transporter	Succinate transporter	1	Succinate_c = Succinate_m
TCM3	-1.04009e-07	-7.64874e-06	72.5391	Phosphate transporter/Dicarboxylate translocator	Phosphate transporter/Dicarboxylate translocator	1	Pyrophosphate_c = Pyrophosphate_m
TCM31	0	0	#DIV/0!	L-Ornithine transporter	L-Ornithine transporter	1	L-Ornithine_c = L-Ornithine_m
TCM32	0	0	#DIV/0!	L-Citrulline transporter	L-Citrulline transporter	1	L-Citrulline_c = L-Citrulline_m
TCM4	0.0296369	0.0296311	-0.000194428	Citrate transporter	Citrate transporter	1	Citrate_c = Citrate_m
TCM5	1.70599e-07	8.79143e-06	50.5326	Aspartate transporter	Aspartate transporter	1	L-Aspartate_c = L-Aspartate_m
TCM6	0.0498204	-4.01888e-06	-1.00008	Glutamate transporter	Glutamate transporter	1	L-Glutamate_c = L-Glutamate_m
TCM7	-8.27413e-10	0.0296163	-3.57938e+07	Oxaloacetate transporter	Oxaloacetate transporter	1	Oxaloacetate_c = Oxaloacetate_m
TCM8	-0.0296362	-0.0296168	-0.00065382	alpha-ketoglutarate transporters	alpha-ketoglutarate transporters	1	2-Oxoglutarate_c = 2-Oxoglutarate_m
TCM9	-1.44382e-08	-4.22397e-05	2924.55	Glycine transporter	Glycine transporter	1	Glycine_c = Glycine_m
TCP1	-0.0187924	-0.0174774	-0.0699722	Glucose translocator	Glucose translocator	1	alpha-D-Glucose_c = alpha-D-Glucose_p
TCP10	4.40185	12.3958	1.81605	Phosphate transporter/Dicarboxylate translocator	Phosphate transporter/Dicarboxylate translocator	1	Orthophosphate_c = Orthophosphate_p
TCP11	0.137676	2.20664	15.0277	Malate transporter	Malate transporter	1	(S)-Malate_c = (S)-Malate_p
TCP12	-0.137676	-2.20665	15.0278	Oxaloacetate transporter	Oxaloacetate transporter	1	Oxaloacetate_c = Oxaloacetate_p
TCP13	0	0	#DIV/0!	Sulfate transporter	Sulfate transporter	1	Sulfate_c = Sulfate_p
TCP14	0.0680615	0.981865	13.4262	NH3 transport	NH3 transport	1	NH3_c = NH3_p
TCP15	0	0	#DIV/0!	Nitrite transporter	Nitrite transporter	1	Nitrite_c = Nitrite_p
TCP16	0.0030778	0.00371411	0.206743	Maltose transporter	Maltose transporter	1	Maltose_p = Maltose_c
TCP17	-1.1731e-12	-2.26838e-07	193365	Glycolate transporter	Glycolate transporter	1	Glycolate_c = Glycolate_p
TCP18	-1.88211e-07	1.1556e-05	-62.3991	alpha-ketoglutarate translocator	alpha-ketoglutarate translocator	1	2-Oxoglutarate_c = 2-Oxoglutarate_p
TCP19	3.04168	18.7861	5.17623	H2O transport	H2O transport	1	H2O_c = H2O_p
TCP2	0.437065	0.0615305	-0.859219	CO2 fixation	CO2 fixation	1	CO2_c = CO2_p
TCP20	-4.0103	-12.53	2.12445	ATP transporter	ATP transporter	1	ATP_c = ATP_p
TCP21	4.4268	12.6873	1.86603	ADP transporter	ADP transporter	1	ADP_c = ADP_p
TCP22	1.52466	14.7544	8.67713	Proton transporter	Proton transporter	1	H+_c = H+_p
TCP23	0.0680615	0.981879	13.4264	Glutamate transporter	Glutamate transporter	1	L-Glutamate_c = L-Glutamate_p
TCP24	1.18835e-12	9.64276e-07	811438	Glycerate transport	Glycerate transport	1	D-Glycerate_c = D-Glycerate_p
TCP25	-1.38463	-5.625	3.06245	Oxigen transport	Oxigen transport	1	Oxygen_c = Oxygen_p
TCP26	-0.466396	-0.207181	-0.555783	Phosphate transporter/Dicarboxylate translocator	Phosphate transporter/Dicarboxylate translocator	1	Pyrophosphate_c = Pyrophosphate_p
TCP27	-0.0680615	-0.98187	13.4262	Glutamine transporter	Glutamine transporter	1	L-Glutamine_c = L-Glutamine_p
TCP29	0	0	#DIV/0!	L-Ornithine transporter	L-Ornithine transporter	1	L-Ornithine_c = L-Ornithine_p
TCP3	-0.259156	3.16185e-06	-1.00001	Pyruvate transporter	Pyruvate transporter	1	Pyruvate_c = Pyruvate_p
TCP30	0	0	#DIV/0!	L-Citrulline transporter	L-Citrulline transporter	1	L-Citrulline_c = L-Citrulline_p
TCP31	0.019668	0.0196682	1.18617e-05	Fatty acid transporter (for beta oxidation)	Fatty acid transporter (for beta oxidation)	0	Hexadecanoic acid_p = Hexadecanoic acid_acc
TCP32	-0.177909	-2.10919	10.8555	Carbonic Acid, transport plastid	Carbonic Acid, transport plastid	1	HCO3-_c = HCO3-_p
TCP33	0.4165	0.157346	-0.622218	Acetate transporter	Acetate transporter	1	Acetate_c = Acetate_p
TCP34	-0.4165	-0.157346	-0.622218	AMP transporter	AMP transporter	1	AMP_c = AMP_p
TCP4	-6.27642e-09	3.95288e-06	-630.798	phosphoenolpyruvate transporter	phosphoenolpyruvate transporter	1	Phosphoenolpyruvate_c = Phosphoenolpyruvate_p
TCP5	0.135922	6.98721e-06	-0.999949	2-phosphoglycerate transporter	2-phosphoglycerate transporter	1	2-Phospho-D-glycerate_c = 2-Phospho-D-glycerate_p
TCP6	-0.0249479	0.391079	-16.6758	alpha-D-Glucose 6-phosphate transporter	alpha-D-Glucose 6-phosphate transporter	1	alpha-D-Glucose 6-phosphate_c = alpha-D-Glucose 6-phosphate_p
TCP7	-0.0825232	1.14594e-05	-1.00014	Triose phosphate translocator (G3P)	Triose phosphate translocator (G3P)	1	(2R)-2-Hydroxy-3-(phosphonooxy)-propanal_c = (2R)-2-Hydroxy-3-(phosphonooxy)-propanal_p
TCP8	-0.0246177	6.87735e-06	-1.00028	Triose phosphate trasnlocator (glyceroneP)	Triose phosphate trasnlocator (glyceroneP)	1	Glycerone phosphate_c = Glycerone phosphate_p
TCP9	0.120907	-4.43907e-07	-1	Triose phosphate translocator (3-phosphoglycerate)	Triose phosphate translocator (3-phosphoglycerate)	1	3-Phospho-D-glycerate_c = 3-Phospho-D-glycerate_p
TCX10	-0.153604	-2.00338e-06	-0.999987	Phosphate transporter/Dicarboxylate translocator	Phosphate transporter/Dicarboxylate translocator	1	Pyrophosphate_c = Pyrophosphate_x
TCX11	0.153604	2.89359e-06	-0.999981	H2O transporter	H2O transporter	1	H2O_c = H2O_x
TCX12	3.61259e-12	1.11966e-06	309933	Oxigen transport	Oxigen transport	1	Oxygen_c = Oxygen_x
TCX14	-2.9898e-08	4.20277e-05	-1406.7	Citrate transporter	Citrate transporter	1	Citrate_c = Citrate_x
TCX15	-0.153604	-4.55293e-06	-0.99997	Succinate transporter	Succinate transporter	1	Succinate_c = Succinate_x
TCX16	0.153604	2.72854e-05	-0.999822	Isocitrate transporter	Isocitrate transporter	1	Isocitrate_c = Isocitrate_x
TCX17	-6.05905e-09	9.99172e-06	-1650.06	Oxaloacetate transporter	Oxaloacetate transporter	1	Oxaloacetate_c = Oxaloacetate_x
TCX18	2.09752e-09	-1.87472e-06	-894.78	Proton transporter	Proton transporter	1	H+_c = H+_x
TCX19	-5.34328e-12	-6.96152e-07	130285	CoA	CoA	1	CoA_c = CoA_x
TCX20	0.153604	4.99217e-06	-0.999967	Acetate transporter	Acetate transporter	1	Acetate_c = Acetate_x
TCX21	0	0	#DIV/0!	ADP transporter	ADP transporter	1	ADP_c = ADP_x
TCX6	-0.153604	-9.58355e-06	-0.999938	Malate transporter/Dicarboxylate translocator	Malate transporter/Dicarboxylate translocator	1	(S)-Malate_c = (S)-Malate_x
TCX7	6.25271e-13	2.33297e-07	373113	Fatty acid transporter(for beta oxidation)	Fatty acid transporter(for beta oxidation)	1	Hexadecanoic acid_acc = Hexadecanoic acid_x
TCX8	0.153604	5.75836e-06	-0.999963	ATP transporter	ATP transporter	1	ATP_c = ATP_x
TCX9	-0.153604	-8.95385e-07	-0.999994	AMP transporter	AMP transporter	1	AMP_c = AMP_x
R00095_tmx	1.25056e-11	-4.74529e-07	-37946.4	(Transmembrane) Ascorbate and aldarate metabolism	(Transmembrane) Ascorbate and aldarate metabolism	1	NADH_x + 2 Monodehydroascorbate_c + H+_x = NAD+_x + 2 Ascorbate_c
R00644_tmx	2.84458e-12	6.05624e-07	212904	(Transmembrane) Ascorbate and aldarate metabolism	(Transmembrane) Ascorbate and aldarate metabolism	0	Ascorbate_c + H2O2_x = L-Dehydroascorbate_c + 2 H2O_x
RN01_c	0.006534	0.006534	0	Non enzymatic reaction; Arginine and proline metabolism	Non enzymatic reaction; Arginine and proline metabolism	1	L-Glutamate 5-semialdehyde_c = (S)-1-Pyrroline-5-carboxylate_c
RN03_p	3.20557e-12	1.96765e-06	613822	Glucose isomeres	Glucose isomeres	1	Glucose_p = alpha-D-Glucose_p
RN04_m	0.029637	1.42489e-06	-0.999952	Oxidative phosphorilation (overall in mitochondria)	Oxidative phosphorilation (overall in mitochondria)	0	2.4 Orthophosphate_m + 2.4 ADP_m + NADH_m + H+_m + 0.5 Oxygen_m = H2O_m + NAD+_m + 2.4 ATP_m
RN05_m	0.153604	5.00471e-06	-0.999967	Oxidative phosphorilation (overall in mitochondria)	Oxidative phosphorilation (overall in mitochondria)	0	1.5 Orthophosphate_m + 1.5 ADP_m + FADH2_m + 0.5 Oxygen_m = H2O_m + FAD_m + 1.5 ATP_m
RN06_c	-1.84173e-11	-1.76056e-06	95591.8	Non enzymatic reaction; Ascorbate and alderate metabolism	Non enzymatic reaction; Ascorbate and alderate metabolism	1	2 Monodehydroascorbate_c = Ascorbate_c + L-Dehydroascorbate_c
R00004_c	3.62977e-12	2.47266	6.81217e+11	Pyrophosphate hydrolysis	Pyrophosphate hydrolysis	0	Pyrophosphate_c + H2O_c = 2 Orthophosphate_c
R00006_c	3.03155e-12	5.20008e-06	1.71532e+06	Pantothenate and CoA biosynthesis	Pantothenate and CoA biosynthesis	0	2 Pyruvate_c = 2-Acetolactate_c + CO2_c
R00009_x	7.6431e-13	5.1342e-07	671742	Catalase/peroxidase	Catalase/peroxidase	0	2 H2O2_x = Oxygen_x + 2 H2O_x
R00010_c	0	0	#DIV/0!	Starch and sucrose metabolism	Starch and sucrose metabolism	0	alpha,alpha-Trehalose_c + H2O_c = 2 D-Glucose_c
R00014_c	0.004752	0.0047705	0.00389238	Butanoate metabolism; Glycolysis / Gluconeogenesis; Valine, leucine and isoleucine biosynthesis	Butanoate metabolism; Glycolysis / Gluconeogenesis; Valine, leucine and isoleucine biosynthesis	0	Thiamin diphosphate_c + Pyruvate_c = 2-(alpha-Hydroxyethyl)thiamine diphosphate_c + CO2_c
R00019_p	1.0578	8.6383	7.16629	Glyoxylate and dicarboxylate metabolism; Methane metabolism	Glyoxylate and dicarboxylate metabolism; Methane metabolism	1	2 Reduced ferredoxin_p + 2 H+_p = Hydrogen_p + 2 Oxidized ferredoxin_p
R00021_p	4.215e-12	1.94245e-07	46083.2	Nitrogen metabolism	Nitrogen metabolism	0	L-Glutamine_p + 2-Oxoglutarate_p + 2 Reduced ferredoxin_p = 2 L-Glutamate_p + 2 Oxidized ferredoxin_p
R00022_c	0	0	#DIV/0!	Aminosugars metabolism	Aminosugars metabolism	0	Chitobiose_c + H2O_c = 2 N-Acetyl-D-glucosamine_c
R00024_p	5.11095e-12	3.87506e-06	758187	Carbon fixation	Carbon fixation	0	D-Ribulose 1,5-bisphosphate_p + CO2_p + H2O_p = 2 3-Phospho-D-glycerate_p
R00028_c	0.0030778	0.00371411	0.206743	Starch and sucrose metabolism	Starch and sucrose metabolism	0	Maltose_c + H2O_c = 2 alpha-D-Glucose_c
R00028_p	3.59278e-12	3.04914e-06	848686	Starch and sucrose metabolism	Starch and sucrose metabolism	0	Maltose_p + H2O_p = 2 alpha-D-Glucose_p
R00036_c	0	0	#DIV/0!	Porphyrin and chlorophyll metabolism	Porphyrin and chlorophyll metabolism	0	2 5-Aminolevulinate_c = Porphobilinogen_c + 2 H2O_c
R00047_c	0	0	#DIV/0!	Nicotinate and nicotinamide metabolism	Nicotinate and nicotinamide metabolism	0	Oxygen_c + 2 6-Hydroxynicotinate_c = 2 2,5-Dihydroxypyridine_c + 2 CO2_c
R00066_c	0	0	#DIV/0!	Riboflavin metabolism	Riboflavin metabolism	0	2 6,7-Dimethyl-8-(1-D-ribityl)lumazine_c = Riboflavin_c + 4-(1-D-Ribitylamino)-5-amino-2,6-dihydroxypyrimidine_c
R00068_c	1.55654e-12	6.75569e-08	43401	Ascorbate and aldarate metabolism	Ascorbate and aldarate metabolism	0	Oxygen_c + 2 Ascorbate_c = 2 L-Dehydroascorbate_c + 2 H2O_c
R00078_c	0	0	#DIV/0!	Porphyrin and chlorophyll metabolism	Porphyrin and chlorophyll metabolism	0	Oxygen_c + 4 Fe2+_c + 4 H+_c = 4 Fe3+_c + 2 H2O_c
R00084_c	0	0	#DIV/0!	Porphyrin and chlorophyll metabolism	Porphyrin and chlorophyll metabolism	0	4 Porphobilinogen_c + H2O_c = Hydroxymethylbilane_c + 4 NH3_c
R00086_c	1.5	1.5	0	Purine metabolism	Purine metabolism	1	ATP_c + H2O_c = ADP_c + Orthophosphate_c
R00089_c	0	0	#DIV/0!	Purine metabolism	Purine metabolism	0	ATP_c = 3',5'-Cyclic AMP_c + Pyrophosphate_c
R00093_p	6.14913e-12	1.13497e-06	184572	Glutamate metabolism; Nitrogen metabolism	Glutamate metabolism; Nitrogen metabolism	0	L-Glutamine_p + 2-Oxoglutarate_p + NADH_p + H+_p = 2 L-Glutamate_p + NAD+_p
R00095_c	-5.02962e-09	-3.35767e-06	666.58	Ascorbate and aldarate metabolism	Ascorbate and aldarate metabolism	1	NAD+_c + 2 Ascorbate_c = NADH_c + 2 Monodehydroascorbate_c + H+_c
R00100_c	0	0	#DIV/0!	Aminosugars metabolism	Aminosugars metabolism	0	NADH_c + 2 Ferricytochrome b5_c + H+_c = NAD+_c + 2 Ferrocytochrome b5_c
R00103_c	5.84239e-13	7.63909e-07	1.30753e+06	Nicotinate and nicotinamide metabolism Nicotinate and nicotinamide metabolism; Pantothenate and CoA biosynthesis; Riboflavin metabolism; Starch and sucrose metabolism; Purine metabolism	Nicotinate and nicotinamide metabolism Nicotinate and nicotinamide metabolism; Pantothenate and CoA biosynthesis; Riboflavin metabolism; Starch and sucrose metabolism; Purine metabolism	0	NAD+_c + H2O_c = AMP_c + Nicotinamide D-ribonucleotide_c
R00104_c	4.24842e-15	7.89929e-07	1.85935e+08	Nicotinate and nicotinamide metabolism	Nicotinate and nicotinamide metabolism	0	ATP_c + NAD+_c = ADP_c + NADP+_c
R00114_c	0.129267	1.22463	8.47361	Glutamate metabolism; Nitrogen metabolism	Glutamate metabolism; Nitrogen metabolism	0	L-Glutamine_c + 2-Oxoglutarate_c + NADPH_c + H+_c = 2 L-Glutamate_c + NADP+_c
R00115_c	0	0	#DIV/0!	Glutamate metabolism; Glutathione metabolism	Glutamate metabolism; Glutathione metabolism	1	NADP+_c + 2 Glutathione_c = Oxidized glutathione_c + NADPH_c + H+_c
R00126_c	9.23298e-13	1.12951e-06	1.22335e+06	Purine metabolism	Purine metabolism	0	ADP_c + ATP_c = Orthophosphate_c + P1,P4-Bis(5'-adenosyl) tetraphosphate_c
R00127_c	-0.0748444	2.3979	-33.0385	Purine metabolism	Purine metabolism	1	ATP_c + AMP_c = 2 ADP_c
R00130_c	0	0	#DIV/0!	Pantothenate and CoA biosynthesis	Pantothenate and CoA biosynthesis	0	ATP_c + Dephospho-CoA_c = ADP_c + CoA_c
R00131_c	0	0	#DIV/0!	Purine metabolism; Urea cycle and metabolism of amino groups	Purine metabolism; Urea cycle and metabolism of amino groups	0	Urea_c + H2O_c = CO2_c + 2 NH3_c
R00132N_c	0	0	#DIV/0!	Nitrogen metabolism	Nitrogen metabolism	0	H2O_c + CO2_c = H+_c + HCO3-_c
R00132N_m	0	0	#DIV/0!	Nitrogen metabolism	Nitrogen metabolism	0	H2O_m + CO2_m = H+_m + HCO3-_m
R00132N_p	0.315585	2.24687	6.11971	Nitrogen metabolism	Nitrogen metabolism	0	H2O_p + CO2_p = H+_p + HCO3-_p
R00135_c	0	0	#DIV/0!	Arginine and proline metabolism	Arginine and proline metabolism	0	Peptide_c + H2O_c = L-Proline_c + Peptide_c
R00137_c	5.84239e-13	7.63909e-07	1.30753e+06	Nicotinate and nicotinamide metabolism	Nicotinate and nicotinamide metabolism	1	ATP_c + Nicotinamide D-ribonucleotide_c = Pyrophosphate_c + NAD+_c
R00156_c	0.024948	0.0249814	0.00133864	Pyrimidine metabolism	Pyrimidine metabolism	1	ATP_c + UDP_c = ADP_c + UTP_c
R00158_c	-1.79803e-08	2.16825e-05	-1206.91	Pyrimidine metabolism	Pyrimidine metabolism	1	ATP_c + UMP_c = ADP_c + UDP_c
R00161_c	0	0	#DIV/0!	Riboflavin metabolism	Riboflavin metabolism	0	ATP_c + FMN_c = Pyrophosphate_c + FAD_c
R00174_c	0	0	#DIV/0!	Vitamin B6 metabolism	Vitamin B6 metabolism	0	ATP_c + Pyridoxal_c = ADP_c + Pyridoxal phosphate_c
R00177_c	3.41592e-13	6.27374e-07	1.83662e+06	Methionine metabolism	Methionine metabolism	0	ATP_c + L-Methionine_c + H2O_c = Orthophosphate_c + Pyrophosphate_c + S-Adenosyl-L-methionine_c
R00178_c	0	0	#DIV/0!	Arginine and proline metabolism; Methionine metabolism	Arginine and proline metabolism; Methionine metabolism	0	S-Adenosyl-L-methionine_c = S-Adenosylmethioninamine_c + CO2_c
R00179_c	0	0	#DIV/0!	Propanoate metabolism	Propanoate metabolism	0	S-Adenosyl-L-methionine_c = 1-Aminocyclopropane-1-carboxylate_c + 5'-Methylthioadenosine_c
R00181_c	4.29571e-15	6.40224e-08	1.49038e+07	Purine metabolism	Purine metabolism	0	AMP_c + H2O_c = IMP_c + NH3_c
R00183_c	9.35266e-13	3.57844e-06	3.82612e+06	Purine metabolism	Purine metabolism	0	AMP_c + H2O_c = Adenosine_c + Orthophosphate_c
R00185_c	3.20914e-08	7.43482e-06	230.676	Purine metabolism	Purine metabolism	1	ATP_c + Adenosine_c = ADP_c + AMP_c
R00187_c	0	0	#DIV/0!	Purine metabolism	Purine metabolism	0	P1,P3-Bis(5'-adenosyl) triphosphate_c + H2O_c = ADP_c + AMP_c
R00190_c	-9.9742e-09	8.89366e-06	-892.667	Purine metabolism	Purine metabolism	1	AMP_c + Pyrophosphate_c = Adenine_c + 5-Phospho-alpha-D-ribose 1-diphosphate_c
R00191_c	0	0	#DIV/0!	Purine metabolism	Purine metabolism	0	3',5'-Cyclic AMP_c + H2O_c = AMP_c
R00192_c	3.41592e-13	6.27374e-07	1.83662e+06	Methionine metabolism	Methionine metabolism	0	S-Adenosyl-L-homocysteine_c + H2O_c = Adenosine_c + L-Homocysteine_c
R00200_c	1.16081e-12	2.30105e-06	1.98228e+06	Carbon fixation; Glycolysis / Gluconeogenesis; Purine metabolism; Pyruvate metabolism	Carbon fixation; Glycolysis / Gluconeogenesis; Purine metabolism; Pyruvate metabolism	0	ADP_c + Phosphoenolpyruvate_c = ATP_c + Pyruvate_c
R00200_p	6.07997e-13	4.76358e-07	783487	Carbon fixation; Glycolysis / Gluconeogenesis; Purine metabolism; Pyruvate metabolism	Carbon fixation; Glycolysis / Gluconeogenesis; Purine metabolism; Pyruvate metabolism	0	ADP_p + Phosphoenolpyruvate_p = ATP_p + Pyruvate_p
R00209_p	3.22775e-12	4.40696e-06	1.36534e+06	Alanine and aspartate metabolism; Pyruvate metabolism	Alanine and aspartate metabolism; Pyruvate metabolism	0	Pyruvate_p + CoA_p + NAD+_p = Acetyl-CoA_p + CO2_p + NADH_p
R00209_m	1.55681e-12	1.46524e-07	94116.8	Alanine and aspartate metabolism; Pyruvate metabolism	Alanine and aspartate metabolism; Pyruvate metabolism	0	Pyruvate_m + CoA_m + NAD+_m = Acetyl-CoA_m + CO2_m + NADH_m
R00212_c	-8.69613e-09	2.19046	-2.51889e+08	Butanoate metabolism; Pyruvate metabolism	Butanoate metabolism; Pyruvate metabolism	1	Acetyl-CoA_c + Formate_c = CoA_c + Pyruvate_c
R00214_c	9.07089e-13	4.64177e-07	511721	Carbon fixation; Pyruvate metabolism	Carbon fixation; Pyruvate metabolism	0	(S)-Malate_c + NAD+_c = Pyruvate_c + CO2_c + NADH_c
R00216_p	5.07539e-13	1.50885e-06	2.97288e+06	Carbon fixation; Pyruvate metabolism	Carbon fixation; Pyruvate metabolism	0	(S)-Malate_p + NADP+_p = Pyruvate_p + CO2_p + NADPH_p
R00219_c	0	0	#DIV/0!	Pyruvate metabolism	Pyruvate metabolism	0	2-Hydroxyethylenedicarboxylate_c = Pyruvate_c + CO2_c
R00226_c	0.019734	0.0197108	-0.00117417	C5-Branched dibasic acid metabolism	C5-Branched dibasic acid metabolism	0	2 Pyruvate_c = (S)-2-Acetolactate_c + CO2_c
R00230_x	0	0	#DIV/0!	Pyruvate metabolism; Taurine and hypotaurine metabolism	Pyruvate metabolism; Taurine and hypotaurine metabolism	1	Acetyl-CoA_x + Orthophosphate_x = CoA_x + Acetyl phosphate_x
R00233_c	9.641e-13	1.66715e-06	1.72923e+06	Propanoate metabolism; beta-Alanine metabolism	Propanoate metabolism; beta-Alanine metabolism	0	Malonyl-CoA_c = Acetyl-CoA_c + CO2_c
R00235N_c	0.194923	2.23188	10.45	Glycolysis / Gluconeogenesis; Reductive carboxylate cycle (CO2 fixation)	Glycolysis / Gluconeogenesis; Reductive carboxylate cycle (CO2 fixation)	0	ATP_c + Acetate_c + CoA_c = AMP_c + Pyrophosphate_c + Acetyl-CoA_c
R00235N_m	2.15497e-10	4.74644e-06	22024.6	Glycolysis / Gluconeogenesis; Reductive carboxylate cycle (CO2 fixation)	Glycolysis / Gluconeogenesis; Reductive carboxylate cycle (CO2 fixation)	0	ATP_m + Acetate_m + CoA_m = AMP_m + Pyrophosphate_m + Acetyl-CoA_m
R00235N_p	0.4165	0.157346	-0.622218	Glycolysis / Gluconeogenesis; Reductive carboxylate cycle (CO2 fixation)	Glycolysis / Gluconeogenesis; Reductive carboxylate cycle (CO2 fixation)	0	ATP_p + Acetate_p + CoA_p = AMP_p + Pyrophosphate_p + Acetyl-CoA_p
R00235N_x	0.153604	4.99217e-06	-0.999967	Glycolysis / Gluconeogenesis; Reductive carboxylate cycle (CO2 fixation)	Glycolysis / Gluconeogenesis; Reductive carboxylate cycle (CO2 fixation)	0	ATP_x + Acetate_x + CoA_x = AMP_x + Pyrophosphate_x + Acetyl-CoA_x
R00236_c	0	0	#DIV/0!	Pyruvate metabolism	Pyruvate metabolism	1	Acetyl adenylate_c + CoA_c = AMP_c + Acetyl-CoA_c
R00236_m	-1.42045e-08	2.65081e-06	-187.618	Pyruvate metabolism	Pyruvate metabolism	1	Acetyl adenylate_m + CoA_m = AMP_m + Acetyl-CoA_m
R00238_c	0	0	#DIV/0!	Benzoate degradation via CoA ligation; Butanoate metabolism; Fatty acid metabolism; Lysine degradation; Propanoate metabolism; Pyruvate metabolism; Synthesis and degradation of ketone bodies; Tryptophan metabolism; Valine, leucine and isoleucine degradation	Benzoate degradation via CoA ligation; Butanoate metabolism; Fatty acid metabolism; Lysine degradation; Propanoate metabolism; Pyruvate metabolism; Synthesis and degradation of ketone bodies; Tryptophan metabolism; Valine, leucine and isoleucine degradation	1	2 Acetyl-CoA_c = CoA_c + Acetoacetyl-CoA_c
R00238_m	0	0	#DIV/0!	Benzoate degradation via CoA ligation; Butanoate metabolism; Fatty acid metabolism; Lysine degradation; Propanoate metabolism; Pyruvate metabolism; Synthesis and degradation of ketone bodies; Tryptophan metabolism; Valine, leucine and isoleucine degradation	Benzoate degradation via CoA ligation; Butanoate metabolism; Fatty acid metabolism; Lysine degradation; Propanoate metabolism; Pyruvate metabolism; Synthesis and degradation of ketone bodies; Tryptophan metabolism; Valine, leucine and isoleucine degradation	1	2 Acetyl-CoA_m = CoA_m + Acetoacetyl-CoA_m
R00238_p	0	0	#DIV/0!	Benzoate degradation via CoA ligation; Butanoate metabolism; Fatty acid metabolism; Lysine degradation; Propanoate metabolism; Pyruvate metabolism; Synthesis and degradation of ketone bodies; Tryptophan metabolism; Valine, leucine and isoleucine degradation	Benzoate degradation via CoA ligation; Butanoate metabolism; Fatty acid metabolism; Lysine degradation; Propanoate metabolism; Pyruvate metabolism; Synthesis and degradation of ketone bodies; Tryptophan metabolism; Valine, leucine and isoleucine degradation	1	2 Acetyl-CoA_p = CoA_p + Acetoacetyl-CoA_p
R00238_x	-6.25271e-13	-2.33297e-07	373113	Benzoate degradation via CoA ligation; Butanoate metabolism; Fatty acid metabolism; Lysine degradation; Propanoate metabolism; Pyruvate metabolism; Synthesis and degradation of ketone bodies; Tryptophan metabolism; Valine, leucine and isoleucine degradation	Benzoate degradation via CoA ligation; Butanoate metabolism; Fatty acid metabolism; Lysine degradation; Propanoate metabolism; Pyruvate metabolism; Synthesis and degradation of ketone bodies; Tryptophan metabolism; Valine, leucine and isoleucine degradation	1	2 Acetyl-CoA_x = CoA_x + Acetoacetyl-CoA_x
R00239_c	1.50425e-12	0.00653285	4.34294e+09	Urea cycle and metabolism of amino groups	Urea cycle and metabolism of amino groups	0	ATP_c + L-Glutamate_c = ADP_c + L-Glutamyl 5-phosphate_c
R00243_c	1.12221e-12	3.36674e-05	3.00008e+07	Arginine and proline metabolism; Glutamate metabolism; Nitrogen metabolism; Urea cycle and metabolism of amino groups	Arginine and proline metabolism; Glutamate metabolism; Nitrogen metabolism; Urea cycle and metabolism of amino groups	1	L-Glutamate_c + NAD+_c + H2O_c = 2-Oxoglutarate_c + NH3_c + NADH_c + H+_c
R00243_m	9.31009e-13	1.85085e-06	1.988e+06	Arginine and proline metabolism; Glutamate metabolism; Nitrogen metabolism; Urea cycle and metabolism of amino groups	Arginine and proline metabolism; Glutamate metabolism; Nitrogen metabolism; Urea cycle and metabolism of amino groups	1	L-Glutamate_m + NAD+_m + H2O_m = 2-Oxoglutarate_m + NH3_m + NADH_m + H+_m
R00245_c	-0.00653387	7.22016e-07	-1.00011	Arginine and proline metabolism	Arginine and proline metabolism	1	L-Glutamate 5-semialdehyde_c + NAD+_c + H2O_c = L-Glutamate_c + NADH_c + H+_c
R00251_c	0	0	#DIV/0!	Glutathione metabolism	Glutathione metabolism	0	ATP_c + 5-Oxoproline_c + 2 H2O_c = ADP_c + Orthophosphate_c + L-Glutamate_c
R00253_c	0.0316475	0.263035	7.31141	Glutamate metabolism; Nitrogen metabolism	Glutamate metabolism; Nitrogen metabolism	1	ATP_c + L-Glutamate_c + NH3_c = ADP_c + Orthophosphate_c + L-Glutamine_c
R00253_m	0.0498206	3.40038e-06	-0.999932	Glutamate metabolism; Nitrogen metabolism	Glutamate metabolism; Nitrogen metabolism	1	ATP_m + L-Glutamate_m + NH3_m = ADP_m + Orthophosphate_m + L-Glutamine_m
R00253_p	0.0680615	0.981865	13.4262	Glutamate metabolism; Nitrogen metabolism	Glutamate metabolism; Nitrogen metabolism	1	ATP_p + L-Glutamate_p + NH3_p = ADP_p + Orthophosphate_p + L-Glutamine_p
R00257_c	0	0	#DIV/0!	Glutamate metabolism; Nicotinate and nicotinamide metabolism	Glutamate metabolism; Nicotinate and nicotinamide metabolism	0	ATP_c + Deamino-NAD+_c + L-Glutamine_c + H2O_c = AMP_c + Pyrophosphate_c + NAD+_c + L-Glutamate_c
R00258_c	-0.0350457	-0.0350635	0.000510531	Alanine and aspartate metabolism; Carbon fixation; Glutamate metabolism	Alanine and aspartate metabolism; Carbon fixation; Glutamate metabolism	1	L-Alanine_c + 2-Oxoglutarate_c = Pyruvate_c + L-Glutamate_c
R00258_m	-1.08485e-07	7.14147e-06	-66.8289	Alanine and aspartate metabolism; Carbon fixation; Glutamate metabolism	Alanine and aspartate metabolism; Carbon fixation; Glutamate metabolism	1	L-Alanine_m + 2-Oxoglutarate_m = Pyruvate_m + L-Glutamate_m
R00258_p	0	0	#DIV/0!	Alanine and aspartate metabolism; Carbon fixation; Glutamate metabolism	Alanine and aspartate metabolism; Carbon fixation; Glutamate metabolism	1	L-Alanine_p + 2-Oxoglutarate_p = Pyruvate_p + L-Glutamate_p
R00259_c	5.56761e-13	8.33482e-07	1.49702e+06	Urea cycle and metabolism of amino groups	Urea cycle and metabolism of amino groups	0	Acetyl-CoA_c + L-Glutamate_c = CoA_c + N-Acetyl-L-glutamate_c
R00261_c	1.01655e-12	2.0112e-07	197844	Butanoate metabolism; Glutamate metabolism	Butanoate metabolism; Glutamate metabolism	0	L-Glutamate_c = 4-Aminobutanoate_c + CO2_c
R00267_m	0	0	#DIV/0!	Glutathione metabolism; Reductive carboxylate cycle (CO2 fixation)	Glutathione metabolism; Reductive carboxylate cycle (CO2 fixation)	1	Isocitrate_m + NADP+_m = 2-Oxoglutarate_m + CO2_m + NADPH_m + H+_m
R00286_c	0	0	#DIV/0!	Nucleotide sugars metabolism; Pentose and glucuronate interconversions; Starch and sucrose metabolism	Nucleotide sugars metabolism; Pentose and glucuronate interconversions; Starch and sucrose metabolism	0	UDP-glucose_c + H2O_c + 2 NAD+_c = UDP-glucuronate_c + 2 NADH_c + H+_c
R00289_c	0.024948	0.0249542	0.000247087	Galactose metabolism; Nucleotide sugars metabolism; Pentose and glucuronate interconversions; Starch and sucrose metabolism	Galactose metabolism; Nucleotide sugars metabolism; Pentose and glucuronate interconversions; Starch and sucrose metabolism	0	UTP_c + D-Glucose 1-phosphate_c = Pyrophosphate_c + UDP-glucose_c
R00291_c	0	0	#DIV/0!	Galactose metabolism; Nucleotide sugars metabolism	Galactose metabolism; Nucleotide sugars metabolism	1	UDP-glucose_c = UDP-D-galactose_c
R00299_c	0	0	#DIV/0!	Streptomycin biosynthesis	Streptomycin biosynthesis	0	ATP_c + D-Glucose_c = ADP_c + D-Glucose 6-phosphate_c
R00310_c	0	0	#DIV/0!	Porphyrin and chlorophyll metabolism	Porphyrin and chlorophyll metabolism	0	Protoporphyrin_c + Fe2+_c = Heme_c + 2 H+_c
R00315_x	0	0	#DIV/0!	Pyruvate metabolism; Taurine and hypotaurine metabolism	Pyruvate metabolism; Taurine and hypotaurine metabolism	1	ATP_x + Acetate_x = ADP_x + Acetyl phosphate_x
R00316_m	-1.42045e-08	2.65081e-06	-187.618	Pyruvate metabolism	Pyruvate metabolism	1	ATP_m + Acetate_m = Pyrophosphate_m + Acetyl adenylate_m
R00317_c	0	0	#DIV/0!	Pyruvate metabolism	Pyruvate metabolism	0	Acetyl phosphate_c + H2O_c = Acetate_c + Orthophosphate_c
R00330_c	6.10305e-09	1.15897e-05	1898.01	Purine metabolism	Purine metabolism	1	ATP_c + GDP_c = ADP_c + GTP_c
R00332_c	2.2355e-08	6.91015e-06	308.109	Purine metabolism	Purine metabolism	1	ATP_c + GMP_c = ADP_c + GDP_c
R00341_c	0.28379	2.06126	6.26331	Carbon fixation; Citrate cycle (TCA cycle); Pyruvate metabolism	Carbon fixation; Citrate cycle (TCA cycle); Pyruvate metabolism	0	ATP_c + Oxaloacetate_c = ADP_c + Phosphoenolpyruvate_c + CO2_c
R00342_c	0.169532	-2.17704	-13.8414	Carbon fixation; Citrate cycle (TCA cycle); Glyoxylate and dicarboxylate metabolism; Pyruvate metabolism; Reductive carboxylate cycle (CO2 fixation)	Carbon fixation; Citrate cycle (TCA cycle); Glyoxylate and dicarboxylate metabolism; Pyruvate metabolism; Reductive carboxylate cycle (CO2 fixation)	1	(S)-Malate_c + NAD+_c = Oxaloacetate_c + NADH_c + H+_c
R00342_m	-5.22227e-08	-0.0296251	567283	Carbon fixation; Citrate cycle (TCA cycle); Glyoxylate and dicarboxylate metabolism; Pyruvate metabolism; Reductive carboxylate cycle (CO2 fixation)	Carbon fixation; Citrate cycle (TCA cycle); Glyoxylate and dicarboxylate metabolism; Pyruvate metabolism; Reductive carboxylate cycle (CO2 fixation)	1	(S)-Malate_m + NAD+_m = Oxaloacetate_m + NADH_m + H+_m
R00342_p	0.137676	2.20665	15.0278	Carbon fixation; Citrate cycle (TCA cycle); Glyoxylate and dicarboxylate metabolism; Pyruvate metabolism; Reductive carboxylate cycle (CO2 fixation)	Carbon fixation; Citrate cycle (TCA cycle); Glyoxylate and dicarboxylate metabolism; Pyruvate metabolism; Reductive carboxylate cycle (CO2 fixation)	1	(S)-Malate_p + NAD+_p = Oxaloacetate_p + NADH_p + H+_p
R00342_x	6.06037e-09	-7.68936e-06	-1269.79	Carbon fixation; Citrate cycle (TCA cycle); Glyoxylate and dicarboxylate metabolism; Pyruvate metabolism; Reductive carboxylate cycle (CO2 fixation)	Carbon fixation; Citrate cycle (TCA cycle); Glyoxylate and dicarboxylate metabolism; Pyruvate metabolism; Reductive carboxylate cycle (CO2 fixation)	1	(S)-Malate_x + NAD+_x = Oxaloacetate_x + NADH_x + H+_x
R00344_c	0.177909	2.10919	10.8555	Pyruvate metabolism	Pyruvate metabolism	0	ATP_c + Pyruvate_c + HCO3-_c = ADP_c + Orthophosphate_c + Oxaloacetate_c
R00345_c	8.16454e-13	2.02249e-06	2.47716e+06	Carbon fixation; Pyruvate metabolism; Reductive carboxylate cycle (CO2 fixation)	Carbon fixation; Pyruvate metabolism; Reductive carboxylate cycle (CO2 fixation)	0	H2O_c + Phosphoenolpyruvate_c + CO2_c = Orthophosphate_c + Oxaloacetate_c
R00351_c	0.183241	0.0297443	-0.837677	Citrate cycle (TCA cycle); Glyoxylate and dicarboxylate metabolism	Citrate cycle (TCA cycle); Glyoxylate and dicarboxylate metabolism	0	Acetyl-CoA_c + H2O_c + Oxaloacetate_c = Citrate_c + CoA_c
R00351_m	2.468e-10	4.20107e-06	17021.2	Citrate cycle (TCA cycle); Glyoxylate and dicarboxylate metabolism	Citrate cycle (TCA cycle); Glyoxylate and dicarboxylate metabolism	0	Acetyl-CoA_m + H2O_m + Oxaloacetate_m = Citrate_m + CoA_m
R00351_x	1.3165e-12	2.30236e-06	1.74885e+06	Citrate cycle (TCA cycle); Glyoxylate and dicarboxylate metabolism	Citrate cycle (TCA cycle); Glyoxylate and dicarboxylate metabolism	0	Acetyl-CoA_x + H2O_x + Oxaloacetate_x = Citrate_x + CoA_x
R00352_c	9.31693e-13	3.84706e-06	4.12911e+06	Citrate cycle (TCA cycle); Reductive carboxylate cycle (CO2 fixation)	Citrate cycle (TCA cycle); Reductive carboxylate cycle (CO2 fixation)	0	ATP_c + Citrate_c + CoA_c = ADP_c + Orthophosphate_c + Acetyl-CoA_c + Oxaloacetate_c
R00355_c	-0.0180855	-0.0181899	0.00577714	Alanine and aspartate metabolism; Carbon fixation; Glutamate metabolism	Alanine and aspartate metabolism; Carbon fixation; Glutamate metabolism	1	L-Aspartate_c + 2-Oxoglutarate_c = Oxaloacetate_c + L-Glutamate_c
R00355_m	1.70599e-07	8.79143e-06	50.5326	Alanine and aspartate metabolism; Carbon fixation; Glutamate metabolism	Alanine and aspartate metabolism; Carbon fixation; Glutamate metabolism	1	L-Aspartate_m + 2-Oxoglutarate_m = Oxaloacetate_m + L-Glutamate_m
R00355_p	0	0	#DIV/0!	Alanine and aspartate metabolism; Carbon fixation; Glutamate metabolism	Alanine and aspartate metabolism; Carbon fixation; Glutamate metabolism	1	L-Aspartate_p + 2-Oxoglutarate_p = Oxaloacetate_p + L-Glutamate_p
R00359_c	0	0	#DIV/0!	Alanine and aspartate metabolism	Alanine and aspartate metabolism	0	D-Aspartate_c + H2O_c + Oxygen_c = Oxaloacetate_c + NH3_c + H2O2_c
R00369_m	8.50167e-08	5.95892e-06	69.0911	Alanine and aspartate metabolism; Glycine, serine and threonine metabolism	Alanine and aspartate metabolism; Glycine, serine and threonine metabolism	1	L-Alanine_m + Glyoxylate_m = Pyruvate_m + Glycine_m
R00376N_c	0	0	#DIV/0!	Purine metabolism	Purine metabolism	1	dGTP_c + DNA_c = Pyrophosphate_c + DNA_c
R00405_m	-7.37939e-13	-1.59186e-07	215716	Citrate cycle (TCA cycle)	Citrate cycle (TCA cycle)	1	ATP_m + Succinate_m + CoA_m = ADP_m + Orthophosphate_m + Succinyl-CoA_m
R00408_m	0.153604	5.00471e-06	-0.999967	Citrate cycle (TCA cycle)	Citrate cycle (TCA cycle)	1	Succinate_m + FAD_m = FADH2_m + Fumarate_m
R00415_c	0	0	#DIV/0!	Aminosugars metabolism	Aminosugars metabolism	1	UTP_c + N-Acetyl-D-glucosamine 1-phosphate_c = Pyrophosphate_c + UDP-N-acetyl-D-glucosamine_c
R00416_c	0	0	#DIV/0!	Aminosugars metabolism	Aminosugars metabolism	1	UTP_c + N-Acetyl-alpha-D-glucosamine 1-phosphate_c = Pyrophosphate_c + UDP-N-acetyl-D-glucosamine_c
R00425_c	0	0	#DIV/0!	Riboflavin metabolism	Riboflavin metabolism	0	GTP_c + 3 H2O_c = Formate_c + 2,5-Diamino-6-hydroxy-4-(5'-phosphoribosylamino)pyrimidine_c + Pyrophosphate_c
R00426_c	5.38488e-13	1.1462e-06	2.12856e+06	Purine metabolism	Purine metabolism	0	GTP_c + H2O_c = GMP_c + Pyrophosphate_c
R00428_c	0	0	#DIV/0!	Folate biosynthesis	Folate biosynthesis	0	GTP_c + H2O_c = Formamidopyrimidine nucleoside triphosphate_c
R00434_c	5.04195e-13	7.68302e-07	1.52382e+06	Purine metabolism	Purine metabolism	0	GTP_c = 3',5'-Cyclic GMP_c + Pyrophosphate_c
R00443_c	0	0	#DIV/0!	Pyrimidine metabolism	Pyrimidine metabolism	1	UTP_c + RNA_c = Pyrophosphate_c + RNA_c
R00451_c	0.000661473	0.000667815	0.00958778	Lysine biosynthesis	Lysine biosynthesis	0	meso-2,6-Diaminoheptanedioate_c = L-Lysine_c + CO2_c
R00472_x	0.153604	4.55293e-06	-0.99997	Glyoxylate and dicarboxylate metabolism; Pyruvate metabolism	Glyoxylate and dicarboxylate metabolism; Pyruvate metabolism	1	Acetyl-CoA_x + H2O_x + Glyoxylate_x = (S)-Malate_x + CoA_x
R00475_c	0	0	#DIV/0!	Glyoxylate and dicarboxylate metabolism	Glyoxylate and dicarboxylate metabolism	0	Glycolate_c + Oxygen_c = Glyoxylate_c + H2O2_c
R00475_x	0	0	#DIV/0!	Glyoxylate and dicarboxylate metabolism	Glyoxylate and dicarboxylate metabolism	0	Glycolate_x + Oxygen_x = Glyoxylate_x + H2O2_x
R00476N_m	2.30882e-13	1.3544e-07	586619	Glyoxylate and dicarboxylate metabolism	Glyoxylate and dicarboxylate metabolism	0	Glycolate_m + NAD+_m = Glyoxylate_m + NADH_m + H+_m
R00479_x	0.153604	4.55293e-06	-0.99997	Glyoxylate and dicarboxylate metabolism	Glyoxylate and dicarboxylate metabolism	0	Isocitrate_x = Succinate_x + Glyoxylate_x
R00480_c	0.000660595	0.000668762	0.0123627	Glycine, serine and threonine metabolism; Lysine biosynthesis	Glycine, serine and threonine metabolism; Lysine biosynthesis	1	ATP_c + L-Aspartate_c = ADP_c + 4-Phospho-L-aspartate_c
R00481_c	0	0	#DIV/0!	Nicotinate and nicotinamide metabolism	Nicotinate and nicotinamide metabolism	0	L-Aspartate_c + Oxygen_c = Iminoaspartate_c + H2O2_c
R00485_c	3.78099e-13	1.0935e-06	2.8921e+06	Alanine and aspartate metabolism; Cyanoamino acid metabolism; Nitrogen metabolism	Alanine and aspartate metabolism; Cyanoamino acid metabolism; Nitrogen metabolism	0	L-Asparagine_c + H2O_c = L-Aspartate_c + NH3_c
R00489_c	2.81234e-15	7.57283e-05	2.69272e+10	Alanine and aspartate metabolism; beta-Alanine metabolism	Alanine and aspartate metabolism; beta-Alanine metabolism	0	L-Aspartate_c = beta-Alanine_c + CO2_c
R00494_c	0	0	#DIV/0!	Glutathione metabolism	Glutathione metabolism	0	Glutathione_c + H2O_c = Cys-Gly_c + L-Glutamate_c
R00497_c	0	0	#DIV/0!	Glutamate metabolism; Glutathione metabolism	Glutamate metabolism; Glutathione metabolism	0	ATP_c + gamma-L-Glutamyl-L-cysteine_c + Glycine_c = ADP_c + Orthophosphate_c + Glutathione_c
R00502_c	0	0	#DIV/0!	Galactose metabolism; Nucleotide sugars metabolism	Galactose metabolism; Nucleotide sugars metabolism	1	UTP_c + alpha-D-Galactose 1-phosphate_c = Pyrophosphate_c + UDP-D-galactose_c
R00508_c	0	0	#DIV/0!	Sulfur metabolism	Sulfur metabolism	0	3'-Phosphoadenylyl sulfate_c + H2O_c = Adenylylsulfate_c + Orthophosphate_c
R00509_c	0	0	#DIV/0!	Purine metabolism; Sulfur metabolism	Purine metabolism; Sulfur metabolism	1	ATP_c + Adenylylsulfate_c = ADP_c + 3'-Phosphoadenylyl sulfate_c
R00511_c	9.59015e-12	1.56628e-05	1.63321e+06	Pyrimidine metabolism	Pyrimidine metabolism	0	CMP_c + H2O_c = Cytidine_c + Orthophosphate_c
R00512_c	-5.29108e-08	-1.94177e-05	365.99	Pyrimidine metabolism	Pyrimidine metabolism	1	ATP_c + CMP_c = ADP_c + CDP_c
R00513_c	8.66645e-13	2.41765e-06	2.78967e+06	Pyrimidine metabolism	Pyrimidine metabolism	0	ATP_c + Cytidine_c = ADP_c + CMP_c
R00516_c	7.02808e-13	1.17863e-06	1.67703e+06	Pyrimidine metabolism	Pyrimidine metabolism	0	UTP_c + Cytidine_c = UDP_c + CMP_c
R00517_c	8.22523e-13	1.5668e-06	1.90487e+06	Pyrimidine metabolism	Pyrimidine metabolism	0	GTP_c + Cytidine_c = GDP_c + CMP_c
R00524_c	0	0	#DIV/0!	Glyoxylate and dicarboxylate metabolism; Nitrogen metabolism	Glyoxylate and dicarboxylate metabolism; Nitrogen metabolism	0	Formamide_c + H2O_c = Formate_c + NH3_c
R00529_c	0	0	#DIV/0!	Purine metabolism; Sulfur metabolism	Purine metabolism; Sulfur metabolism	0	ATP_c + Sulfate_c = Pyrophosphate_c + Adenylylsulfate_c
R00533_c	0	0	#DIV/0!	Sulfur metabolism	Sulfur metabolism	0	Sulfite_c + Oxygen_c + H2O_c = Sulfate_c + H2O2_c
R00540_c	0	0	#DIV/0!	Cyanoamino acid metabolism; Nitrogen metabolism	Cyanoamino acid metabolism; Nitrogen metabolism	0	Nitrile_c + 2 H2O_c = Carboxylate_c + NH3_c
R00548_c	0	0	#DIV/0!	Riboflavin metabolism	Riboflavin metabolism	0	FMN_c + H2O_c = Riboflavin_c + Orthophosphate_c
R00549_c	0	0	#DIV/0!	Riboflavin metabolism	Riboflavin metabolism	0	ATP_c + Riboflavin_c = ADP_c + FMN_c
R00566_c	0	0	#DIV/0!	Arginine and proline metabolism	Arginine and proline metabolism	0	L-Arginine_c = Agmatine_c + CO2_c
R00570_c	2.97778e-08	2.09225e-06	69.2623	Pyrimidine metabolism	Pyrimidine metabolism	1	ATP_c + CDP_c = ADP_c + CTP_c
R00571_c	2.21714e-13	3.10061e-06	1.39847e+07	Pyrimidine metabolism	Pyrimidine metabolism	0	ATP_c + UTP_c + NH3_c = ADP_c + Orthophosphate_c + CTP_c
R00573_c	3.21116e-13	4.95035e-06	1.54161e+07	Pyrimidine metabolism	Pyrimidine metabolism	0	ATP_c + UTP_c + L-Glutamine_c + H2O_c = ADP_c + Orthophosphate_c + CTP_c + L-Glutamate_c
R00575_c	1.22019e-13	2.0757e-07	1.70113e+06	Glutamate metabolism; Pyrimidine metabolism	Glutamate metabolism; Pyrimidine metabolism	0	2 ATP_c + L-Glutamine_c + HCO3-_c + H2O_c = 2 ADP_c + Orthophosphate_c + L-Glutamate_c + Carbamoyl phosphate_c
R00575_m	0	0	#DIV/0!	Glutamate metabolism; Pyrimidine metabolism	Glutamate metabolism; Pyrimidine metabolism	0	2 ATP_m + L-Glutamine_m + HCO3-_m + H2O_m = 2 ADP_m + Orthophosphate_m + L-Glutamate_m + Carbamoyl phosphate_m
R00578_c	0.008712	0.00871309	0.000125516	Alanine and aspartate metabolism; Nitrogen metabolism	Alanine and aspartate metabolism; Nitrogen metabolism	0	ATP_c + L-Aspartate_c + L-Glutamine_c + H2O_c = AMP_c + Pyrophosphate_c + L-Asparagine_c + L-Glutamate_c
R00582_c	0.0161371	1.11139	67.8716	Glycine, serine and threonine metabolism	Glycine, serine and threonine metabolism	0	O-Phospho-L-serine_c + H2O_c = L-Serine_c + Orthophosphate_c
R00586_c	1.59718e-12	2.1123e-06	1.32251e+06	Cysteine metabolism; Sulfur metabolism	Cysteine metabolism; Sulfur metabolism	0	L-Serine_c + Acetyl-CoA_c = O-Acetyl-L-serine_c + CoA_c
R00588_m	1.18835e-12	9.64276e-07	811438	Glycine, serine and threonine metabolism	Glycine, serine and threonine metabolism	0	L-Serine_m + Glyoxylate_m = Hydroxypyruvate_m + Glycine_m
R00602_c	0	0	#DIV/0!	Methane metabolism	Methane metabolism	0	Methanol_c + H2O2_c = Formaldehyde_c + 2 H2O_c
R00610_c	0	0	#DIV/0!	Glycine, serine and threonine metabolism	Glycine, serine and threonine metabolism	0	Sarcosine_c + H2O_c + Oxygen_c = Glycine_c + Formaldehyde_c + H2O2_c
R00615_c	0	0	#DIV/0!	Thiamine metabolism	Thiamine metabolism	0	Thiamin diphosphate_c + H2O_c = Thiamin monophosphate_c + Orthophosphate_c
R00616_c	0	0	#DIV/0!	Thiamine metabolism	Thiamine metabolism	0	ATP_c + Thiamin diphosphate_c = ADP_c + Thiamin triphosphate_c
R00619_c	0	0	#DIV/0!	Thiamine metabolism	Thiamine metabolism	0	ATP_c + Thiamin_c = AMP_c + Thiamin diphosphate_c
R00621_m	7.37939e-13	1.59186e-07	215716	Citrate cycle (TCA cycle)	Citrate cycle (TCA cycle)	0	2-Oxoglutarate_m + Thiamin diphosphate_m = 3-Carboxy-1-hydroxypropyl-ThPP_m + CO2_m
R00623_c	0	0	#DIV/0!	Fatty acid metabolism	Fatty acid metabolism	1	Primary alcohol_c + NAD+_c = Aldehyde_c + NADH_c + H+_c
R00631_c	0	0	#DIV/0!	Fatty acid metabolism	Fatty acid metabolism	0	Fatty acid_c + NADH_c = Aldehyde_c + NAD+_c + H2O_c
R00640_c	0	0	#DIV/0!	Ascorbate and aldarate metabolism	Ascorbate and aldarate metabolism	0	L-Galactono-1,4-lactone_c + 2 Ferricytochrome c_c = Ascorbate_c + 2 Ferrocytochrome c_c
R00644_c	2.6053e-12	3.75769e-07	144231	Ascorbate and aldarate metabolism	Ascorbate and aldarate metabolism	1	Ascorbate_c + H2O2_c = L-Dehydroascorbate_c + 2 H2O_c
R00650_c	3.41592e-13	6.27374e-07	1.83662e+06	Methionine metabolism	Methionine metabolism	0	S-Adenosyl-L-methionine_c + L-Homocysteine_c = S-Adenosyl-L-homocysteine_c + L-Methionine_c
R00658_c	-0.272966	-2.05042	6.51162	Glycolysis / Gluconeogenesis	Glycolysis / Gluconeogenesis	1	2-Phospho-D-glycerate_c = Phosphoenolpyruvate_c + H2O_c
R00658_p	2.85934e-09	1.06917e-05	3738.22	Glycolysis / Gluconeogenesis	Glycolysis / Gluconeogenesis	1	2-Phospho-D-glycerate_p = Phosphoenolpyruvate_p + H2O_p
R00662_c	5.39666e-13	8.05987e-07	1.49349e+06	Pyrimidine metabolism	Pyrimidine metabolism	0	UTP_c + H2O_c = UMP_c + Pyrophosphate_c
R00667_c	7.47889e-13	2.52905e-06	3.38158e+06	Arginine and proline metabolism; Urea cycle and metabolism of amino groups	Arginine and proline metabolism; Urea cycle and metabolism of amino groups	1	L-Ornithine_c + 2-Oxoglutarate_c = L-Glutamate 5-semialdehyde_c + L-Glutamate_c
R00669_c	5.56761e-13	8.33482e-07	1.49702e+06	Urea cycle and metabolism of amino groups	Urea cycle and metabolism of amino groups	0	N-Acetylornithine_c + H2O_c = Acetate_c + L-Ornithine_c
R00670_c	4.78358e-13	9.38656e-08	196224	Glutathione metabolism; Urea cycle and metabolism of amino groups	Glutathione metabolism; Urea cycle and metabolism of amino groups	0	L-Ornithine_c = Putrescine_c + CO2_c
R00678_c	0	0	#DIV/0!	Tryptophan metabolism	Tryptophan metabolism	0	L-Tryptophan_c + Oxygen_c = L-Formylkynurenine_c
R00685_c	0	0	#DIV/0!	Tryptophan metabolism	Tryptophan metabolism	0	L-Tryptophan_c = Tryptamine_c + CO2_c
R00691_c	0	0	#DIV/0!	Phenylalanine, tyrosine and tryptophan biosynthesis	Phenylalanine, tyrosine and tryptophan biosynthesis	0	L-Arogenate_c = L-Phenylalanine_c + H2O_c + CO2_c
R00694_c	-0.005016	-0.005016	0	Phenylalanine metabolism; Phenylalanine, tyrosine and tryptophan biosynthesis	Phenylalanine metabolism; Phenylalanine, tyrosine and tryptophan biosynthesis	1	L-Phenylalanine_c + 2-Oxoglutarate_c = Phenylpyruvate_c + L-Glutamate_c
R00697_c	0	0	#DIV/0!	Alkaloid biosynthesis II; Nitrogen metabolism; Phenylalanine metabolism	Alkaloid biosynthesis II; Nitrogen metabolism; Phenylalanine metabolism	1	L-Phenylalanine_c = trans-Cinnamate_c + NH3_c
R00698_c	0	0	#DIV/0!	Phenylalanine metabolism	Phenylalanine metabolism	0	L-Phenylalanine_c = 2-Phenylacetamide_c
R00699_c	0	0	#DIV/0!	Phenylalanine metabolism	Phenylalanine metabolism	0	L-Phenylalanine_c = Phenethylamine_c + CO2_c
R00702_c	0	0	#DIV/0!	Biosynthesis of steroids	Biosynthesis of steroids	0	2 trans,trans-Farnesyl diphosphate_c = Pyrophosphate_c + Presqualene diphosphate_c + H+_c
R00704_c	-6.45393e-13	-2.90285e-08	44977.1	Pyruvate metabolism	Pyruvate metabolism	1	(R)-Lactate_c + NAD+_c = Pyruvate_c + NADH_c + H+_c
R00705_c	7.37834e-12	1.27372e-06	172629	Inositol metabolism	Inositol metabolism	0	3-Oxopropanoate_c + CoA_c + NAD+_c = Acetyl-CoA_c + CO2_c + NADH_c + H+_c
R00709_m	0.0296371	0.0296343	-9.37401e-05	Citrate cycle (TCA cycle)	Citrate cycle (TCA cycle)	1	Isocitrate_m + NAD+_m = 2-Oxoglutarate_m + CO2_m + NADH_m + H+_m
R00710_c	-0.0106922	-0.0107008	0.000804362	Glycolysis / Gluconeogenesis; Pyruvate metabolism	Glycolysis / Gluconeogenesis; Pyruvate metabolism	1	Acetaldehyde_c + NAD+_c + H2O_c = Acetate_c + NADH_c + H+_c
R00713_c	1.49491e-12	2.94986e-07	197325	Butanoate metabolism; Glutamate metabolism; Tyrosine metabolism	Butanoate metabolism; Glutamate metabolism; Tyrosine metabolism	1	Succinate semialdehyde_c + NAD+_c + H2O_c = Succinate_c + NADH_c + H+_c
R00720_c	4.15781e-15	5.90136e-08	1.41934e+07	Purine metabolism	Purine metabolism	0	ITP_c + H2O_c = IMP_c + Pyrophosphate_c
R00722_c	-1.11453e-07	8.55893e-06	-77.7938	Purine metabolism	Purine metabolism	1	ATP_c + IDP_c = ADP_c + ITP_c
R00734_c	-0.000198	-0.000198	0	Alkaloid biosynthesis I; Novobiocin biosynthesis; Phenylalanine, tyrosine and tryptophan biosynthesis; Tyrosine metabolism	Alkaloid biosynthesis I; Novobiocin biosynthesis; Phenylalanine, tyrosine and tryptophan biosynthesis; Tyrosine metabolism	1	L-Tyrosine_c + 2-Oxoglutarate_c = 3-(4-Hydroxyphenyl)pyruvate_c + L-Glutamate_c
R00736_c	0	0	#DIV/0!	Alkaloid biosynthesis I; Tyrosine metabolism	Alkaloid biosynthesis I; Tyrosine metabolism	0	L-Tyrosine_c = Tyramine_c + CO2_c
R00737_c	0	0	#DIV/0!	Tyrosine metabolism	Tyrosine metabolism	0	L-Tyrosine_c = 4-Coumarate_c + NH3_c
R00742_c	9.641e-13	1.66715e-06	1.72923e+06	Propanoate metabolism; Pyruvate metabolism	Propanoate metabolism; Pyruvate metabolism	0	ATP_c + Acetyl-CoA_c + HCO3-_c = ADP_c + Orthophosphate_c + Malonyl-CoA_c
R00742_p	0.137676	0.137678	1.18617e-05	Propanoate metabolism; Pyruvate metabolism	Propanoate metabolism; Pyruvate metabolism	0	ATP_p + Acetyl-CoA_p + HCO3-_p = ADP_p + Orthophosphate_p + Malonyl-CoA_p
R00746_c	-0.113353	-2.47402	20.8257	Glycolysis / Gluconeogenesis	Glycolysis / Gluconeogenesis	1	Ethanol_c + NADP+_c = Acetaldehyde_c + NADPH_c + H+_c
R00750_c	0	0	#DIV/0!	Benzoate degradation via hydroxylation; Fluorene degradation; Styrene degradation	Benzoate degradation via hydroxylation; Fluorene degradation; Styrene degradation	1	Acetaldehyde_c + Pyruvate_c = 4-Hydroxy-2-oxopentanoate_c
R00751_c	-0.0106921	-0.0106978	0.000540691	Glycine, serine and threonine metabolism	Glycine, serine and threonine metabolism	1	L-Threonine_c = Glycine_c + Acetaldehyde_c
R00754_c	0.113353	2.47403	20.8259	Glycolysis / Gluconeogenesis	Glycolysis / Gluconeogenesis	1	Ethanol_c + NAD+_c = Acetaldehyde_c + NADH_c + H+_c
R00755_c	9.95632e-13	5.24274e-07	526573	Glycolysis / Gluconeogenesis	Glycolysis / Gluconeogenesis	0	2-(alpha-Hydroxyethyl)thiamine diphosphate_c = Acetaldehyde_c + Thiamin diphosphate_c
R00762_c	0	0	#DIV/0!	Carbon fixation	Carbon fixation	0	D-Fructose 1,6-bisphosphate_c + H2O_c = D-Fructose 6-phosphate_c + Orthophosphate_c
R00762_p	0	0	#DIV/0!	Carbon fixation	Carbon fixation	0	D-Fructose 1,6-bisphosphate_p + H2O_p = D-Fructose 6-phosphate_p + Orthophosphate_p
R00766_c	0.024948	0.0249542	0.000247087	Starch and sucrose metabolism	Starch and sucrose metabolism	0	UDP-glucose_c + beta-D-Fructose 6-phosphate_c = UDP_c + Sucrose 6-phosphate_c
R00768_c	0	0	#DIV/0!	Aminosugars metabolism; Glutamate metabolism	Aminosugars metabolism; Glutamate metabolism	1	L-Glutamine_c + D-Fructose 6-phosphate_c = L-Glutamate_c + D-Glucosamine 6-phosphate_c
R00774_c	0	0	#DIV/0!	Urea cycle and metabolism of amino groups	Urea cycle and metabolism of amino groups	1	ATP_c + Urea_c + HCO3-_c = ADP_c + Orthophosphate_c + Urea-1-carboxylate_c
R00782_c	0.00206686	0.00193358	-0.0644874	Cysteine metabolism	Cysteine metabolism	0	Hydrogen sulfide_c + Pyruvate_c + NH3_c = L-Cysteine_c + H2O_c
R00790_c	0	0	#DIV/0!	Nitrogen metabolism	Nitrogen metabolism	0	Nitrite_c + 6 Reduced ferredoxin_c + 7 H+_c = NH3_c + 2 H2O_c + 6 Oxidized ferredoxin_c
R00790_p	0	0	#DIV/0!	Nitrogen metabolism	Nitrogen metabolism	0	Nitrite_p + 6 Reduced ferredoxin_p + 7 H+_p = NH3_p + 2 H2O_p + 6 Oxidized ferredoxin_p
R00794_c	0	0	#DIV/0!	Nitrogen metabolism	Nitrogen metabolism	0	Nitrate_c + NADH_c + H+_c = Nitrite_c + NAD+_c + H2O_c
R00801_c	0	0	#DIV/0!	Galactose metabolism	Galactose metabolism	0	Sucrose_c + H2O_c = D-Fructose_c + D-Glucose_c
R00802_c	7.86794e-13	5.64334e-06	7.17258e+06	Starch and sucrose metabolism	Starch and sucrose metabolism	0	Sucrose_c + H2O_c = beta-D-Fructose_c + alpha-D-Glucose_c
R00805_c	0.024948	0.0249536	0.000226204	Starch and sucrose metabolism	Starch and sucrose metabolism	0	Sucrose 6-phosphate_c + H2O_c = Sucrose_c + Orthophosphate_c
R00818_c	0	0	#DIV/0!	Fluorene degradation; Naphthalene and anthracene degradation	Fluorene degradation; Naphthalene and anthracene degradation	0	Salicylate_c + Oxygen_c + NADH_c + H+_c = Catechol_c + CO2_c + NAD+_c + H2O_c
R00829_c	0	0	#DIV/0!	Benzoate degradation via hydroxylation	Benzoate degradation via hydroxylation	0	CoA_c + 3-Oxoadipyl-CoA_c = Succinyl-CoA_c + Acetyl-CoA_c
R00840_c	0	0	#DIV/0!	Inositol phosphate metabolism; Streptomycin biosynthesis	Inositol phosphate metabolism; Streptomycin biosynthesis	1	Inositol 1-phosphate_c = D-Glucose 6-phosphate_c
R00842_c	7.8378e-08	7.95639e-06	100.513	Glycerophospholipid metabolism	Glycerophospholipid metabolism	1	sn-Glycerol 3-phosphate_c + NAD+_c = Glycerone phosphate_c + NADH_c + H+_c
R00847_c	0	0	#DIV/0!	Glycerolipid metabolism	Glycerolipid metabolism	0	ATP_c + Glycerol_c = ADP_c + sn-Glycerol 3-phosphate_c
R00848_c	-7.8378e-08	-7.95639e-06	100.513	Glycerophospholipid metabolism	Glycerophospholipid metabolism	1	sn-Glycerol 3-phosphate_c + FAD_c = Glycerone phosphate_c + FADH2_c
R00851_c	0	0	#DIV/0!	Glycerolipid metabolism; Glycerophospholipid metabolism	Glycerolipid metabolism; Glycerophospholipid metabolism	0	sn-Glycerol 3-phosphate_c + Acyl-CoA_c = 1-Acyl-sn-glycerol 3-phosphate_c + CoA_c
R00858_c	0	0	#DIV/0!	Sulfur metabolism	Sulfur metabolism	0	Sulfite_c + 3 NADPH_c + 3 H+_c = Hydrogen sulfide_c + 3 NADP+_c + 3 H2O_c
R00859_c	0	0	#DIV/0!	Sulfur metabolism	Sulfur metabolism	0	Sulfite_c + 3 Reduced ferredoxin_c = Hydrogen sulfide_c + 3 Oxidized ferredoxin_c + 3 H2O_c
R00867_c	6.4067e-13	6.95643e-07	1.0858e+06	Fructose and mannose metabolism	Fructose and mannose metabolism	0	ATP_c + D-Fructose_c = ADP_c + beta-D-Fructose 6-phosphate_c
R00875_c	6.4067e-13	6.95643e-07	1.0858e+06	Fructose and mannose metabolism	Fructose and mannose metabolism	1	D-Sorbitol_c + NAD+_c = D-Fructose_c + NADH_c + H+_c
R00883_c	-8.16976e-13	-1.39987e-06	1.71348e+06	Fructose and mannose metabolism	Fructose and mannose metabolism	1	GDP_c + D-Mannose 1-phosphate_c = Orthophosphate_c + GDP-mannose_c
R00885_c	8.16976e-13	1.39987e-06	1.71348e+06	Fructose and mannose metabolism	Fructose and mannose metabolism	0	GTP_c + D-Mannose 1-phosphate_c = Pyrophosphate_c + GDP-mannose_c
R00887N_c	0	0	#DIV/0!	Fructose and mannose metabolism	Fructose and mannose metabolism	0	GDP-mannose_c = GDP_c + Mannan_c
R00888_c	0	0	#DIV/0!	Fructose and mannose metabolism	Fructose and mannose metabolism	0	GDP-mannose_c = GDP-4-dehydro-6-deoxy-D-mannose_c + H2O_c
R00889_c	-5.22959e-12	-6.22245e-07	118984	Ascorbate and aldarate metabolism	Ascorbate and aldarate metabolism	1	GDP-mannose_c = GDP-L-galactose_c
R00890_c	0	0	#DIV/0!	Fructose and mannose metabolism	Fructose and mannose metabolism	0	GDP-mannose_c + 1,4-beta-D-Mannan_c = GDP_c + 1,4-beta-D-Mannan_c
R00891_c	3.7791e-13	2.19752e-07	581491	Glycine, serine and threonine metabolism	Glycine, serine and threonine metabolism	0	L-Serine_c + Sulfide_c = L-Cysteine_c + H2O_c
R00893_c	0	0	#DIV/0!	Cysteine metabolism; Taurine and hypotaurine metabolism	Cysteine metabolism; Taurine and hypotaurine metabolism	0	L-Cysteine_c + Oxygen_c = 3-Sulfino-L-alanine_c
R00894_c	0	0	#DIV/0!	Glutamate metabolism; Glutathione metabolism	Glutamate metabolism; Glutathione metabolism	0	ATP_c + L-Glutamate_c + L-Cysteine_c = ADP_c + Orthophosphate_c + gamma-L-Glutamyl-L-cysteine_c
R00896_c	0	0	#DIV/0!	Cysteine metabolism	Cysteine metabolism	0	Mercaptopyruvate_c + Glutamate_c = L-Cysteine_c + 2-Oxoglutarate_c
R00897_c	4.24841e-13	1.33784e-06	3.14903e+06	Cysteine metabolism; Sulfur metabolism	Cysteine metabolism; Sulfur metabolism	0	O-Acetyl-L-serine_c + Hydrogen sulfide_c = L-Cysteine_c + Acetate_c
R00899_c	0	0	#DIV/0!	Glutathione metabolism	Glutathione metabolism	0	Cys-Gly_c + H2O_c = L-Cysteine_c + Glycine_c
R00904_c	0	0	#DIV/0!	beta-Alanine metabolism	beta-Alanine metabolism	0	beta-Aminopropion aldehyde_c + NAD+_c + H2O_c = beta-Alanine_c + NADH_c
R00905_c	-3.37292e-08	-2.21879e-05	656.825	Pantothenate and CoA biosynthesis; Pyrimidine metabolism; beta-Alanine metabolism	Pantothenate and CoA biosynthesis; Pyrimidine metabolism; beta-Alanine metabolism	1	3-Ureidopropionate_c + H2O_c = beta-Alanine_c + CO2_c + NH3_c
R00908_c	1.74986e-07	1.00246e-05	56.288	Alanine and aspartate metabolism; Propanoate metabolism; beta-Alanine metabolism	Alanine and aspartate metabolism; Propanoate metabolism; beta-Alanine metabolism	1	beta-Alanine_c + 2-Oxoglutarate_c = 3-Oxopropanoate_c + L-Glutamate_c
R00924_c	0	0	#DIV/0!	beta-Alanine metabolism	beta-Alanine metabolism	1	Propanoyl-CoA_c + FAD_c = FADH2_c + Propenoyl-CoA_c
R00926_c	0	0	#DIV/0!	Propanoate metabolism	Propanoate metabolism	1	Propinol adenylate_c + CoA_c = AMP_c + Propanoyl-CoA_c
R00927_c	0	0	#DIV/0!	Valine, leucine and isoleucine degradation	Valine, leucine and isoleucine degradation	0	CoA_c + 2-Methylacetoacetyl-CoA_c = Propanoyl-CoA_c + Acetyl-CoA_c
R00935_c	0	0	#DIV/0!	Propanoate metabolism; Valine, leucine and isoleucine degradation	Propanoate metabolism; Valine, leucine and isoleucine degradation	0	(S)-Methylmalonate semialdehyde_c + CoA_c + NAD+_c = Propanoyl-CoA_c + CO2_c + NADH_c + H+_c
R00936_c	3.79738e-15	1.82492e-07	4.80573e+07	One carbon pool by folate	One carbon pool by folate	0	Dihydrofolate_c + NADH_c + H+_c = Tetrahydrofolate_c + NAD+_c
R00937_c	2.47437e-15	8.32876e-07	3.36601e+08	Folate biosynthesis	Folate biosynthesis	0	Folate_c + NADH_c = Tetrahydrofolate_c + NAD+_c
R00942_c	0	0	#DIV/0!	Folate biosynthesis	Folate biosynthesis	1	ATP_c + Tetrahydrofolate_c + L-Glutamate_c = ADP_c + Orthophosphate_c + Tetrahydrofolyl-[Glu](2)_c
R00943_c	3.17295e-08	-0.974101	-3.07001e+07	Glyoxylate and dicarboxylate metabolism; One carbon pool by folate	Glyoxylate and dicarboxylate metabolism; One carbon pool by folate	1	Tetrahydrofolate_c + Formate_c + ATP_c = ADP_c + Orthophosphate_c + 10-Formyltetrahydrofolate_c
R00944_c	1.08844e-12	1.21636	1.11753e+12	Glyoxylate and dicarboxylate metabolism; One carbon pool by folate	Glyoxylate and dicarboxylate metabolism; One carbon pool by folate	0	10-Formyltetrahydrofolate_c + H2O_c = Formate_c + Tetrahydrofolate_c
R00945_c	-0.0132991	-1.10852	82.3529	Cyanoamino acid metabolism; Glycine, serine and threonine metabolism; Methane metabolism; One carbon pool by folate	Cyanoamino acid metabolism; Glycine, serine and threonine metabolism; Methane metabolism; One carbon pool by folate	1	5,10-Methylenetetrahydrofolate_c + Glycine_c + H2O_c = Tetrahydrofolate_c + L-Serine_c
R00945_m	-8.83608e-09	-6.31362e-06	713.527	Cyanoamino acid metabolism; Glycine, serine and threonine metabolism; Methane metabolism; One carbon pool by folate	Cyanoamino acid metabolism; Glycine, serine and threonine metabolism; Methane metabolism; One carbon pool by folate	1	5,10-Methylenetetrahydrofolate_m + Glycine_m + H2O_m = Tetrahydrofolate_m + L-Serine_m
R00946_c	0.001584	0.001584	0	Methionine metabolism; One carbon pool by folate	Methionine metabolism; One carbon pool by folate	1	5-Methyltetrahydrofolate_c + L-Homocysteine_c = Tetrahydrofolate_c + L-Methionine_c
R00948_c	0	0	#DIV/0!	Starch and sucrose metabolism	Starch and sucrose metabolism	1	ATP_c + D-Glucose 1-phosphate_c = Pyrophosphate_c + ADP-glucose_c
R00948_p	0.0498963	0.0498349	-0.00123016	Starch and sucrose metabolism	Starch and sucrose metabolism	1	ATP_p + D-Glucose 1-phosphate_p = Pyrophosphate_p + ADP-glucose_p
R00959_c	-0.024948	-0.0249542	0.000247087	Galactose metabolism; Glycolysis / Gluconeogenesis; Starch and sucrose metabolism; Streptomycin biosynthesis	Galactose metabolism; Glycolysis / Gluconeogenesis; Starch and sucrose metabolism; Streptomycin biosynthesis	1	D-Glucose 1-phosphate_c = alpha-D-Glucose 6-phosphate_c
R00959_p	-0.0498963	-0.0498338	-0.00125142	Galactose metabolism; Glycolysis / Gluconeogenesis; Starch and sucrose metabolism; Streptomycin biosynthesis	Galactose metabolism; Glycolysis / Gluconeogenesis; Starch and sucrose metabolism; Streptomycin biosynthesis	1	D-Glucose 1-phosphate_p = alpha-D-Glucose 6-phosphate_p
R00962_c	8.32598e-13	1.60687e-06	1.92995e+06	Pyrimidine metabolism	Pyrimidine metabolism	0	ITP_c + Cytidine_c = IDP_c + CMP_c
R00963_c	1.09119e-12	3.37344e-06	3.09152e+06	Pyrimidine metabolism	Pyrimidine metabolism	0	UMP_c + H2O_c = Uridine_c + Orthophosphate_c
R00964_c	1.00641e-11	4.82796e-06	479722	Pyrimidine metabolism	Pyrimidine metabolism	0	ATP_c + Uridine_c = ADP_c + UMP_c
R00965_c	1.22019e-13	2.0757e-07	1.70113e+06	Pyrimidine metabolism	Pyrimidine metabolism	0	Orotidine 5'-phosphate_c = UMP_c + CO2_c
R00966_c	7.63713e-08	2.33429e-06	29.565	Pyrimidine metabolism	Pyrimidine metabolism	1	UMP_c + Pyrophosphate_c = Uracil_c + 5-Phospho-alpha-D-ribose 1-diphosphate_c
R00967_c	4.88903e-12	1.79926e-06	368019	Pyrimidine metabolism	Pyrimidine metabolism	0	UTP_c + Uridine_c = UDP_c + UMP_c
R00968_c	7.04799e-12	2.7946e-06	396509	Pyrimidine metabolism	Pyrimidine metabolism	0	GTP_c + Uridine_c = GDP_c + UMP_c
R00970_c	6.82845e-12	2.73866e-06	401065	Pyrimidine metabolism	Pyrimidine metabolism	0	ITP_c + Uridine_c = IDP_c + UMP_c
R00978_c	3.37292e-08	2.21879e-05	656.825	Pantothenate and CoA biosynthesis; Pyrimidine metabolism; beta-Alanine metabolism	Pantothenate and CoA biosynthesis; Pyrimidine metabolism; beta-Alanine metabolism	1	5,6-Dihydrouracil_c + NADP+_c = Uracil_c + NADPH_c + H+_c
R00985_c	0.000198	0.000195082	-0.0147397	Phenylalanine, tyrosine and tryptophan biosynthesis	Phenylalanine, tyrosine and tryptophan biosynthesis	0	Chorismate_c + NH3_c = Anthranilate_c + Pyruvate_c + H2O_c
R00986_c	1.76256e-12	2.91845e-06	1.65581e+06	Phenylalanine, tyrosine and tryptophan biosynthesis	Phenylalanine, tyrosine and tryptophan biosynthesis	0	Chorismate_c + L-Glutamine_c = Anthranilate_c + Pyruvate_c + L-Glutamate_c
R00994_c	0	0	#DIV/0!	Valine, leucine and isoleucine biosynthesis	Valine, leucine and isoleucine biosynthesis	1	2-Oxobutanoate_c + CO2_c + NADH_c + H+_c = D-erythro-3-Methylmalate_c + NAD+_c
R00996_c	0.006336	0.006336	1.36085e-07	Glycine, serine and threonine metabolism	Glycine, serine and threonine metabolism	0	L-Threonine_c = 2-Oxobutanoate_c + NH3_c
R00999_c	-1.91598e-11	-8.06106e-06	420727	Methionine metabolism	Methionine metabolism	1	O-Succinyl-L-homoserine_c + H2O_c = 2-Oxobutanoate_c + Succinate_c + NH3_c
R01000_c	0	0	#DIV/0!	Propanoate metabolism	Propanoate metabolism	0	2-Hydroxybutanoic acid_c + NAD+_c = 2-Oxobutanoate_c + NADH_c + H+_c
R01001_c	0.001584	0.00157594	-0.0050885	Glycine, serine and threonine metabolism; Methionine metabolism; Nitrogen metabolism	Glycine, serine and threonine metabolism; Methionine metabolism; Nitrogen metabolism	0	L-Cysteine_c + NH3_c + 2-Oxobutanoate_c = L-Cystathionine_c + H2O_c
R01004_c	0	0	#DIV/0!	N-Glycan biosynthesis	N-Glycan biosynthesis	0	Dolichyl diphosphate_c + H2O_c = Dolichyl phosphate_c + Orthophosphate_c
R01005_c	0	0	#DIV/0!	N-Glycan biosynthesis	N-Glycan biosynthesis	1	UDP-glucose_c + Dolichyl phosphate_c = UDP_c + Dolichyl beta-D-glucosyl phosphate_c
R01009_c	0	0	#DIV/0!	N-Glycan biosynthesis	N-Glycan biosynthesis	0	GDP-mannose_c + Dolichyl phosphate_c = GDP_c + Dolichyl phosphate D-mannose_c
R01011_c	0	0	#DIV/0!	Glycerolipid metabolism	Glycerolipid metabolism	0	ATP_c + Glycerone_c = ADP_c + Glycerone phosphate_c
R01015_c	0.0272147	0.467786	16.1887	Carbon fixation; Fructose and mannose metabolism; Glycolysis / Gluconeogenesis; Inositol metabolism	Carbon fixation; Fructose and mannose metabolism; Glycolysis / Gluconeogenesis; Inositol metabolism	1	(2R)-2-Hydroxy-3-(phosphonooxy)-propanal_c = Glycerone phosphate_c
R01015_p	0.0994619	0.341278	2.43125	Carbon fixation; Fructose and mannose metabolism; Glycolysis / Gluconeogenesis; Inositol metabolism	Carbon fixation; Fructose and mannose metabolism; Glycolysis / Gluconeogenesis; Inositol metabolism	1	(2R)-2-Hydroxy-3-(phosphonooxy)-propanal_p = Glycerone phosphate_p
R01025_c	0	0	#DIV/0!	Glycine, serine and threonine metabolism	Glycine, serine and threonine metabolism	0	Choline_c + Acceptor_c = Betaine aldehyde_c + Reduced acceptor_c
R01026_c	0	0	#DIV/0!	Glycerophospholipid metabolism	Glycerophospholipid metabolism	0	Acetylcholine_c + H2O_c = Choline_c + Acetate_c
R01030_c	0	0	#DIV/0!	Glycerophospholipid metabolism	Glycerophospholipid metabolism	0	sn-glycero-3-Phosphocholine_c + H2O_c = Choline_c + sn-Glycerol 3-phosphate_c
R01036_c	0	0	#DIV/0!	Glycerolipid metabolism	Glycerolipid metabolism	1	Glycerol_c + NAD+_c = D-Glyceraldehyde_c + NADH_c + H+_c
R01049_c	-0.848584	-6.03826e-05	-0.999929	Pentose phosphate pathway; Purine metabolism	Pentose phosphate pathway; Purine metabolism	1	ATP_c + D-Ribose 5-phosphate_c = AMP_c + 5-Phospho-alpha-D-ribose 1-diphosphate_c
R01051_c	-1.68608e-07	4.67723e-05	-278.403	Pentose phosphate pathway	Pentose phosphate pathway	1	ATP_c + D-Ribose_c = ADP_c + D-Ribose 5-phosphate_c
R01054_c	0	0	#DIV/0!	Purine metabolism	Purine metabolism	0	ADP-ribose_c + H2O_c = AMP_c + D-Ribose 5-phosphate_c
R01055_c	0	0	#DIV/0!	Pyrimidine metabolism	Pyrimidine metabolism	1	Uracil_c + D-Ribose 5-phosphate_c = Pseudouridine 5'-phosphate_c + H2O_c
R01056_c	-0.00193629	-0.00188819	-0.0248386	Carbon fixation; Pentose phosphate pathway	Carbon fixation; Pentose phosphate pathway	1	D-Ribose 5-phosphate_c = D-Ribulose 5-phosphate_c
R01056_p	5.01996e-09	-0.682548	-1.35967e+08	Carbon fixation; Pentose phosphate pathway	Carbon fixation; Pentose phosphate pathway	1	D-Ribose 5-phosphate_p = D-Ribulose 5-phosphate_p
R01057_c	-0.848782	-0.00028579	-0.999663	Pentose phosphate pathway	Pentose phosphate pathway	1	alpha-D-Ribose 1-phosphate_c = D-Ribose 5-phosphate_c
R01061_c	-1.24373e-09	-0.939008	7.54991e+08	Carbon fixation; Glycolysis / Gluconeogenesis	Carbon fixation; Glycolysis / Gluconeogenesis	1	(2R)-2-Hydroxy-3-(phosphonooxy)-propanal_c + Orthophosphate_c + NAD+_c = 3-Phospho-D-glyceroyl phosphate_c + NADH_c + H+_c
R01061_p	-2.00694e-08	-2.06897	1.03091e+08	Carbon fixation; Glycolysis / Gluconeogenesis	Carbon fixation; Glycolysis / Gluconeogenesis	1	(2R)-2-Hydroxy-3-(phosphonooxy)-propanal_p + Orthophosphate_p + NAD+_p = 3-Phospho-D-glyceroyl phosphate_p + NADH_p + H+_p
R01063_p	-0.256829	2.06895	-9.05576	Carbon fixation; Glycolysis / Gluconeogenesis	Carbon fixation; Glycolysis / Gluconeogenesis	1	(2R)-2-Hydroxy-3-(phosphonooxy)-propanal_p + Orthophosphate_p + NADP+_p = 3-Phospho-D-glyceroyl phosphate_p + NADPH_p + H+_p
R01067_p	0	0	#DIV/0!	Carbon fixation	Carbon fixation	0	D-Fructose 6-phosphate_p + (2R)-2-Hydroxy-3-(phosphonooxy)-propanal_p = D-Erythrose 4-phosphate_p + D-Xylulose 5-phosphate_p
R01068N_c	0	0	#DIV/0!	Carbon fixation	Carbon fixation	0	Glycerone phosphate_c + (2R)-2-Hydroxy-3-(phosphonooxy)-propanal_c = D-Fructose 1,6-bisphosphate_c
R01070_c	-0.0518323	-0.467775	8.02478	Carbon fixation; Fructose and mannose metabolism; Glycolysis / Gluconeogenesis; Pentose phosphate pathway	Carbon fixation; Fructose and mannose metabolism; Glycolysis / Gluconeogenesis; Pentose phosphate pathway	1	beta-D-Fructose 1,6-bisphosphate_c = Glycerone phosphate_c + (2R)-2-Hydroxy-3-(phosphonooxy)-propanal_c
R01070_p	-0.0748442	-0.341281	3.55988	Carbon fixation; Fructose and mannose metabolism; Glycolysis / Gluconeogenesis; Pentose phosphate pathway	Carbon fixation; Fructose and mannose metabolism; Glycolysis / Gluconeogenesis; Pentose phosphate pathway	1	beta-D-Fructose 1,6-bisphosphate_p = Glycerone phosphate_p + (2R)-2-Hydroxy-3-(phosphonooxy)-propanal_p
R01071_c	0	0	#DIV/0!	Histidine metabolism	Histidine metabolism	0	ATP_c + 5-Phospho-alpha-D-ribose 1-diphosphate_c = Phosphoribosyl-ATP_c + Pyrophosphate_c
R01072_c	2.95981e-15	1.08086e-06	3.6518e+08	Glutamate metabolism; Purine metabolism	Glutamate metabolism; Purine metabolism	0	L-Glutamine_c + 5-Phospho-alpha-D-ribose 1-diphosphate_c + H2O_c = 5-Phosphoribosylamine_c + Pyrophosphate_c + L-Glutamate_c
R01073_c	-0.000198	-0.000198	0	Phenylalanine, tyrosine and tryptophan biosynthesis	Phenylalanine, tyrosine and tryptophan biosynthesis	1	N-(5-Phospho-D-ribosyl)anthranilate_c + Pyrophosphate_c = Anthranilate_c + 5-Phospho-alpha-D-ribose 1-diphosphate_c
R01074_c	0	0	#DIV/0!	Biotin metabolism	Biotin metabolism	0	ATP_c + Biotin_c = Pyrophosphate_c + Biotinyl-5'-AMP_c
R01078_c	0	0	#DIV/0!	Biotin metabolism	Biotin metabolism	0	Dethiobiotin_c + Sulfur_c = Biotin_c
R01082_m	-0.153604	-5.00471e-06	-0.999967	Citrate cycle (TCA cycle); Reductive carboxylate cycle (CO2 fixation)	Citrate cycle (TCA cycle); Reductive carboxylate cycle (CO2 fixation)	1	(S)-Malate_m = Fumarate_m + H2O_m
R01083_c	-2.95981e-15	-1.08086e-06	3.6518e+08	Alanine and aspartate metabolism; Purine metabolism	Alanine and aspartate metabolism; Purine metabolism	1	N6-(1,2-Dicarboxyethyl)-AMP_c = Fumarate_c + AMP_c
R01085_c	0	0	#DIV/0!	Tyrosine metabolism	Tyrosine metabolism	0	3-Fumarylpyruvate_c + H2O_c = Fumarate_c + Pyruvate_c
R01086_c	0	0	#DIV/0!	Alanine and aspartate metabolism; Arginine and proline metabolism; Urea cycle and metabolism of amino groups	Alanine and aspartate metabolism; Arginine and proline metabolism; Urea cycle and metabolism of amino groups	1	N-(L-Arginino)succinate_c = Fumarate_c + L-Arginine_c
R01090_c	-0.011682	-0.011682	0	Valine, leucine and isoleucine biosynthesis; Valine, leucine and isoleucine degradation	Valine, leucine and isoleucine biosynthesis; Valine, leucine and isoleucine degradation	1	L-Leucine_c + 2-Oxoglutarate_c = 4-Methyl-2-oxopentanoate_c + L-Glutamate_c
R01092_c	0	0	#DIV/0!	Galactose metabolism	Galactose metabolism	1	ATP_c + D-Galactose_c = ADP_c + alpha-D-Galactose 1-phosphate_c
R01093_c	-0.113925	-2.47639	20.7371	Galactose metabolism	Galactose metabolism	1	D-Galactose_c + NADH_c + H+_c = Galactitol_c + NAD+_c
R01095_c	0.113925	2.47639	20.7371	Galactose metabolism	Galactose metabolism	1	D-Galactose_c + NADPH_c + H+_c = Galactitol_c + NADP+_c
R01101_c	0	0	#DIV/0!	Galactose metabolism	Galactose metabolism	0	alpha-D-galactoside galactohydrolase; Melibiose_c + H2O_c = D-Galactose_c + D-Glucose_c
R01103_c	0	0	#DIV/0!	Galactose metabolism	Galactose metabolism	0	Raffinose_c + H2O_c = D-Galactose_c + Sucrose_c
R01104_c	0	0	#DIV/0!	Galactose metabolism	Galactose metabolism	1	3-beta-D-Galactosyl-sn-glycerol_c + H2O_c = D-Galactose_c + Glycerol_c
R01105_c	0	0	#DIV/0!	Galactose metabolism	Galactose metabolism	0	Galactan_c + H2O_c = D-Galactose_c + Galactan_c
R01121_c	0	0	#DIV/0!	Biosynthesis of steroids	Biosynthesis of steroids	0	ATP_c + (R)-5-Diphosphomevalonate_c = ADP_c + Orthophosphate_c + Isopentenyl diphosphate_c + CO2_c
R01123_c	0	0	#DIV/0!	Biosynthesis of steroids; Terpenoid biosynthesis	Biosynthesis of steroids; Terpenoid biosynthesis	1	Isopentenyl diphosphate_c = Dimethylallyl diphosphate_c
R01126_c	8.06184e-13	2.51332e-06	3.11754e+06	Purine metabolism	Purine metabolism	0	IMP_c + H2O_c = Inosine_c + Orthophosphate_c
R01127_c	-2.95981e-15	-1.08086e-06	3.6518e+08	Purine metabolism (histidine)	Purine metabolism (histidine)	1	IMP_c + H2O_c = 1-(5'-Phosphoribosyl)-5-formamido-4-imidazolecarboxamide_c
R01130_c	0.893767	3.57276	2.99742	Purine metabolism	Purine metabolism	1	IMP_c + NAD+_c + H2O_c = Xanthosine 5'-phosphate_c + NADH_c + H+_c
R01132_c	-0.0449844	-3.57249	78.4162	Purine metabolism	Purine metabolism	1	IMP_c + Pyrophosphate_c = Hypoxanthine_c + 5-Phospho-alpha-D-ribose 1-diphosphate_c
R01135_c	-2.95981e-15	-1.08086e-06	3.6518e+08	Alanine and aspartate metabolism; Purine metabolism	Alanine and aspartate metabolism; Purine metabolism	1	GTP_c + IMP_c + L-Aspartate_c = GDP_c + Orthophosphate_c + N6-(1,2-Dicarboxyethyl)-AMP_c
R01137_c	5.47232e-09	6.23062e-06	1137.57	Purine metabolism	Purine metabolism	1	ATP_c + dADP_c = ADP_c + dATP_c
R01151_c	4.78358e-13	9.38656e-08	196224	Arginine and proline metabolism	Arginine and proline metabolism	1	Putrescine_c + Oxygen_c + H2O_c = 4-Aminobutanal_c + NH3_c + H2O2_c
R01159_c	0	0	#DIV/0!	Histidine metabolism	Histidine metabolism	0	L-Histidine_c + S-Adenosyl-L-methionine_c = N(pi)-Methyl-L-histidine_c + S-Adenosyl-L-homocysteine_c
R01163_c	0	0	#DIV/0!	Histidine metabolism	Histidine metabolism	0	L-Histidinal_c + H2O_c + NAD+_c = L-Histidine_c + NADH_c + H+_c
R01163?_c	0	0	#DIV/0!	Histidine metabolism	Histidine metabolism	0	L-Histidinal_c + H2O_c + 2 NAD+_c = L-Histidine_c + 2 NADH_c + H+_c
R01167_c	0	0	#DIV/0!	Histidine metabolism	Histidine metabolism	0	L-Histidine_c = 1H-Imidazole-4-ethanamine_c + CO2_c
R01175N_x	6.25271e-13	2.33297e-07	373113	Fatty acid metabolism	Fatty acid metabolism	0	Butanoyl-CoA_x + Oxygen_x = H2O2_x + Crotonoyl-CoA_x
R01177_x	-6.25271e-13	-2.33297e-07	373113	Fatty acid metabolism	Fatty acid metabolism	1	Acetyl-CoA_x + Butanoyl-CoA_x = CoA_x + 3-Oxohexanoyl-CoA_x
R01184_c	0	0	#DIV/0!	Ascorbate and aldarate metabolism; Inositol phosphate metabolism	Ascorbate and aldarate metabolism; Inositol phosphate metabolism	0	myo-Inositol_c + Oxygen_c = D-Glucuronate_c + H2O_c
R01185_c	0	0	#DIV/0!	Inositol phosphate metabolism; Phosphatidylinositol signaling system; Streptomycin biosynthesis	Inositol phosphate metabolism; Phosphatidylinositol signaling system; Streptomycin biosynthesis	1	Inositol 1-phosphate_c + H2O_c = myo-Inositol_c + Orthophosphate_c
R01186_c	0	0	#DIV/0!	Inositol phosphate metabolism; Phosphatidylinositol signaling system	Inositol phosphate metabolism; Phosphatidylinositol signaling system	0	myo-Inositol 4-phosphate_c + H2O_c = myo-Inositol_c + Orthophosphate_c
R01187_c	0	0	#DIV/0!	Inositol phosphate metabolism; Phosphatidylinositol signaling system	Inositol phosphate metabolism; Phosphatidylinositol signaling system	0	1D-myo-Inositol 3-phosphate_c + H2O_c = myo-Inositol_c + Orthophosphate_c
R01195_p	-2.37476	-17.2766	6.27511	Ferredoxin transhydrogenase	Ferredoxin transhydrogenase	1	Reduced ferredoxin_p + NADP+_p = Oxidized ferredoxin_p + NADPH_p + H+_p
R01196_p	0.259156	4.85089e-06	-0.999981	Reductive carboxylate cycle (CO2 fixation)	Reductive carboxylate cycle (CO2 fixation)	0	Reduced ferredoxin_p + Acetyl-CoA_p + CO2_p = Oxidized ferredoxin_p + Pyruvate_p + CoA_p
R01206_c	0	0	#DIV/0!	Aminosugars metabolism	Aminosugars metabolism	0	Chitin_c + H2O_c = N-Acetyl-D-glucosamine_c + Chitin_c
R01209_c	5.33179e-12	9.1744e-06	1.7207e+06	Pantothenate and CoA biosynthesis	Pantothenate and CoA biosynthesis	0	2,3-Dihydroxy-3-methylbutanoate_c = 3-Methyl-2-oxobutanoic acid_c + H2O_c
R01213_c	0.011682	0.011682	0	Pyruvate metabolism; Valine, leucine and isoleucine biosynthesis	Pyruvate metabolism; Valine, leucine and isoleucine biosynthesis	0	Acetyl-CoA_c + 3-Methyl-2-oxobutanoic acid_c + H2O_c = (2S)-2-Isopropylmalate_c + CoA_c
R01214_c	-0.008052	-0.00804913	-0.00035626	Pantothenate and CoA biosynthesis; Valine, leucine and isoleucine biosynthesis; Valine, leucine and isoleucine degradation	Pantothenate and CoA biosynthesis; Valine, leucine and isoleucine biosynthesis; Valine, leucine and isoleucine degradation	1	L-Valine_c + 2-Oxoglutarate_c = 3-Methyl-2-oxobutanoic acid_c + L-Glutamate_c
R01215_c	7.50835e-12	2.86862e-06	382056	Valine, leucine and isoleucine biosynthesis	Valine, leucine and isoleucine biosynthesis	0	3-Methyl-2-oxobutanoic acid_c + L-Alanine_c = L-Valine_c + Pyruvate_c
R01220_c	-6.20059e-09	2.19047	-3.53267e+08	Glyoxylate and dicarboxylate metabolism; One carbon pool by folate	Glyoxylate and dicarboxylate metabolism; One carbon pool by folate	1	5,10-Methylenetetrahydrofolate_c + NADP+_c = 5,10-Methenyltetrahydrofolate_c + NADPH_c + H+_c
R01221_c	-0.0117149	1.08354	-93.4926	Photorespiration	Photorespiration	1	Glycine_c + Tetrahydrofolate_c + NAD+_c = 5,10-Methylenetetrahydrofolate_c + NH3_c + CO2_c + NADH_c + H+_c
R01221_m	-8.83608e-09	-6.31362e-06	713.527	Photorespiration	Photorespiration	1	Glycine_m + Tetrahydrofolate_m + NAD+_m = 5,10-Methylenetetrahydrofolate_m + NH3_m + CO2_m + NADH_m + H+_m
R01222_c	-7.8378e-08	-7.95639e-06	100.513	One carbon pool by folate	One carbon pool by folate	1	5,10-Methylenetetrahydrofolate_c + FADH2_c = 5-Methyltetrahydrofolate_c + FAD_c
R01224_c	0.00158392	0.00158943	0.00347513	Methane metabolism; One carbon pool by folate	Methane metabolism; One carbon pool by folate	0	5,10-Methylenetetrahydrofolate_c + NADPH_c + H+_c = 5-Methyltetrahydrofolate_c + NADP+_c
R01226_c	0	0	#DIV/0!	Pantothenate and CoA biosynthesis	Pantothenate and CoA biosynthesis	0	5,10-Methylenetetrahydrofolate_c + 3-Methyl-2-oxobutanoic acid_c + H2O_c = Tetrahydrofolate_c + 2-Dehydropantoate_c
R01227_c	8.0947e-13	2.27877e-06	2.81513e+06	Purine metabolism	Purine metabolism	0	GMP_c + H2O_c = Guanosine_c + Orthophosphate_c
R01229_c	1.58077e-08	-5.2834e-06	-335.23	Purine metabolism	Purine metabolism	1	GMP_c + Pyrophosphate_c = Guanine_c + 5-Phospho-alpha-D-ribose 1-diphosphate_c
R01230_c	7.42419e-12	1.06035e-06	142822	Purine metabolism	Purine metabolism	0	ATP_c + Xanthosine 5'-phosphate_c + NH3_c = AMP_c + Pyrophosphate_c + GMP_c
R01231_c	1.56927e-12	2.31794e-06	1.47708e+06	Glutamate metabolism; Purine metabolism	Glutamate metabolism; Purine metabolism	0	ATP_c + Xanthosine 5'-phosphate_c + L-Glutamine_c + H2O_c = AMP_c + Pyrophosphate_c + GMP_c + L-Glutamate_c
R01234_c	5.04195e-13	7.68302e-07	1.52382e+06	Purine metabolism	Purine metabolism	0	3',5'-Cyclic GMP_c + H2O_c = GMP_c
R01245_c	6.77117e-13	1.21302e-06	1.79145e+06	Purine metabolism	Purine metabolism	0	Adenosine_c + H2O_c = Adenine_c + D-Ribose_c
R01248_c	-0.006534	-0.0065343	4.63257e-05	Arginine and proline metabolism; Urea cycle and metabolism of amino groups	Arginine and proline metabolism; Urea cycle and metabolism of amino groups	1	L-Proline_c + NAD+_c = (S)-1-Pyrroline-5-carboxylate_c + NADH_c + H+_c
R01252_c	0	0	#DIV/0!	Arginine and proline metabolism	Arginine and proline metabolism	0	L-Proline_c + 2-Oxoglutarate_c + Oxygen_c = trans-4-Hydroxy-L-proline_c + Succinate_c + CO2_c
R01253_c	6.4843e-13	3.02693e-07	466808	Arginine and proline metabolism	Arginine and proline metabolism	0	L-Proline_c + Acceptor_c = (S)-1-Pyrroline-5-carboxylate_c + Reduced acceptor_c
R01262_c	0	0	#DIV/0!	Glutathione metabolism	Glutathione metabolism	0	Glutathione_c + L-Amino acid_c = Cys-Gly_c + (5-L-Glutamyl)-L-amino acid_c
R01273_c	0	0	#DIV/0!	Nicotinate and nicotinamide metabolism	Nicotinate and nicotinamide metabolism	0	N-Ribosylnicotinamide_c + H2O_c = Nicotinamide_c + D-Ribose_c
R01274_c	0	0	#DIV/0!	Fatty acid elongation in mitochondria	Fatty acid elongation in mitochondria	0	Palmitoyl-CoA_c + H2O_c = CoA_c + Hexadecanoic acid_c
R01278_c	0	0	#DIV/0!	Fatty acid elongation in mitochondria	Fatty acid elongation in mitochondria	0	trans-Hexadec-2-enoyl-CoA_c + NADPH_c + H+_c = Palmitoyl-CoA_c + NADP+_c
R01279_x	6.25271e-13	2.33297e-07	373113	Fatty acid metabolism	Fatty acid metabolism	0	Palmitoyl-CoA_x + Oxygen_x = trans-Hexadec-2-enoyl-CoA_x + H2O2_x
R01280_x	6.25271e-13	2.33297e-07	373113	Fatty acid metabolism	Fatty acid metabolism	1	ATP_x + Hexadecanoic acid_x + CoA_x = AMP_x + Palmitoyl-CoA_x + Pyrophosphate_x
R01281_c	0	0	#DIV/0!	Sphingolipid metabolism	Sphingolipid metabolism	0	Palmitoyl-CoA_c + L-Serine_c = 3-Dehydrosphinganine_c + CoA_c + CO2_c
R01286_c	0.000548863	0.000418245	-0.237979	Methionine metabolism	Methionine metabolism	0	L-Cystathionine_c + H2O_c = L-Homocysteine_c + NH3_c + Pyruvate_c
R01287_c	0.00103514	0.00116709	0.127472	Methionine metabolism	Methionine metabolism	0	O-Acetyl-L-homoserine_c + Hydrogen sulfide_c = L-Homocysteine_c + Acetate_c
R01288_c	-3.7791e-13	-2.19752e-07	581491	Methionine metabolism	Methionine metabolism	1	O-Succinyl-L-homoserine_c + Sulfide_c = L-Homocysteine_c + Succinate_c
R01290_c	2.29309e-13	6.41329e-07	2.79679e+06	Glycine, serine and threonine metabolism; Methionine metabolism	Glycine, serine and threonine metabolism; Methionine metabolism	0	L-Serine_c + L-Homocysteine_c = L-Cystathionine_c + H2O_c
R01303_c	0	0	#DIV/0!	Benzoate degradation via hydroxylation	Benzoate degradation via hydroxylation	0	4-Hydroxybenzoate_c + Acceptor_c + H2O_c = 4-Hydroxybenzaldehyde_c + Reduced acceptor_c + Oxygen_c
R01310_c	0	0	#DIV/0!	Glycerophospholipid metabolism	Glycerophospholipid metabolism	0	Phosphatidylcholine_c + H2O_c = Phosphatidate_c + Choline_c
R01324_c	0.153604	2.72854e-05	-0.999822	Citrate cycle (TCA cycle)	Citrate cycle (TCA cycle)	1	Citrate_c = Isocitrate_c
R01324_m	0.0296371	0.0296343	-9.37401e-05	Citrate cycle (TCA cycle)	Citrate cycle (TCA cycle)	1	Citrate_m = Isocitrate_m
R01325_x	3.84091e-09	2.80667e-06	729.73	Citrate cycle (TCA cycle); Glyoxylate and dicarboxylate metabolism; Reductive carboxylate cycle (CO2 fixation)	Citrate cycle (TCA cycle); Glyoxylate and dicarboxylate metabolism; Reductive carboxylate cycle (CO2 fixation)	1	Citrate_x = cis-Aconitate_x + H2O_x
R01326_c	0	0	#DIV/0!	Fructose and mannose metabolism	Fructose and mannose metabolism	0	ATP_c + D-Mannose_c = ADP_c + D-Mannose 6-phosphate_c
R01329_c	0	0	#DIV/0!	Galactose metabolism	Galactose metabolism	1	Epimelibiose_c + H2O_c = D-Mannose_c + D-Galactose_c
R01334_c	0	0	#DIV/0!	Glyoxylate and dicarboxylate metabolism	Glyoxylate and dicarboxylate metabolism	0	2-Phosphoglycolate_c + H2O_c = Glycolate_c + Orthophosphate_c
R01334_p	1.1731e-12	2.26838e-07	193365	Glyoxylate and dicarboxylate metabolism	Glyoxylate and dicarboxylate metabolism	0	2-Phosphoglycolate_p + H2O_p = Glycolate_p + Orthophosphate_p
R01342_c	0	0	#DIV/0!	Nitrogen metabolism	Nitrogen metabolism	0	2-Oxo acid_c + NH3_c + Reduced acceptor_c = alpha-Amino acid_c + H2O_c + Acceptor_c
R01347_c	0	0	#DIV/0!	Fatty acid metabolism	Fatty acid metabolism	0	Fatty acid_c + Oxygen_c + NADH_c = omega-Hydroxy fatty acid_c + NAD+_c
R01348_c	0	0	#DIV/0!	Fatty acid metabolism	Fatty acid metabolism	0	Fatty acid_c + Oxygen_c + NADPH_c = omega-Hydroxy fatty acid_c + NADP+_c
R01351_c	0	0	#DIV/0!	Glycerolipid metabolism	Glycerolipid metabolism	0	1-Acylglycerol_c + H2O_c = Glycerol_c + Fatty acid_c
R01353_c	0	0	#DIV/0!	Propanoate metabolism	Propanoate metabolism	1	ATP_c + Propanoate_c = ADP_c + Propanoyl phosphate_c
R01354_c	0	0	#DIV/0!	Propanoate metabolism	Propanoate metabolism	1	ATP_c + Propanoate_c = Pyrophosphate_c + Propinol adenylate_c
R01360_c	0	0	#DIV/0!	Butanoate metabolism; Synthesis and degradation of ketone bodies; Valine, leucine and isoleucine degradation	Butanoate metabolism; Synthesis and degradation of ketone bodies; Valine, leucine and isoleucine degradation	1	(S)-3-Hydroxy-3-methylglutaryl-CoA_c = Acetyl-CoA_c + Acetoacetate_c
R01361_c	0	0	#DIV/0!	Butanoate metabolism; Synthesis and degradation of ketone bodies	Butanoate metabolism; Synthesis and degradation of ketone bodies	1	(R)-3-Hydroxybutanoate_c + NAD+_c = Acetoacetate_c + NADH_c + H+_c
R01364_c	0	0	#DIV/0!	Styrene degradation; Tyrosine metabolism	Styrene degradation; Tyrosine metabolism	1	Acetoacetate_c + Fumarate_c = 4-Fumarylacetoacetate_c + H2O_c
R01372_c	0	0	#DIV/0!	Phenylalanine metabolism	Phenylalanine metabolism	0	Phenylpyruvate_c + Oxygen_c = 2-Hydroxyphenylacetate_c + CO2_c
R01373_c	0.005016	0.005016	0	Phenylalanine, tyrosine and tryptophan biosynthesis	Phenylalanine, tyrosine and tryptophan biosynthesis	1	Prephenate_c = Phenylpyruvate_c + H2O_c + CO2_c
R01374_c	0	0	#DIV/0!	Phenylalanine metabolism	Phenylalanine metabolism	0	D-Phenylalanine_c + H2O_c + Acceptor_c = Phenylpyruvate_c + NH3_c + Reduced acceptor_c
R01378_c	0	0	#DIV/0!	Phenylalanine metabolism	Phenylalanine metabolism	1	Phenylpyruvate_c = enol-Phenylpyruvate_c
R01383_c	0	0	#DIV/0!	Pentose and glucuronate interconversions; Starch and sucrose metabolism	Pentose and glucuronate interconversions; Starch and sucrose metabolism	1	UDP-glucuronate_c + Acceptor_c = UDP_c + beta-D-Glucuronoside_c
R01384_c	0	0	#DIV/0!	Starch and sucrose metabolism; Nucleotide sugars metabolism	Starch and sucrose metabolism; Nucleotide sugars metabolism	0	UDP-glucuronate_c = UDP-D-xylose_c + CO2_c
R01388_m	-1.18835e-12	-9.64276e-07	811438	Glycine, serine and threonine metabolism; Glyoxylate and dicarboxylate metabolism, photorespiration	Glycine, serine and threonine metabolism; Glyoxylate and dicarboxylate metabolism, photorespiration	1	D-Glycerate_m + NAD+_m = Hydroxypyruvate_m + NADH_m + H+_m
R01397_c	1.22019e-13	2.0757e-07	1.70113e+06	Alanine and aspartate metabolism; Pyrimidine metabolism	Alanine and aspartate metabolism; Pyrimidine metabolism	0	Carbamoyl phosphate_c + L-Aspartate_c = Orthophosphate_c + N-Carbamoyl-L-aspartate_c
R01398_c	0	0	#DIV/0!	Arginine and proline metabolism; Urea cycle and metabolism of amino groups	Arginine and proline metabolism; Urea cycle and metabolism of amino groups	1	Carbamoyl phosphate_c + L-Ornithine_c = Orthophosphate_c + L-Citrulline_c
R01398_m	0	0	#DIV/0!	Arginine and proline metabolism; Urea cycle and metabolism of amino groups	Arginine and proline metabolism; Urea cycle and metabolism of amino groups	1	Carbamoyl phosphate_m + L-Ornithine_m = Orthophosphate_m + L-Citrulline_m
R01398_p	0	0	#DIV/0!	Arginine and proline metabolism; Urea cycle and metabolism of amino groups	Arginine and proline metabolism; Urea cycle and metabolism of amino groups	1	Carbamoyl phosphate_p + L-Ornithine_p = Orthophosphate_p + L-Citrulline_p
R01409_c	0	0	#DIV/0!	Cyanoamino acid metabolism	Cyanoamino acid metabolism	0	Cyanohydrin_c = Cyanide_c + Aldehyde_c
R01415_c	0	0	#DIV/0!	Pyrimidine metabolism	Pyrimidine metabolism	1	5,6-Dihydrothymine_c + NADP+_c = Thymine_c + NADPH_c + H+_c
R01416_c	0	0	#DIV/0!	Urea cycle and metabolism of amino groups	Urea cycle and metabolism of amino groups	0	Agmatine_c + H2O_c = N-Carbamoylputrescine_c + NH3_c
R01421_c	0	0	#DIV/0!	Benzoate degradation via CoA ligation	Benzoate degradation via CoA ligation	0	Benzoyl phosphate_c + H2O_c = Benzoate_c + Orthophosphate_c
R01431_c	0	0	#DIV/0!	Pentose and glucuronate interconversions	Pentose and glucuronate interconversions	1	Xylitol_c + NADP+_c = D-Xylose_c + NADPH_c + H+_c
R01451_c	0	0	#DIV/0!	Biosynthesis of steroids	Biosynthesis of steroids	0	Cholesta-5,7-dien-3beta-ol_c + NADH_c + H+_c = Cholesterol_c + NAD+_c
R01462_c	0	0	#DIV/0!	Bile acid biosynthesis	Bile acid biosynthesis	0	Cholesterol ester_c + H2O_c = Cholesterol_c + Fatty acid_c
R01466_c	4.52691e-13	8.82973e-07	1.9505e+06	Glycine, serine and threonine metabolism	Glycine, serine and threonine metabolism	0	O-Phospho-L-homoserine_c + H2O_c = L-Threonine_c + Orthophosphate_c
R01468_c	0	0	#DIV/0!	Glycerophospholipid metabolism	Glycerophospholipid metabolism	0	ATP_c + Ethanolamine_c = ADP_c + Ethanolamine phosphate_c
R01470_c	0	0	#DIV/0!	Glycerophospholipid metabolism	Glycerophospholipid metabolism	0	sn-glycero-3-Phosphoethanolamine_c + H2O_c = Ethanolamine_c + sn-Glycerol 3-phosphate_c
R01495_c	0	0	#DIV/0!	Sphingolipid metabolism	Sphingolipid metabolism	0	ADP_c + Ceramide 1-phosphate_c = ATP_c + N-Acylsphingosine_c
R01512_c	4.6608e-08	0.93901	2.0147e+07	Carbon fixation; Glycolysis / Gluconeogenesis	Carbon fixation; Glycolysis / Gluconeogenesis	1	ATP_c + 3-Phospho-D-glycerate_c = ADP_c + 3-Phospho-D-glyceroyl phosphate_c
R01512_p	0.256829	1.58574e-05	-0.999938	Carbon fixation; Glycolysis / Gluconeogenesis	Carbon fixation; Glycolysis / Gluconeogenesis	1	ATP_p + 3-Phospho-D-glycerate_p = ADP_p + 3-Phospho-D-glyceroyl phosphate_p
R01513_c	0.0161371	1.11139	67.8716	Glycine, serine and threonine metabolism	Glycine, serine and threonine metabolism	1	3-Phospho-D-glycerate_c + NAD+_c = 3-Phosphonooxypyruvate_c + NADH_c + H+_c
R01514_p	1.18835e-12	9.64276e-07	811438	Photorespiration; Glycine, serine and threonine metabolism; Glycerolipid metabolism; Glyoxylate and dicarboxylate metabolism	Photorespiration; Glycine, serine and threonine metabolism; Glycerolipid metabolism; Glyoxylate and dicarboxylate metabolism	1	ATP_p + D-Glycerate_p = ADP_p + 3-Phospho-D-glycerate_p
R01515_c	8.88158e-13	2.12163e-06	2.38879e+06	Glycolysis / Gluconeogenesis	Glycolysis / Gluconeogenesis	0	3-Phospho-D-glyceroyl phosphate_c + H2O_c = 3-Phospho-D-glycerate_c + Orthophosphate_c
R01518_c	0.137044	2.0504	13.9616	Glycolysis / Gluconeogenesis	Glycolysis / Gluconeogenesis	1	2-Phospho-D-glycerate_c = 3-Phospho-D-glycerate_c
R01518_p	0.135922	1.54773e-05	-0.999886	Glycolysis / Gluconeogenesis	Glycolysis / Gluconeogenesis	1	2-Phospho-D-glycerate_p = 3-Phospho-D-glycerate_p
R01523_c	0	0	#DIV/0!	Carbon fixation	Carbon fixation	0	ATP_c + D-Ribulose 5-phosphate_c = ADP_c + D-Ribulose 1,5-bisphosphate_c
R01523_p	6.27449e-12	4.1003e-06	653486	Carbon fixation	Carbon fixation	0	ATP_p + D-Ribulose 5-phosphate_p = ADP_p + D-Ribulose 1,5-bisphosphate_p
R01528_c	6.15284e-13	3.20647e-07	521135	Pentose phosphate pathway	Pentose phosphate pathway	0	6-Phospho-D-gluconate_c + NADP+_c = D-Ribulose 5-phosphate_c + CO2_c + NADPH_c + H+_c
R01528_p	7.41714e-13	2.04766	2.76072e+12	Pentose phosphate pathway	Pentose phosphate pathway	0	6-Phospho-D-gluconate_p + NADP+_p = D-Ribulose 5-phosphate_p + CO2_p + NADPH_p + H+_p
R01529_c	-0.00193568	-0.00189674	-0.0201143	Carbon fixation; Pentose and glucuronate interconversions; Pentose phosphate pathway	Carbon fixation; Pentose and glucuronate interconversions; Pentose phosphate pathway	1	D-Ribulose 5-phosphate_c = D-Xylulose 5-phosphate_c
R01529_p	-1.00399e-08	1.3651	-1.35967e+08	Carbon fixation; Pentose and glucuronate interconversions; Pentose phosphate pathway	Carbon fixation; Pentose and glucuronate interconversions; Pentose phosphate pathway	1	D-Ribulose 5-phosphate_p = D-Xylulose 5-phosphate_p
R01542_c	0	0	#DIV/0!	Pentose and glucuronate interconversions	Pentose and glucuronate interconversions	1	2-Dehydro-3-deoxy-D-gluconate_c + NAD+_c = (4S)-4,6-Dihydroxy-2,5-dioxohexanoate_c + NADH_c + H+_c
R01547_c	6.83812e-08	1.27662e-06	17.6692	Purine metabolism	Purine metabolism	1	ATP_c + dAMP_c = ADP_c + dADP_c
R01548_c	8.36694e-13	1.76504e-06	2.10954e+06	Pyrimidine metabolism	Pyrimidine metabolism	0	dATP_c + Cytidine_c = dADP_c + CMP_c
R01549_c	6.99553e-12	3.07187e-06	439118	Pyrimidine metabolism	Pyrimidine metabolism	0	dATP_c + Uridine_c = dADP_c + UMP_c
R01560_c	4.28614e-15	6.69958e-08	1.56308e+07	Purine metabolism	Purine metabolism	0	Adenosine_c + H2O_c = Inosine_c + NH3_c
R01567_c	0	0	#DIV/0!	Pyrimidine metabolism	Pyrimidine metabolism	0	ATP_c + Thymidine_c = ADP_c + dTMP_c
R01569_c	0	0	#DIV/0!	Pyrimidine metabolism	Pyrimidine metabolism	0	dTMP_c + H2O_c = Thymidine_c + Orthophosphate_c
R01600_c	6.47047e-13	2.08608e-07	322399	Glycolysis / Gluconeogenesis	Glycolysis / Gluconeogenesis	0	ATP_c + beta-D-Glucose_c = ADP_c + beta-D-Glucose 6-phosphate_c
R01602_c	6.47047e-13	2.08608e-07	322399	Glycolysis / Gluconeogenesis	Glycolysis / Gluconeogenesis	1	alpha-D-Glucose_c = beta-D-Glucose_c
R01613_c	0	0	#DIV/0!	Flavonoid biosynthesis	Flavonoid biosynthesis	0	p-Coumaroyl-CoA_c + 3 Malonyl-CoA_c = Isosalipurpol_c + 4 CoA_c + 3 CO2_c
R01615_c	0	0	#DIV/0!	Coumarine and phenylpropanoid biosynthesis (Lignin subunit; 4comaryl alcohol))	Coumarine and phenylpropanoid biosynthesis (Lignin subunit; 4comaryl alcohol))	0	p-Coumaroyl-CoA_c + NADPH_c = 4-Hydroxycinnamyl aldehyde_c + CoA_c + NADP+_c
R01618_c	0	0	#DIV/0!	Purine metabolism	Purine metabolism	0	Adenylyl sulfate_c + ATP_c = Sulfate_c + P1,P4-Bis(5'-adenosyl) tetraphosphate_c
R01624_c	0	0	#DIV/0!	Fatty acid biosynthesis	Fatty acid biosynthesis	1	Acetyl-CoA_c + Acyl-carrier protein_c_b = CoA_c + Acetyl-[acyl-carrier protein]_c
R01624_p	0.019668	0.0196682	1.18617e-05	Fatty acid biosynthesis	Fatty acid biosynthesis	1	Acetyl-CoA_p + Acyl-carrier protein_p_b = CoA_p + Acetyl-[acyl-carrier protein]_p
R01626_c	0	0	#DIV/0!	Fatty acid biosynthesis	Fatty acid biosynthesis	1	Malonyl-CoA_c + Acyl-carrier protein_c_b = CoA_c + Malonyl-[acyl-carrier protein]_c
R01626_p	0.137676	0.137678	1.18617e-05	Fatty acid biosynthesis	Fatty acid biosynthesis	1	Malonyl-CoA_p + Acyl-carrier protein_p_b = CoA_p + Malonyl-[acyl-carrier protein]_p
R01639_c	0	0	#DIV/0!	Pentose and glucuronate interconversions	Pentose and glucuronate interconversions	1	ATP_c + D-Xylulose_c = ADP_c + D-Xylulose 5-phosphate_c
R01641_c	-0.00173816	-0.00175763	0.0112	Carbon fixation; Pentose phosphate pathway	Carbon fixation; Pentose phosphate pathway	1	D-Sedoheptulose 7-phosphate_c + (2R)-2-Hydroxy-3-(phosphonooxy)-propanal_c = D-Ribose 5-phosphate_c + D-Xylulose 5-phosphate_c
R01641_p	5.01996e-09	-0.682548	-1.35967e+08	Carbon fixation; Pentose phosphate pathway	Carbon fixation; Pentose phosphate pathway	1	D-Sedoheptulose 7-phosphate_p + (2R)-2-Hydroxy-3-(phosphonooxy)-propanal_p = D-Ribose 5-phosphate_p + D-Xylulose 5-phosphate_p
R01645_c	0	0	#DIV/0!	Tyrosine metabolism	Tyrosine metabolism	0	4-Hydroxy-2-oxo-heptanedioate_c = Succinate semialdehyde_c + Pyruvate_c
R01648_c	1.49491e-12	2.94986e-07	197325	Butanoate metabolism; Glutamate metabolism	Butanoate metabolism; Glutamate metabolism	1	4-Aminobutanoate_c + 2-Oxoglutarate_c = Succinate semialdehyde_c + L-Glutamate_c
R01652_c	0.011682	0.011682	0	Valine, leucine and isoleucine biosynthesis (&quot;&quot;leucine)	Valine, leucine and isoleucine biosynthesis (&quot;&quot;leucine)	0	(2S)-2-Isopropyl-3-oxosuccinate_c = 4-Methyl-2-oxopentanoate_c + CO2_c
R01655_c	-6.2006e-09	2.19047	-3.53267e+08	Glyoxylate and dicarboxylate metabolism; One carbon pool by folate	Glyoxylate and dicarboxylate metabolism; One carbon pool by folate	1	5,10-Methenyltetrahydrofolate_c + H2O_c = 10-Formyltetrahydrofolate_c + H+_c
R01658_c	0	0	#DIV/0!	Biosynthesis of steroids; Terpenoid biosynthesis	Biosynthesis of steroids; Terpenoid biosynthesis	0	Dimethylallyl diphosphate_c + Isopentenyl diphosphate_c = Pyrophosphate_c + Geranyl diphosphate_c
R01663_c	0	0	#DIV/0!	Pyrimidine metabolism	Pyrimidine metabolism	0	dCMP_c + H2O_c = dUMP_c + NH3_c
R01664_c	7.56184e-13	2.52715e-06	3.34198e+06	Pyrimidine metabolism	Pyrimidine metabolism	0	dCMP_c + H2O_c = Deoxycytidine_c + Orthophosphate_c
R01665_c	0	0	#DIV/0!	Pyrimidine metabolism	Pyrimidine metabolism	0	ATP_c + dCMP_c = ADP_c + dCDP_c
R01666_c	7.56184e-13	2.52715e-06	3.34198e+06	Pyrimidine metabolism	Pyrimidine metabolism	0	ATP_c + Deoxycytidine_c = ADP_c + dCMP_c
R01676_c	2.90985e-13	5.72763e-06	1.96836e+07	Purine metabolism	Purine metabolism	0	Guanine_c + H2O_c = Xanthine_c + NH3_c
R01677_c	7.13455e-13	1.47497e-06	2.06737e+06	Purine metabolism	Purine metabolism	0	Guanosine_c + H2O_c = Guanine_c + D-Ribose_c
R01678_c	0	0	#DIV/0!	Galactose metabolism	Galactose metabolism	0	Lactose_c + H2O_c = alpha-D-Glucose_c + D-Galactose_c
R01679_c	0	0	#DIV/0!	Galactose metabolism	Galactose metabolism	0	Lactose_c + Orthophosphate_c = Lactose 6-phosphate_c + H2O_c
R01682_c	0	0	#DIV/0!	Taurine and hypotaurine metabolism	Taurine and hypotaurine metabolism	0	L-Cysteate_c = Taurine_c + CO2_c
R01687_c	0	0	#DIV/0!	Taurine and hypotaurine metabolism	Taurine and hypotaurine metabolism	0	(5-L-Glutamyl)-peptide_c + Taurine_c = Peptide_c + 5-L-Glutamyl-taurine_c
R01701_c	0	0	#DIV/0!	Valine, leucine and isoleucine degradation	Valine, leucine and isoleucine degradation	0	3-Methyl-2-oxobutanoic acid_c + Lipoamide_c = S-(2-Methylpropanoyl)-dihydrolipoamide_c + CO2_c
R01702_c	0	0	#DIV/0!	Valine, leucine and isoleucine degradation	Valine, leucine and isoleucine degradation	0	4-Methyl-2-oxopentanoate_c + Lipoamide_c = S-(3-Methylbutanoyl)-dihydrolipoamide_c + CO2_c
R01706_c	0	0	#DIV/0!	Fatty acid biosynthesis	Fatty acid biosynthesis	1	Hexadecanoyl-[acp]_c + H2O_c = Acyl-carrier protein_c_b + Hexadecanoic acid_c
R01706_p	0.019668	0.0196682	1.18617e-05	Fatty acid biosynthesis	Fatty acid biosynthesis	1	Hexadecanoyl-[acp]_p + H2O_p = Acyl-carrier protein_p_b + Hexadecanoic acid_p
R01714_c	0.005412	0.005412	0	Phenylalanine, tyrosine and tryptophan biosynthesis	Phenylalanine, tyrosine and tryptophan biosynthesis	0	5-O-(1-Carboxyvinyl)-3-phosphoshikimate_c = Chorismate_c + Orthophosphate_c
R01715_c	0.005214	0.005214	0	Phenylalanine, tyrosine and tryptophan biosynthesis	Phenylalanine, tyrosine and tryptophan biosynthesis	1	Chorismate_c = Prephenate_c
R01717_c	0	0	#DIV/0!	Ubiquinone biosynthesis	Ubiquinone biosynthesis	1	Chorismate_c = Isochorismate_c
R01719_c	0	0	#DIV/0!	Starch and sucrose metabolism	Starch and sucrose metabolism	0	Isomaltose_c + ATP_c + H2O_c = Isomaltose_c + Orthophosphate_c + ADP_c
R01728_c	0.000198	0.000198	0	Phenylalanine, tyrosine and tryptophan biosynthesis (triptophan)	Phenylalanine, tyrosine and tryptophan biosynthesis (triptophan)	0	Prephenate_c + NAD+_c = 3-(4-Hydroxyphenyl)pyruvate_c + CO2_c + NADH_c + H+_c
R01736_c	0	0	#DIV/0!	Pyruvate metabolism	Pyruvate metabolism	0	(R)-S-Lactoylglutathione_c + H2O_c = Glutathione_c + (R)-Lactate_c
R01737_c	0	0	#DIV/0!	Pentose phosphate pathway	Pentose phosphate pathway	0	ATP_c + D-Gluconic acid_c = ADP_c + 6-Phospho-D-gluconate_c
R01752_c	0	0	#DIV/0!	Glycerolipid metabolism	Glycerolipid metabolism	1	D-Glyceraldehyde_c + NAD+_c + H2O_c = D-Glycerate_c + NADH_c + H+_c
R01758_c	0.113925	2.47588	20.7326	Pentose and glucuronate interconversions	Pentose and glucuronate interconversions	1	L-Arabitol_c + NAD+_c = L-Arabinose_c + NADH_c + H+_c
R01759_c	-0.113925	-2.47588	20.7326	Pentose and glucuronate interconversions	Pentose and glucuronate interconversions	1	L-Arabitol_c + NADP+_c = L-Arabinose_c + NADPH_c + H+_c
R01768_c	0.893767	3.57276	2.99741	Purine metabolism	Purine metabolism	0	Xanthine_c + NADH_c = Hypoxanthine_c + NAD+_c + H2O_c
R01769_c	2.01829e-12	7.65681e-08	37936	Purine metabolism	Purine metabolism	0	Hypoxanthine_c + Oxygen_c + H2O_c = Xanthine_c + H2O2_c
R01770_c	6.34363e-13	9.27271e-07	1.46174e+06	Purine metabolism	Purine metabolism	0	Inosine_c + H2O_c = Hypoxanthine_c + D-Ribose_c
R01771_c	4.52691e-13	8.82973e-07	1.9505e+06	Glycine, serine and threonine metabolism	Glycine, serine and threonine metabolism	0	ATP_c + L-Homoserine_c = ADP_c + O-Phospho-L-homoserine_c
R01773_c	-4.52691e-13	-8.82973e-07	1.9505e+06	Glycine, serine and threonine metabolism; Lysine biosynthesis	Glycine, serine and threonine metabolism; Lysine biosynthesis	1	L-Homoserine_c + NAD+_c = L-Aspartate 4-semialdehyde_c + NADH_c + H+_c
R01777_c	0	0	#DIV/0!	Methionine metabolism	Methionine metabolism	0	Succinyl-CoA_c + L-Homoserine_c = CoA_c + O-Succinyl-L-homoserine_c
R01786_c	7.15691e-13	8.95505e-07	1.25125e+06	Galactose metabolism; Glycolysis / Gluconeogenesis; Starch and sucrose metabolism; Streptomycin biosynthesis	Galactose metabolism; Glycolysis / Gluconeogenesis; Starch and sucrose metabolism; Streptomycin biosynthesis	0	ATP_c + alpha-D-Glucose_c = ADP_c + alpha-D-Glucose 6-phosphate_c
R01787_c	-6.4067e-13	-6.95643e-07	1.0858e+06	Fructose and mannose metabolism	Fructose and mannose metabolism	1	D-Sorbitol_c + NADP+_c = alpha-D-Glucose_c + NADPH_c + H+_c
R01790_c	0	0	#DIV/0!	Starch and sucrose metabolism	Starch and sucrose metabolism	0	Starch_c + H2O_c = alpha-D-Glucose_c + Starch_c
R01791_p	0.00939622	0.00873113	-0.0707817	Starch and sucrose metabolism	Starch and sucrose metabolism	0	Dextrin_p + H2O_p = 2 alpha-D-Glucose_p
R01795_c	0	0	#DIV/0!	Phenylalanine, tyrosine and tryptophan biosynthesis	Phenylalanine, tyrosine and tryptophan biosynthesis	0	Tetrahydrobiopterin_c + L-Phenylalanine_c + Oxygen_c = Dihydrobiopterin_c + L-Tyrosine_c + H2O_c
R01799_c	0	0	#DIV/0!	Glycerophospholipid metabolism; Phosphatidylinositol signaling system	Glycerophospholipid metabolism; Phosphatidylinositol signaling system	0	CTP_c + Phosphatidate_c = Pyrophosphate_c + CDP-diacylglycerol_c
R01801_c	0	0	#DIV/0!	Glycerophospholipid metabolism	Glycerophospholipid metabolism	0	CDP-diacylglycerol_c + sn-Glycerol 3-phosphate_c = CMP_c + Phosphatidylglycerophosphate_c
R01802_c	0	0	#DIV/0!	Glycerophospholipid metabolism; Phosphatidylinositol signaling system	Glycerophospholipid metabolism; Phosphatidylinositol signaling system	0	CDP-diacylglycerol_c + myo-Inositol_c = CMP_c + 1-Phosphatidyl-D-myo-inositol_c
R01818_c	0	0	#DIV/0!	Fructose and mannose metabolism	Fructose and mannose metabolism	1	D-Mannose 6-phosphate_c = D-Mannose 1-phosphate_c
R01819_c	0	0	#DIV/0!	Fructose and mannose metabolism	Fructose and mannose metabolism	1	D-Mannose 6-phosphate_c = beta-D-Fructose 6-phosphate_c
R01826_c	0.005412	0.005412	0	Phenylalanine, tyrosine and tryptophan biosynthesis	Phenylalanine, tyrosine and tryptophan biosynthesis	0	Phosphoenolpyruvate_c + D-Erythrose 4-phosphate_c + H2O_c = 2-Dehydro-3-deoxy-D-arabino-heptonate 7-phosphate_c + Orthophosphate_c
R01827_c	0.00173816	0.00175763	0.0112	Pentose phosphate pathway	Pentose phosphate pathway	1	D-Sedoheptulose 7-phosphate_c + (2R)-2-Hydroxy-3-(phosphonooxy)-propanal_c = D-Erythrose 4-phosphate_c + beta-D-Fructose 6-phosphate_c
R01827_p	-5.01996e-09	0.682548	-1.35967e+08	Pentose phosphate pathway	Pentose phosphate pathway	1	D-Sedoheptulose 7-phosphate_p + (2R)-2-Hydroxy-3-(phosphonooxy)-propanal_p = D-Erythrose 4-phosphate_p + beta-D-Fructose 6-phosphate_p
R01829_c	0	0	#DIV/0!	Carbon fixation	Carbon fixation	0	Glycerone phosphate_c + D-Erythrose 4-phosphate_c = Sedoheptulose 1,7-bisphosphate_c
R01829_p	0	0	#DIV/0!	Carbon fixation	Carbon fixation	0	Glycerone phosphate_p + D-Erythrose 4-phosphate_p = Sedoheptulose 1,7-bisphosphate_p
R01830_c	0.00367384	0.00365437	-0.00529894	Pentose phosphate pathway	Pentose phosphate pathway	1	beta-D-Fructose 6-phosphate_c + (2R)-2-Hydroxy-3-(phosphonooxy)-propanal_c = D-Erythrose 4-phosphate_c + D-Xylulose 5-phosphate_c
R01830_p	5.01996e-09	-0.682548	-1.35967e+08	Pentose phosphate pathway	Pentose phosphate pathway	1	beta-D-Fructose 6-phosphate_p + (2R)-2-Hydroxy-3-(phosphonooxy)-propanal_p = D-Erythrose 4-phosphate_p + D-Xylulose 5-phosphate_p
R01834_c	0	0	#DIV/0!	Androgen and estrogen metabolism	Androgen and estrogen metabolism	0	Androst-4-ene-3,17-dione_c + Reduced acceptor_c = 5alpha-Androstane-3,17-dione_c + Acceptor_c
R01845_c	0	0	#DIV/0!	Carbon fixation	Carbon fixation	0	Sedoheptulose 1,7-bisphosphate_c + H2O_c = Sedoheptulose 7-phosphate_c + Orthophosphate_c
R01845_p	0	0	#DIV/0!	Carbon fixation	Carbon fixation	0	Sedoheptulose 1,7-bisphosphate_p + H2O_p = Sedoheptulose 7-phosphate_p + Orthophosphate_p
R01855_c	5.63933e-13	1.45119e-06	2.57334e+06	Purine metabolism	Purine metabolism	0	dGTP_c + H2O_c = dGMP_c + Pyrophosphate_c
R01857_c	6.39145e-08	7.02849e-06	108.967	Purine metabolism	Purine metabolism	1	ATP_c + dGDP_c = ADP_c + dGTP_c
R01867_c	1.22019e-13	2.0757e-07	1.70113e+06	Pyrimidine metabolism	Pyrimidine metabolism	1	(S)-Dihydroorotate_c + Oxygen_c = Orotate_c + H2O2_c
R01870_c	-1.22019e-13	-2.0757e-07	1.70113e+06	Pyrimidine metabolism	Pyrimidine metabolism	1	Orotidine 5'-phosphate_c + Pyrophosphate_c = Orotate_c + 5-Phospho-alpha-D-ribose 1-diphosphate_c
R01876_c	-2.03752e-07	-3.98372e-05	194.518	Pyrimidine metabolism	Pyrimidine metabolism	1	Uridine_c + Orthophosphate_c = Uracil_c + alpha-D-Ribose 1-phosphate_c
R01878_c	1.34951e-12	1.34065e-07	99342.9	Pyrimidine metabolism	Pyrimidine metabolism	0	Cytidine_c + H2O_c = Uridine_c + NH3_c
R01880_c	6.88307e-12	2.93468e-06	426361	Pyrimidine metabolism	Pyrimidine metabolism	0	dGTP_c + Uridine_c = dGDP_c + UMP_c
R01887_c	0	0	#DIV/0!	Cyanoamino acid metabolism	Cyanoamino acid metabolism	0	gamma-Amino-gamma-cyanobutanoate_c + 2 H2O_c = Glutamate_c + NH3_c
R01900_x	3.84091e-09	2.80667e-06	729.73	Citrate cycle (TCA cycle); Glyoxylate and dicarboxylate metabolism; Reductive carboxylate cycle (CO2 fixation)	Citrate cycle (TCA cycle); Glyoxylate and dicarboxylate metabolism; Reductive carboxylate cycle (CO2 fixation)	1	cis-Aconitate_x + H2O_x = Isocitrate_x
R01909_c	0	0	#DIV/0!	Vitamin B6 metabolism	Vitamin B6 metabolism	0	ATP_c + Pyridoxine_c = ADP_c + Pyridoxine phosphate_c
R01920_c	0	0	#DIV/0!	Arginine and proline metabolism; Methionine metabolism; Urea cycle and metabolism of amino groups	Arginine and proline metabolism; Methionine metabolism; Urea cycle and metabolism of amino groups	0	S-Adenosylmethioninamine_c + Putrescine_c = 5'-Methylthioadenosine_c + Spermidine_c
R01926_c	0	0	#DIV/0!	Sphingolipid metabolism	Sphingolipid metabolism	0	Sphingosine_c + ATP_c = Sphingosine 1-phosphate_c + ADP_c
R01933_c	0	0	#DIV/0!	Tryptophan metabolism	Tryptophan metabolism	0	2-Oxoadipate_c + CoA_c + NAD+_c = Glutaryl-CoA_c + CO2_c + NADH_c + H+_c
R01940_c	0	0	#DIV/0!	Lysine degradation	Lysine degradation	0	2-Oxoadipate_c + Lipoamide_c = S-Glutaryldihydrolipoamide_c + CO2_c
R01942_c	0	0	#DIV/0!	Stilbene, coumarine and lignin biosynthesis	Stilbene, coumarine and lignin biosynthesis	0	S-Adenosyl-L-methionine_c + Caffeoyl-CoA_c = S-Adenosyl-L-homocysteine_c + Feruloyl-CoA_c
R01943_c	0	0	#DIV/0!	Stilbene, coumarine and lignin biosynthesis	Stilbene, coumarine and lignin biosynthesis	0	ATP_c + 3,4-Dihydroxy-trans-cinnamate_c + CoA_c = AMP_c + Pyrophosphate_c + Caffeoyl-CoA_c
R01954_c	0	0	#DIV/0!	Alanine and aspartate metabolism; Arginine and proline metabolism; Urea cycle and metabolism of amino groups	Alanine and aspartate metabolism; Arginine and proline metabolism; Urea cycle and metabolism of amino groups	1	ATP_c + L-Citrulline_c + L-Aspartate_c = AMP_c + Pyrophosphate_c + N-(L-Arginino)succinate_c
R01960_c	0	0	#DIV/0!	Tryptophan metabolism	Tryptophan metabolism	0	L-Kynurenine_c + Oxygen_c + NADPH_c + H+_c = 3-Hydroxy-L-kynurenine_c + NADP+_c + H2O_c
R01961_c	0	0	#DIV/0!	Aminosugars metabolism	Aminosugars metabolism	0	ATP_c + D-Glucosamine_c = ADP_c + D-Glucosamine 6-phosphate_c
R01966_c	0	0	#DIV/0!	Aminosugars metabolism	Aminosugars metabolism	0	D-Glucosamine_c + D-Glucosaminide_c = D-Glucosaminide_c + H2O_c
R01968_c	8.94033e-10	2.70288e-06	3022.24	Purine metabolism	Purine metabolism	1	dGMP_c + H2O_c = Deoxyguanosine_c + Orthophosphate_c
R01975_x	6.25271e-13	2.33297e-07	373113	Beta oxidation; Fatty acid metabolism	Beta oxidation; Fatty acid metabolism	1	(S)-3-Hydroxybutanoyl-CoA_x + NAD+_x = Acetoacetyl-CoA_x + NADH_x
R01976_c	0	0	#DIV/0!	Butanoate metabolism	Butanoate metabolism	1	(S)-3-Hydroxybutanoyl-CoA_c + NADP+_c = Acetoacetyl-CoA_c + NADPH_c + H+_c
R01978_c	0	0	#DIV/0!	Butanoate metabolism; Synthesis and degradation of ketone bodies; Valine, leucine and isoleucine degradation	Butanoate metabolism; Synthesis and degradation of ketone bodies; Valine, leucine and isoleucine degradation	1	(S)-3-Hydroxy-3-methylglutaryl-CoA_c + CoA_c = Acetyl-CoA_c + H2O_c + Acetoacetyl-CoA_c
R01982_c	0	0	#DIV/0!	Starch and sucrose metabolism	Starch and sucrose metabolism	0	Pectate_c + H2O_c = D-Galacturonate_c + Pectate_c
R01986_c	4.78358e-13	9.38656e-08	196224	Arginine and proline metabolism	Arginine and proline metabolism	0	4-Aminobutanal_c + NADP+_c + H2O_c = 4-Aminobutanoate_c + NADPH_c
R01993_c	-1.22019e-13	-2.0757e-07	1.70113e+06	Pyrimidine metabolism	Pyrimidine metabolism	1	(S)-Dihydroorotate_c + H2O_c = N-Carbamoyl-L-aspartate_c
R02003_c	0	0	#DIV/0!	Biosynthesis of steroids; Terpenoid biosynthesis	Biosynthesis of steroids; Terpenoid biosynthesis	0	Geranyl diphosphate_c + Isopentenyl diphosphate_c = Pyrophosphate_c + trans,trans-Farnesyl diphosphate_c
R02006_c	0	0	#DIV/0!	Monoterpenoid biosynthesis	Monoterpenoid biosynthesis	0	Geranyl diphosphate_c + H2O_c = Sabinene hydrate_c + Pyrophosphate_c
R02016_c	3.55832e-15	2.6394e-06	7.41754e+08	Pyrimidine metabolism	Pyrimidine metabolism	0	Oxidized thioredoxin_c + NADPH_c + H+_c = Thioredoxin_c + NADP+_c
R02017_c	4.7441e-15	6.65116e-07	1.40199e+08	Purine metabolism	Purine metabolism	0	Thioredoxin_c + ADP_c = dADP_c + Oxidized thioredoxin_c + H2O_c
R02018_c	4.66348e-15	6.46313e-07	1.3859e+08	Pyrimidine metabolism	Pyrimidine metabolism	0	Thioredoxin_c + UDP_c = dUDP_c + Oxidized thioredoxin_c + H2O_c
R02019_c	4.74895e-15	6.77889e-07	1.42745e+08	Purine metabolism	Purine metabolism	0	GDP_c + Thioredoxin_c = dGDP_c + Oxidized thioredoxin_c + H2O_c
R02021_c	0	0	#DIV/0!	Sulfur metabolism	Sulfur metabolism	0	Thioredoxin_c + 3'-Phosphoadenylyl sulfate_c = Oxidized thioredoxin_c + Sulfite_c + Adenosine 3',5'-bisphosphate_c
R02024_c	4.98414e-15	6.52682e-07	1.30952e+08	Pyrimidine metabolism	Pyrimidine metabolism	0	Thioredoxin_c + CDP_c = dCDP_c + Oxidized thioredoxin_c + H2O_c
R02026_c	-5.34303e-13	-4.73502e-07	886203	Methionine metabolism	Methionine metabolism	1	O-Acetyl-L-homoserine_c + Thiosulfate_c + Thioredoxin_c + H+_c = L-Homocysteine_c + Sulfite_c + Oxidized thioredoxin_c + Acetate_c
R02030_c	0	0	#DIV/0!	Glycerophospholipid metabolism	Glycerophospholipid metabolism	0	Phosphatidylglycerol_c + CDP-diacylglycerol_c = Cardiolipin_c + CMP_c
R02035_c	6.15284e-13	3.20647e-07	521135	Pentose phosphate pathway	Pentose phosphate pathway	1	D-Glucono-1,5-lactone 6-phosphate_c + H2O_c = 6-Phospho-D-gluconate_c
R02035_p	7.41714e-13	2.04766	2.76072e+12	Pentose phosphate pathway	Pentose phosphate pathway	1	D-Glucono-1,5-lactone 6-phosphate_p + H2O_p = 6-Phospho-D-gluconate_p
R02037_c	0	0	#DIV/0!	Glycerophospholipid metabolism	Glycerophospholipid metabolism	0	S-Adenosyl-L-methionine_c + Ethanolamine phosphate_c = S-Adenosyl-L-homocysteine_c + N-Methylethanolamine phosphate_c
R02038_c	0	0	#DIV/0!	Glycerophospholipid metabolism	Glycerophospholipid metabolism	0	CTP_c + Ethanolamine phosphate_c = Pyrophosphate_c + CDP-ethanolamine_c
R02051_c	0	0	#DIV/0!	Glycerophospholipid metabolism	Glycerophospholipid metabolism	0	Phosphatidylethanolamine_c + H2O_c = Ethanolamine_c + Phosphatidate_c
R02055_c	0	0	#DIV/0!	Glycerophospholipid metabolism; Glycine, serine and threonine metabolism	Glycerophospholipid metabolism; Glycine, serine and threonine metabolism	0	Phosphatidylserine_c = Phosphatidylethanolamine_c + CO2_c
R02057_c	0	0	#DIV/0!	Glycerophospholipid metabolism	Glycerophospholipid metabolism	0	CDP-ethanolamine_c + 1,2-Diacyl-sn-glycerol_c = CMP_c + Phosphatidylethanolamine_c
R02058_c	0	0	#DIV/0!	Aminosugars metabolism; Glutamate metabolism	Aminosugars metabolism; Glutamate metabolism	1	Acetyl-CoA_c + D-Glucosamine 6-phosphate_c = CoA_c + N-Acetyl-D-glucosamine 6-phosphate_c
R02061_c	0	0	#DIV/0!	Biosynthesis of steroids; Terpenoid biosynthesis	Biosynthesis of steroids; Terpenoid biosynthesis	0	trans,trans-Farnesyl diphosphate_c + Isopentenyl diphosphate_c = Pyrophosphate_c + Geranylgeranyl diphosphate_c
R02068_c	0	0	#DIV/0!	Diterpenoid biosynthesis	Diterpenoid biosynthesis	0	Geranylgeranyl diphosphate_c = ent-Copalyl diphosphate_c
R02080_c	0	0	#DIV/0!	Tyrosine metabolism	Tyrosine metabolism	0	3,4-Dihydroxy-L-phenylalanine_c = 4-(2-Aminoethyl)-1,2-benzenediol_c + CO2_c
R02082_c	0	0	#DIV/0!	Biosynthesis of steroids	Biosynthesis of steroids	0	(S)-3-Hydroxy-3-methylglutaryl-CoA_c + 2 NADPH_c + 2 H+_c = (R)-Mevalonate_c + CoA_c + 2 NADP+_c
R02085_c	0	0	#DIV/0!	Valine, leucine and isoleucine degradation	Valine, leucine and isoleucine degradation	1	(S)-3-Hydroxy-3-methylglutaryl-CoA_c = 3-Methylglutaconyl-CoA_c + H2O_c
R02086_c	0	0	#DIV/0!	Aminosugars metabolism	Aminosugars metabolism	1	N-Acetyl-D-glucosamine 6-phosphate_c = N-Acetyl-D-glucosamine 1-phosphate_c
R02088_c	-6.83812e-08	-1.27662e-06	17.6692	Purine metabolism	Purine metabolism	1	dAMP_c + H2O_c = Deoxyadenosine_c + Orthophosphate_c
R02090_c	-8.65243e-14	1.17541e-06	-1.35848e+07	Purine metabolism	Purine metabolism	1	ATP_c + dGMP_c = ADP_c + dGDP_c
R02091_c	8.3207e-13	1.68254e-06	2.02212e+06	Pyrimidine metabolism	Pyrimidine metabolism	0	dGTP_c + Cytidine_c = dGDP_c + CMP_c
R02093_c	-6.64444e-08	7.27616e-06	-110.508	Pyrimidine metabolism	Pyrimidine metabolism	1	ATP_c + dTDP_c = ADP_c + dTTP_c
R02094_c	7.00427e-08	-5.4894e-07	-8.83723	Pyrimidine metabolism	Pyrimidine metabolism	1	ATP_c + dTMP_c = ADP_c + dTDP_c
R02096_c	8.34508e-13	1.61191e-06	1.93157e+06	Pyrimidine metabolism	Pyrimidine metabolism	0	dTTP_c + Cytidine_c = dTDP_c + CMP_c
R02097_c	6.95314e-12	2.78032e-06	399865	Pyrimidine metabolism	Pyrimidine metabolism	0	dTTP_c + Uridine_c = dTDP_c + UMP_c
R02098_c	1.40878e-08	2.09292e-06	147.562	Pyrimidine metabolism	Pyrimidine metabolism	1	ATP_c + dUMP_c = ADP_c + dUDP_c
R02099_c	4.10132e-12	4.41119e-06	1.07555e+06	Pyrimidine metabolism	Pyrimidine metabolism	0	ATP_c + Deoxyuridine_c = ADP_c + dUMP_c
R02100_c	5.74515e-13	1.41257e-06	2.45872e+06	Pyrimidine metabolism	Pyrimidine metabolism	0	dUTP_c + H2O_c = dUMP_c + Pyrophosphate_c
R02101_c	7.00418e-08	-4.77654e-06	-69.1956	One carbon pool by folate; Pyrimidine metabolism	One carbon pool by folate; Pyrimidine metabolism	1	dUMP_c + 5,10-Methylenetetrahydrofolate_c = Dihydrofolate_c + dTMP_c
R02103_c	0	0	#DIV/0!	Purine metabolism	Purine metabolism	0	Xanthine_c + NAD+_c + H2O_c = Urate_c + NADH_c + H+_c
R02106_c	0	0	#DIV/0!	Purine metabolism	Purine metabolism	0	Urate_c + Oxygen_c + H2O_c = 5-Hydroxyisourate_c + H2O2_c
R02107_c	0	0	#DIV/0!	Purine metabolism	Purine metabolism	0	Xanthine_c + H2O_c + Oxygen_c = Urate_c + H2O2_c
R02108_p	0.00939622	0.00873113	-0.0707817	Starch and sucrose metabolism	Starch and sucrose metabolism	0	Starch_p + H2O_p = Dextrin_p + H2O_p
R02110_p	0.024948	0.0249243	-0.000951952	Starch and sucrose metabolism	Starch and sucrose metabolism	0	2 Amylose_p = Starch_p
R02111_p	1.02123e-12	1.06069e-06	1.03863e+06	Starch and sucrose metabolism	Starch and sucrose metabolism	0	Amylose_p + Orthophosphate_p = D-Glucose 1-phosphate_p
R02112N_p	0.0030778	0.00371913	0.208373	Starch and sucrose metabolism	Starch and sucrose metabolism	0	Starch_p = Maltose_p
R02124_c	0	0	#DIV/0!	Retinol metabolism	Retinol metabolism	1	Retinol_c + NAD+_c = Retinal_c + NADH_c + H+_c
R02142_c	0.893767	3.57274	2.99739	Purine metabolism	Purine metabolism	1	Xanthosine 5'-phosphate_c + Pyrophosphate_c = Xanthine_c + 5-Phospho-alpha-D-ribose 1-diphosphate_c
R02143_c	7.13414e-13	1.56253e-06	2.19022e+06	Purine metabolism	Purine metabolism	0	Xanthosine_c + H2O_c = Xanthine_c + D-Ribose_c
R02150_c	0	0	#DIV/0!	Histidine metabolism	Histidine metabolism	0	1H-Imidazole-4-ethanamine_c + Oxygen_c + H2O_c = Imidazole-4-acetaldehyde_c + NH3_c + H2O2_c
R02166_c	0	0	#DIV/0!	Ubiquinone biosynthesis	Ubiquinone biosynthesis	1	Ubiquinol_c = Ubiquinone_c + 2 H+_c
R02173_c	0	0	#DIV/0!	Tryptophan metabolism	Tryptophan metabolism	0	Tryptamine_c + H2O_c + Oxygen_c = Indole-3-acetaldehyde_c + NH3_c + H2O2_c
R02175_c	0	0	#DIV/0!	Ubiquinone biosynthesis	Ubiquinone biosynthesis	0	2-Hexaprenyl-3-methyl-5-hydroxy-6-methoxy-1,4-benzoquinone_c + S-Adenosyl-L-methionine_c = Ubiquinone_c + S-Adenosyl-L-homocysteine_c
R02198_c	0	0	#DIV/0!	Valine, leucine and isoleucine degradation	Valine, leucine and isoleucine degradation	0	L-Isoleucine_c + 2-Oxoglutarate_c = 3-Methyl-2-oxopentanoate_c + L-Glutamate_c
R02199_c	0.004752	0.004752	0	Valine, leucine and isoleucine biosynthesis	Valine, leucine and isoleucine biosynthesis	0	(S)-3-Methyl-2-oxopentanoic acid_c + L-Glutamate_c = L-Isoleucine_c + 2-Oxoglutarate_c
R02220_c	0	0	#DIV/0!	Coumarine and phenylpropanoid biosynthesis (Lignin subunit; Sinapyl alcohol))	Coumarine and phenylpropanoid biosynthesis (Lignin subunit; Sinapyl alcohol))	0	Sinapoyl-CoA_c + NADPH_c = Sinapoyl aldehyde_c + CoA_c + NADP+_c
R02222_c	0	0	#DIV/0!	Polyunsaturated fatty acid biosynthesis	Polyunsaturated fatty acid biosynthesis	0	Stearoyl-CoA_c + 2 Ferrocytochrome b5_c + Oxygen_c + 2 H+_c = Oleoyl-CoA_c + 2 Ferricytochrome b5_c + H2O_c
R02231_c	0	0	#DIV/0!	Caprolactam degradation	Caprolactam degradation	1	Cyclohexanone_c + Oxygen_c + NADPH_c + H+_c = 6-Hexanolide_c + NADP+_c + H2O_c
R02235_c	2.47437e-15	8.32876e-07	3.36601e+08	Folate biosynthesis	Folate biosynthesis	1	Dihydrofolate_c + NAD+_c = Folate_c + NADH_c + H+_c
R02237_c	0	0	#DIV/0!	Folate biosynthesis	Folate biosynthesis	0	ATP_c + Dihydropteroate_c + L-Glutamate_c = ADP_c + Orthophosphate_c + Dihydrofolate_c
R02240_c	0	0	#DIV/0!	Glycerolipid metabolism; Glycerophospholipid metabolism; Phosphatidylinositol signaling system	Glycerolipid metabolism; Glycerophospholipid metabolism; Phosphatidylinositol signaling system	0	ATP_c + 1,2-Diacyl-sn-glycerol_c = ADP_c + Phosphatidate_c
R02241_c	0	0	#DIV/0!	Glycerolipid metabolism; Glycerophospholipid metabolism	Glycerolipid metabolism; Glycerophospholipid metabolism	0	1-Acyl-sn-glycerol 3-phosphate_c + Acyl-CoA_c = Phosphatidate_c + CoA_c
R02245_c	0	0	#DIV/0!	Biosynthesis of steroids	Biosynthesis of steroids	0	ATP_c + (R)-Mevalonate_c = ADP_c + (R)-5-Phosphomevalonate_c
R02250_c	0	0	#DIV/0!	Glycerolipid metabolism	Glycerolipid metabolism	0	Triacylglycerol_c + H2O_c = 1,2-Diacyl-sn-glycerol_c + Fatty acid_c
R02251_c	0	0	#DIV/0!	Glycerolipid metabolism	Glycerolipid metabolism	0	1,2-Diacyl-sn-glycerol_c + Acyl-CoA_c = Triacylglycerol_c + CoA_c
R02253_c	0	0	#DIV/0!	Phenylalanine metabolism; Stilbene, coumarine and lignin biosynthesis	Phenylalanine metabolism; Stilbene, coumarine and lignin biosynthesis	0	trans-Cinnamate_c + Oxygen_c + NADPH_c + H+_c = 4-Coumarate_c + NADP+_c + H2O_c
R02255_c	0	0	#DIV/0!	Stilbene, coumarine and lignin biosynthesis	Stilbene, coumarine and lignin biosynthesis	0	ATP_c + trans-Cinnamate_c + CoA_c = AMP_c + Pyrophosphate_c + Cinnamoyl-CoA_c
R02265_c	0	0	#DIV/0!	Arachidonic acid metabolism	Arachidonic acid metabolism	0	Prostaglandin H2_c = Prostaglandin E2_c
R02266_c	0	0	#DIV/0!	Arachidonic acid metabolism	Arachidonic acid metabolism	0	Prostaglandin H2_c = (5Z,13E)-(15S)-9alpha,15-Dihydroxy-11-oxoprosta-5,13-dienoate_c
R02268_c	0	0	#DIV/0!	Arachidonic acid metabolism	Arachidonic acid metabolism	0	Prostaglandin H2_c = Thromboxane A2_c
R02269_c	-3.37292e-08	-2.21879e-05	656.825	Pantothenate and CoA biosynthesis; Pyrimidine metabolism; beta-Alanine metabolism	Pantothenate and CoA biosynthesis; Pyrimidine metabolism; beta-Alanine metabolism	1	5,6-Dihydrouracil_c + H2O_c = 3-Ureidopropionate_c
R02272_c	0	0	#DIV/0!	Porphyrin and chlorophyll metabolism	Porphyrin and chlorophyll metabolism	0	(S)-4-Amino-5-oxopentanoate_c = 5-Aminolevulinate_c
R02282_c	6.69486e-13	1.78943e-06	2.67285e+06	Urea cycle and metabolism of amino groups	Urea cycle and metabolism of amino groups	1	N-Acetylornithine_c + L-Glutamate_c = L-Ornithine_c + N-Acetyl-L-glutamate_c
R02283_c	-1.22625e-12	-2.62291e-06	2.13898e+06	Urea cycle and metabolism of amino groups	Urea cycle and metabolism of amino groups	1	N-Acetylornithine_c + 2-Oxoglutarate_c = N-Acetyl-L-glutamate 5-semialdehyde_c + L-Glutamate_c
R02291_c	-0.000660595	-0.000668762	0.0123627	Glycine, serine and threonine metabolism; Lysine biosynthesis	Glycine, serine and threonine metabolism; Lysine biosynthesis	1	L-Aspartate 4-semialdehyde_c + Orthophosphate_c + NADP+_c = 4-Phospho-L-aspartate_c + NADPH_c + H+_c
R02292_c	0.000661473	0.000667815	0.00958778	Lysine biosynthesis	Lysine biosynthesis	0	L-Aspartate 4-semialdehyde_c + Pyruvate_c = L-2,3-Dihydrodipicolinate_c + 2 H2O_c
R02300_c	0	0	#DIV/0!	One carbon pool by folate	One carbon pool by folate	0	5,10-Methenyltetrahydrofolate_c + H2O_c = 5-Formyltetrahydrofolate_c
R02301_c	0	0	#DIV/0!	One carbon pool by folate	One carbon pool by folate	0	ATP_c + 5-Formyltetrahydrofolate_c = ADP_c + Orthophosphate_c + 5,10-Methenyltetrahydrofolate_c
R02320_c	0	0	#DIV/0!	Carbon fixation; Pyruvate metabolism	Carbon fixation; Pyruvate metabolism	0	NDP_c + Phosphoenolpyruvate_c = Nucleoside triphosphate_c + Pyruvate_c
R02323_c	0	0	#DIV/0!	Nicotinate and nicotinamide metabolism	Nicotinate and nicotinamide metabolism	0	Nicotinamide D-ribonucleotide_c + H2O_c = N-Ribosylnicotinamide_c + Orthophosphate_c
R02326_c	1.97992e-08	5.91397e-06	297.697	Pyrimidine metabolism	Pyrimidine metabolism	1	ATP_c + dCDP_c = ADP_c + dCTP_c
R02327_c	6.97166e-12	3.0711e-06	440511	Pyrimidine metabolism	Pyrimidine metabolism	0	dCTP_c + Uridine_c = dCDP_c + UMP_c
R02331_c	-9.47419e-08	8.27703e-06	-88.3639	Pyrimidine metabolism	Pyrimidine metabolism	1	ATP_c + dUDP_c = ADP_c + dUTP_c
R02332_c	7.06387e-12	2.98154e-06	422082	Pyrimidine metabolism	Pyrimidine metabolism	0	dUTP_c + Uridine_c = dUDP_c + UMP_c
R02334_c	0	0	#DIV/0!	Aminosugars metabolism	Aminosugars metabolism	0	Chitin_c + H2O_c = N-Acetyl-D-glucosaminide_c + Chitin_c
R02340_c	0	0	#DIV/0!	Phenylalanine, tyrosine and tryptophan biosynthesis	Phenylalanine, tyrosine and tryptophan biosynthesis	1	Indoleglycerol phosphate_c = Indole_c + (2R)-2-Hydroxy-3-(phosphonooxy)-propanal_c
R02351_c	0	0	#DIV/0!	Androgen and estrogen metabolism	Androgen and estrogen metabolism	0	19-Oxoandrost-4-ene-3,17-dione_c + H+_c + Oxygen_c + NADPH_c = Estrone_c + Formate_c + NADP+_c + H2O_c
R02358_c	0	0	#DIV/0!	Androgen and estrogen metabolism	Androgen and estrogen metabolism	0	Estrone_c + UDP-glucuronate_c = Estrone glucuronide_c + UDP_c
R02360_c	0	0	#DIV/0!	Pentose and glucuronate interconversions	Pentose and glucuronate interconversions	0	Pectate_c + H2O_c = 4-(4-Deoxy-beta-D-gluc-4-enuronosyl)-D-galacturonate_c + Pectate_c
R02361_c	0	0	#DIV/0!	Pentose and glucuronate interconversions	Pentose and glucuronate interconversions	0	Pectate_c + H2O_c = 4-(4-Deoxy-alpha-D-gluc-4-enuronosyl)-D-galacturonate_c + Pectate_c
R02362_c	0	0	#DIV/0!	Pentose and glucuronate interconversions; Starch and sucrose metabolism	Pentose and glucuronate interconversions; Starch and sucrose metabolism	0	Pectin_c + n H2O_c = n Methanol_c + Pectate_c
R02371_c	8.35281e-13	1.76489e-06	2.11292e+06	Pyrimidine metabolism	Pyrimidine metabolism	0	dCTP_c + Cytidine_c = dCDP_c + CMP_c
R02372_c	8.25266e-13	1.63735e-06	1.98403e+06	Pyrimidine metabolism	Pyrimidine metabolism	0	dUTP_c + Cytidine_c = dUDP_c + CMP_c
R02382_c	0	0	#DIV/0!	Tyrosine metabolism	Tyrosine metabolism	0	Tyramine_c + H2O_c + Oxygen_c = 4-Hydroxyphenylacetaldehyde_c + NH3_c + H2O2_c
R02389_c	0	0	#DIV/0!	Porphyrin and chlorophyll metabolism	Porphyrin and chlorophyll metabolism	0	2 UDP-glucuronate_c + Bilirubin_c = 2 UDP_c + Bilirubin beta-diglucuronide_c
R02404_c	0	0	#DIV/0!	C5-Branched dibasic acid metabolism	C5-Branched dibasic acid metabolism	1	ATP_c + Itaconate_c + CoA_c = ADP_c + Orthophosphate_c + Itaconyl-CoA_c
R02408_c	0	0	#DIV/0!	Cysteine metabolism	Cysteine metabolism	0	L-Cystine_c + H2O_c = Pyruvate_c + NH3_c + Thiocysteine_c
R02410_c	0	0	#DIV/0!	Galactose metabolism	Galactose metabolism	0	Raffinose_c + H2O_c = Melibiose_c + D-Fructose_c
R02411_c	0	0	#DIV/0!	Galactose metabolism	Galactose metabolism	0	1-alpha-D-Galactosyl-myo-inositol_c + Sucrose_c = myo-Inositol_c + Raffinose_c
R02412_c	0.005412	0.005412	0	Phenylalanine, tyrosine and tryptophan biosynthesis	Phenylalanine, tyrosine and tryptophan biosynthesis	0	ATP_c + Shikimate_c = ADP_c + Shikimate 3-phosphate_c
R02421_p	0.0498963	0.0498349	-0.00123016	Starch and sucrose metabolism	Starch and sucrose metabolism	0	ADP-glucose_p = ADP_p + Amylose_p
R02425_c	0	0	#DIV/0!	Purine metabolism	Purine metabolism	0	(S)(+)-Allantoin_c + H2O_c = Allantoate_c
R02433_c	0	0	#DIV/0!	Cysteine metabolism	Cysteine metabolism	1	L-Cysteate_c + 2-Oxoglutarate_c = 3-Sulfopyruvate_c + Glutamate_c
R02435_c	0	0	#DIV/0!	Cysteine metabolism	Cysteine metabolism	0	2-Aminoacrylate_c + 3'-Phosphoadenylyl sulfate_c = L-Cysteate_c + Adenosine 3',5'-bisphosphate_c
R02442_c	0	0	#DIV/0!	Flavonoid biosynthesis	Flavonoid biosynthesis	0	flavanone,NADPH:oxygen oxidoreductase; Naringenin_c + Oxygen_c + NADPH_c = Eriodictyol_c + NADP+_c + H2O_c
R02444_c	0	0	#DIV/0!	Flavonoid biosynthesis	Flavonoid biosynthesis	0	Naringenin_c + 2-Oxoglutarate_c + Oxygen_c = Dihydrokaempferol_c + Succinate_c + CO2_c
R02446_c	0	0	#DIV/0!	Flavonoid biosynthesis	Flavonoid biosynthesis	0	Naringenin_c = Isosalipurpol_c
R02464_c	0	0	#DIV/0!	Sphingolipid metabolism	Sphingolipid metabolism	0	Sphinganine 1-phosphate_c = Ethanolamine phosphate_c + Hexadecanal_c
R02466_c	0	0	#DIV/0!	Taurine and hypotaurine metabolism	Taurine and hypotaurine metabolism	0	3-Sulfino-L-alanine_c = Hypotaurine_c + CO2_c
R02472_c	0	0	#DIV/0!	Pantothenate and CoA biosynthesis	Pantothenate and CoA biosynthesis	1	(R)-Pantoate_c + NADP+_c = 2-Dehydropantoate_c + NADPH_c + H+_c
R02473_c	0	0	#DIV/0!	Pantothenate and CoA biosynthesis; beta-Alanine metabolism	Pantothenate and CoA biosynthesis; beta-Alanine metabolism	0	ATP_c + (R)-Pantoate_c + beta-Alanine_c = AMP_c + Pyrophosphate_c + Pantothenate_c
R02478_c	0	0	#DIV/0!	Androgen and estrogen metabolism	Androgen and estrogen metabolism	0	Androsterone_c + UDP-glucuronate_c = Androsterone glucuronide_c + UDP_c
R02480_c	0	0	#DIV/0!	Porphyrin and chlorophyll metabolism	Porphyrin and chlorophyll metabolism	0	Apocytochrome c_c + Heme_c = Cytochrome c_c
R02485_c	0	0	#DIV/0!	Pyrimidine metabolism	Pyrimidine metabolism	0	Deoxycytidine_c + H2O_c = Deoxyuridine_c + NH3_c
R02487_c	0	0	#DIV/0!	Fatty acid metabolism	Fatty acid metabolism	0	Glutaryl-CoA_c + FAD_c = FADH2_c + Crotonoyl-CoA_c + CO2_c
R02488_c	0	0	#DIV/0!	Lysine degradation; Tryptophan metabolism	Lysine degradation; Tryptophan metabolism	0	Glutaryl-CoA_c + Acceptor_c = Crotonoyl-CoA_c + Reduced acceptor_c + CO2_c
R02493_c	0	0	#DIV/0!	Vitamin B6 metabolism	Vitamin B6 metabolism	0	ATP_c + Pyridoxamine_c = ADP_c + Pyridoxamine phosphate_c
R02497_c	0	0	#DIV/0!	Androgen and estrogen metabolism	Androgen and estrogen metabolism	0	Testosterone_c + Reduced acceptor_c = 17beta-Hydroxyandrostan-3-one_c + Acceptor_c
R02502_c	0	0	#DIV/0!	Androgen and estrogen metabolism	Androgen and estrogen metabolism	0	Testosterone_c + UDP-glucuronate_c = Testosterone glucuronide_c + UDP_c
R02518_c	0	0	#DIV/0!	Tyrosine metabolism	Tyrosine metabolism	0	Homogentisate_c + Oxygen_c + NADPH_c = Gentisate aldehyde_c + CO2_c + NADP+_c + H+_c + H2O_c
R02519_c	0	0	#DIV/0!	Styrene degradation; Tyrosine metabolism	Styrene degradation; Tyrosine metabolism	0	Homogentisate_c + Oxygen_c = 4-Maleylacetoacetate_c
R02521_c	0	0	#DIV/0!	Tyrosine metabolism	Tyrosine metabolism	0	3-(4-Hydroxyphenyl)pyruvate_c + Oxygen_c = Homogentisate_c + CO2_c
R02528_c	0	0	#DIV/0!	Glycine, serine and threonine metabolism	Glycine, serine and threonine metabolism	0	Methylglyoxal_c + NADPH_c + H+_c = Hydroxyacetone_c + NADP+_c
R02529_c	0	0	#DIV/0!	Glycine, serine and threonine metabolism	Glycine, serine and threonine metabolism	0	Aminoacetone_c + H2O_c + Oxygen_c = Methylglyoxal_c + NH3_c + H2O2_c
R02530_c	0	0	#DIV/0!	Pyruvate metabolism	Pyruvate metabolism	1	(R)-S-Lactoylglutathione_c = Glutathione_c + Methylglyoxal_c
R02531_c	0	0	#DIV/0!	Pyruvate metabolism	Pyruvate metabolism	0	Methylglyoxal_c + NADH_c + H+_c = Lactaldehyde_c + NAD+_c
R02532_c	0	0	#DIV/0!	Tyrosine metabolism	Tyrosine metabolism	0	L-Noradrenaline_c + H2O_c + Oxygen_c = 3,4-Dihydroxymandelaldehyde_c + NH3_c + H2O2_c
R02535_c	0	0	#DIV/0!	Tyrosine metabolism	Tyrosine metabolism	0	4-(2-Aminoethyl)-1,2-benzenediol_c + Ascorbate_c + Oxygen_c = L-Noradrenaline_c + Dehydroascorbate_c + H2O_c
R02541_c	0	0	#DIV/0!	Sphingolipid metabolism	Sphingolipid metabolism	0	Sphingomyelin_c + H2O_c = N-Acylsphingosine_c + Choline phosphate_c
R02556_c	4.27055e-15	7.88087e-08	1.8454e+07	Purine metabolism	Purine metabolism	1	Deoxyadenosine_c + H2O_c = Deoxyinosine_c + NH3_c
R02565_c	0	0	#DIV/0!	Glycine, serine and threonine metabolism	Glycine, serine and threonine metabolism	0	Betaine aldehyde_c + NAD+_c + H2O_c = Betaine_c + NADH_c + H+_c
R02566_c	0	0	#DIV/0!	Glycine, serine and threonine metabolism	Glycine, serine and threonine metabolism	0	Betaine aldehyde_c + NADP+_c + H2O_c = Betaine_c + NADPH_c
R02567_c	0	0	#DIV/0!	Glycine, serine and threonine metabolism	Glycine, serine and threonine metabolism	0	Betaine aldehyde_c + FAD_c + H2O_c = FADH2_c + Betaine_c
R02568_c	0	0	#DIV/0!	Fructose and mannose metabolism	Fructose and mannose metabolism	1	D-Fructose 1-phosphate_c = Glycerone phosphate_c + D-Glyceraldehyde_c
R02570N_m	-7.37939e-13	-1.59186e-07	215716	Citrate cycle (TCA cycle)	Citrate cycle (TCA cycle)	1	Succinyl-CoA_m + Enzyme N6-(dihydrolipoyl)lysine_m_b = CoA_m + [Dihydrolipoyllysine-residue succinyltransferase]S-succinyldihydrolipoyllysine_m
R02571_c	0	0	#DIV/0!	Lysine degradation	Lysine degradation	1	Glutaryl-CoA_c + Dihydrolipoamide_c = CoA_c + S-Glutaryldihydrolipoamide_c
R02577_c	0	0	#DIV/0!	Glycerolipid metabolism; Pyruvate metabolism	Glycerolipid metabolism; Pyruvate metabolism	1	Propane-1,2-diol_c + NADP+_c = Lactaldehyde_c + NADPH_c + H+_c
R02581_c	0	0	#DIV/0!	Arachidonic acid metabolism	Arachidonic acid metabolism	0	Prostaglandin E2_c + NADPH_c + H+_c = Prostaglandin F2alpha:NADP+ oxidoreductase; Prostaglandin F2alpha_c + NADP+_c
R02613_c	0	0	#DIV/0!	Phenylalanine metabolism	Phenylalanine metabolism	0	Phenethylamine_c + Oxygen_c + H2O_c = Phenylacetaldehyde_c + NH3_c + H2O2_c
R02619_c	0	0	#DIV/0!	Cysteine metabolism	Cysteine metabolism	0	3-Sulfino-L-alanine_c + 2-Oxoglutarate_c = 3-Sulfinylpyruvate_c + Glutamate_c
R02649_c	1.22625e-12	2.62291e-06	2.13898e+06	Urea cycle and metabolism of amino groups	Urea cycle and metabolism of amino groups	0	ATP_c + N-Acetyl-L-glutamate_c = ADP_c + N-Acetyl-L-glutamate 5-phosphate_c
R02661_c	0	0	#DIV/0!	Valine, leucine and isoleucine degradation	Valine, leucine and isoleucine degradation	0	2-Methylpropanoyl-CoA_c + FAD_c = 2-Methylprop-2-enoyl-CoA_c + FADH2_c
R02662_c	0	0	#DIV/0!	Valine, leucine and isoleucine degradation	Valine, leucine and isoleucine degradation	0	S-(2-Methylpropanoyl)-dihydrolipoamide_c + CoA_c = 2-Methylpropanoyl-CoA_c + Dihydrolipoamide_c
R02670_c	0	0	#DIV/0!	Tryptophan metabolism	Tryptophan metabolism	0	2 3-Hydroxyanthranilate_c + 2 Oxygen_c = Cinnavalininate_c + 2 H2O2_c
R02671_c	0	0	#DIV/0!	Tryptophan metabolism	Tryptophan metabolism	0	3-Hydroxyanthranilate_c + Activated methyl group_c = 3-Methoxyanthranilate_c
R02678_c	0	0	#DIV/0!	Tryptophan metabolism	Tryptophan metabolism	0	Indole-3-acetaldehyde_c + NAD+_c + H2O_c = Indole-3-acetate_c + NADH_c + H+_c
R02687_c	0	0	#DIV/0!	Glycerolipid metabolism	Glycerolipid metabolism	0	1,2-Diacyl-sn-glycerol_c + H2O_c = 1-Acylglycerol_c + Fatty acid_c
R02691_c	0	0	#DIV/0!	Glycerolipid metabolism	Glycerolipid metabolism	0	UDP-D-galactose_c + 1,2-Diacyl-sn-glycerol_c = UDP_c + 1,2-Diacyl-3-beta-D-galactosyl-sn-glycerol_c
R02701_c	0	0	#DIV/0!	Tryptophan metabolism	Tryptophan metabolism	0	5-Hydroxy-L-tryptophan_c = 3-(2-Aminoethyl)-1H-indol-5-ol_c + CO2_c
R02702_c	0	0	#DIV/0!	Tryptophan metabolism	Tryptophan metabolism	0	5-Hydroxy-L-tryptophan_c + Oxygen_c = 5-Hydroxy-N-formylkynurenine_c
R02719_c	8.59556e-13	4.78636e-06	5.5684e+06	Purine metabolism	Purine metabolism	0	Xanthosine 5'-phosphate_c + H2O_c = Xanthosine_c + Orthophosphate_c
R02720_c	0	0	#DIV/0!	Purine metabolism	Purine metabolism	0	XTP_c + H2O_c = Xanthosine 5'-phosphate_c + Pyrophosphate_c
R02722_c	0.000198	0.000198	0	Phenylalanine, tyrosine and tryptophan biosynthesis	Phenylalanine, tyrosine and tryptophan biosynthesis	1	L-Serine_c + Indoleglycerol phosphate_c = L-Tryptophan_c + (2R)-2-Hydroxy-3-(phosphonooxy)-propanal_c + H2O_c
R02731_c	0	0	#DIV/0!	Fructose and mannose metabolism	Fructose and mannose metabolism	0	beta-D-Fructose 2,6-bisphosphate_c + H2O_c = beta-D-Fructose 6-phosphate_c + Orthophosphate_c
R02735_c	0.000661473	0.000667815	0.00958778	Lysine biosynthesis	Lysine biosynthesis	1	LL-2,6-Diaminoheptanedioate_c = meso-2,6-Diaminoheptanedioate_c
R02736_c	6.15284e-13	3.20647e-07	521135	Glutathione metabolism; Pentose phosphate pathway	Glutathione metabolism; Pentose phosphate pathway	0	beta-D-Glucose 6-phosphate_c + NADP+_c = D-Glucono-1,5-lactone 6-phosphate_c + NADPH_c + H+_c
R02736_p	7.41714e-13	2.04766	2.76072e+12	Glutathione metabolism; Pentose phosphate pathway	Glutathione metabolism; Pentose phosphate pathway	0	beta-D-Glucose 6-phosphate_p + NADP+_p = D-Glucono-1,5-lactone 6-phosphate_p + NADPH_p + H+_p
R02737_c	0	0	#DIV/0!	Starch and sucrose metabolism	Starch and sucrose metabolism	0	UDP-glucose_c + alpha-D-Glucose 6-phosphate_c = UDP_c + alpha,alpha'-Trehalose 6-phosphate_c
R02739_c	5.53393e-09	-6.07939e-05	-10986.7	Glycolysis / Gluconeogenesis; Pentose phosphate pathway	Glycolysis / Gluconeogenesis; Pentose phosphate pathway	1	alpha-D-Glucose 6-phosphate_c = beta-D-Glucose 6-phosphate_c
R02739_p	7.41714e-13	2.04766	2.76072e+12	Glycolysis / Gluconeogenesis; Pentose phosphate pathway	Glycolysis / Gluconeogenesis; Pentose phosphate pathway	1	alpha-D-Glucose 6-phosphate_p = beta-D-Glucose 6-phosphate_p
R02740_c	1.39555e-08	-0.415979	-2.98075e+07	Glycolysis / Gluconeogenesis; Pentose phosphate pathway; Starch and sucrose metabolism	Glycolysis / Gluconeogenesis; Pentose phosphate pathway; Starch and sucrose metabolism	1	alpha-D-Glucose 6-phosphate_c = beta-D-Fructose 6-phosphate_c
R02740_p	-0.0748441	-1.70636	21.7989	Glycolysis / Gluconeogenesis; Pentose phosphate pathway; Starch and sucrose metabolism	Glycolysis / Gluconeogenesis; Pentose phosphate pathway; Starch and sucrose metabolism	1	alpha-D-Glucose 6-phosphate_p = beta-D-Fructose 6-phosphate_p
R02747_c	0	0	#DIV/0!	Glycerophospholipid metabolism	Glycerophospholipid metabolism	0	2-Acyl-sn-glycero-3-phosphocholine_c + H2O_c = sn-glycero-3-Phosphocholine_c + Fatty acid_c
R02750_c	0	0	#DIV/0!	Pentose phosphate pathway	Pentose phosphate pathway	1	2-Deoxy-D-ribose 5-phosphate_c + ADP_c = Deoxyribose_c + ATP_c
R02756_c	0	0	#DIV/0!	Glycerophospholipid metabolism	Glycerophospholipid metabolism	0	Acylglycerone phosphate_c + NADPH_c + H+_c = 1-Acyl-sn-glycerol 3-phosphate_c + NADP+_c
R02771_c	0	0	#DIV/0!	Nucleotide sugars metabolism	Nucleotide sugars metabolism	0	dTDP-glucose_c = dTDP-4-dehydro-6-deoxy-alpha-D-glucose_c + H2O_c
R02778_c	0	0	#DIV/0!	Starch and sucrose metabolism	Starch and sucrose metabolism	0	alpha,alpha'-Trehalose 6-phosphate_c + H2O_c = alpha,alpha-Trehalose_c + Orthophosphate_c
R02811_c	0	0	#DIV/0!	Cyanoamino acid metabolism	Cyanoamino acid metabolism	0	Cyanohydrin_c = Ketone_c + Cyanide_c
R02814_c	0	0	#DIV/0!	Fatty acid biosynthesis	Fatty acid biosynthesis	0	Oleoyl-[acyl-carrier protein]_c + H2O_c = Acyl-carrier protein_c_b + (9Z)-Octadecenoic acid_c
R02832_c	0	0	#DIV/0!	Alkaloid biosynthesis II	Alkaloid biosynthesis II	0	Tropinone_c + NADPH_c + H+_c = Tropine_c + NADP+_c
R02834_c	0	0	#DIV/0!	C21-Steroid hormone metabolism	C21-Steroid hormone metabolism	0	Cortisol_c + NAD+_c = Cortisone_c + NADH_c + H+_c
R02869_c	0	0	#DIV/0!	beta-Alanine metabolism	beta-Alanine metabolism	1	S-Adenosylmethioninamine_c + Spermidine_c = 5'-Methylthioadenosine_c + Spermine_c
R02872_c	0	0	#DIV/0!	Biosynthesis of steroids	Biosynthesis of steroids	0	Presqualene diphosphate_c + NADPH_c + H+_c = Pyrophosphate_c + Squalene_c + NADP+_c
R02873_c	0	0	#DIV/0!	Terpenoid biosynthesis	Terpenoid biosynthesis	0	Squalene_c + Reduced acceptor_c + Oxygen_c = (S)-2,3-Epoxysqualene_c + Acceptor_c + H2O_c
R02874_c	0	0	#DIV/0!	Biosynthesis of steroids	Biosynthesis of steroids	0	Squalene_c + Oxygen_c + NADPH_c + H+_c = (S)-2,3-Epoxysqualene_c + NADP+_c + H2O_c
R02902_c	0	0	#DIV/0!	Retinol metabolism	Retinol metabolism	0	Retinoate_c + UDP-glucuronate_c = all-trans-Retinoyl-beta-glucuronide_c + UDP_c
R02908_c	0	0	#DIV/0!	Tryptophan metabolism	Tryptophan metabolism	0	3-(2-Aminoethyl)-1H-indol-5-ol_c + H2O_c + Oxygen_c = 5-Hydroxyindoleacetaldehyde_c + NH3_c + H2O2_c
R02909_c	0	0	#DIV/0!	Tryptophan metabolism	Tryptophan metabolism	0	3-(2-Aminoethyl)-1H-indol-5-ol_c + Oxygen_c = Formyl-5-hydroxykynurenamine_c
R02912_c	0	0	#DIV/0!	Tryptophan metabolism	Tryptophan metabolism	0	3-(2-Aminoethyl)-1H-indol-5-ol_c + Activated methyl group_c = 5-Methoxytryptamine_c
R02918_c	0	0	#DIV/0!	Aminoacyl-tRNA biosynthesis; Phenylalanine, tyrosine and tryptophan biosynthesis	Aminoacyl-tRNA biosynthesis; Phenylalanine, tyrosine and tryptophan biosynthesis	0	ATP_c + L-Tyrosine_c + tRNA(Tyr)_c = AMP_c + Pyrophosphate_c + L-Tyrosyl-tRNA(Tyr)_c
R02919_c	0	0	#DIV/0!	Tyrosine metabolism	Tyrosine metabolism	0	L-Adrenaline_c + H2O_c + Oxygen_c = 3,4-Dihydroxymandelaldehyde_c + Methylamine_c + H2O2_c
R02926_c	0	0	#DIV/0!	Galactose metabolism	Galactose metabolism	1	Melibiitol_c + H2O_c = D-Sorbitol_c + D-Galactose_c
R02940_c	0	0	#DIV/0!	Propanoate metabolism	Propanoate metabolism	0	2-Propyn-1-al_c + NAD+_c + H2O_c = Propynoate_c + NADH_c
R02946_c	0	0	#DIV/0!	Butanoate metabolism	Butanoate metabolism	0	(R)-Acetoin_c + NADH_c + H+_c = (R,R)-Butane-2,3-diol_c + NAD+_c
R02950_c	0	0	#DIV/0!	Coumarine and phenylpropanoid biosynthesis (Lignin subunit; coniferyl alcohol))	Coumarine and phenylpropanoid biosynthesis (Lignin subunit; coniferyl alcohol))	0	4-Coumarate_c + Oxygen_c = 3,4-Dihydroxy-trans-cinnamate_c + H2O_c
R02952_c	0	0	#DIV/0!	Stilbene, coumarine and lignin biosynthesis	Stilbene, coumarine and lignin biosynthesis	0	4-Coumarate_c = 4-Hydroxystyrene_c + CO2_c
R02957_c	0	0	#DIV/0!	Ascorbate and aldarate metabolism	Ascorbate and aldarate metabolism	1	D-Glucuronolactone_c + NAD+_c + 2 H2O_c = D-Glucarate_c + NADH_c + H+_c
R02971_c	0	0	#DIV/0!	Pantothenate and CoA biosynthesis	Pantothenate and CoA biosynthesis	0	ATP_c + Pantetheine_c = ADP_c + Pantetheine 4'-phosphate_c
R02976_c	0	0	#DIV/0!	Sphingolipid metabolism	Sphingolipid metabolism	0	ATP_c + Sphinganine_c = ADP_c + Sphinganine 1-phosphate_c
R02978_c	0	0	#DIV/0!	Sphingolipid metabolism	Sphingolipid metabolism	0	3-Dehydrosphinganine_c + NADPH_c + H+_c = Sphinganine_c + NADP+_c
R02984_c	0	0	#DIV/0!	Nucleotide sugars metabolism	Nucleotide sugars metabolism	1	dTDP-glucose_c = dTDP-galactose_c
R03004_c	0	0	#DIV/0!	Nicotinate and nicotinamide metabolism	Nicotinate and nicotinamide metabolism	0	Deamino-NAD+_c + H2O_c = AMP_c + Nicotinate D-ribonucleotide_c
R03005_c	0	0	#DIV/0!	Nicotinate and nicotinamide metabolism	Nicotinate and nicotinamide metabolism	1	ATP_c + Nicotinate D-ribonucleotide_c = Pyrophosphate_c + Deamino-NAD+_c
R03008_c	0	0	#DIV/0!	Diterpenoid biosynthesis	Diterpenoid biosynthesis	0	Gibberellin A1_c + 2-Oxoglutarate_c + Oxygen_c = 2beta-Hydroxygibberellin 1_c + Succinate_c + CO2_c
R03012_c	0	0	#DIV/0!	Histidine metabolism	Histidine metabolism	0	L-Histidinol_c + NAD+_c = L-Histidinal_c + NADH_c + H+_c
R03013_c	0	0	#DIV/0!	Histidine metabolism	Histidine metabolism	0	L-Histidinol phosphate_c + H2O_c = L-Histidinol_c + Orthophosphate_c
R03018_c	0	0	#DIV/0!	Pantothenate and CoA biosynthesis	Pantothenate and CoA biosynthesis	0	ATP_c + Pantothenate_c = ADP_c + D-4'-Phosphopantothenate_c
R03024_c	0	0	#DIV/0!	gamma-Hexachlorocyclohexane degradation	gamma-Hexachlorocyclohexane degradation	0	4-Nitrophenyl phosphate_c + H2O_c = 4-Nitrophenol_c + Orthophosphate_c
R03025_c	0	0	#DIV/0!	Folate biosynthesis	Folate biosynthesis	1	Coenzyme F420_c + Hydrogen_c = Reduced coenzyme F420_c
R03026_x	6.25271e-13	2.33297e-07	373113	Butanoate metabolism; Fatty acid metabolism; Lysine degradation; Tryptophan metabolism	Butanoate metabolism; Fatty acid metabolism; Lysine degradation; Tryptophan metabolism	1	Crotonoyl-CoA_x + H2O_x = (S)-3-Hydroxybutanoyl-CoA_x
R03027_c	0	0	#DIV/0!	Butanoate metabolism	Butanoate metabolism	1	(R)-3-Hydroxybutanoyl-CoA_c = Crotonoyl-CoA_c + H2O_c
R03033_c	0	0	#DIV/0!	Galactose metabolism	Galactose metabolism	1	D-Galactonate_c = 2-Dehydro-3-deoxy-D-galactonate_c + H2O_c
R03038_c	0	0	#DIV/0!	Alanine and aspartate metabolism; Aminoacyl-tRNA biosynthesis	Alanine and aspartate metabolism; Aminoacyl-tRNA biosynthesis	1	ATP_c + L-Alanine_c + tRNA(Ala)_c = AMP_c + Pyrophosphate_c + L-Alanyl-tRNA_c
R03045_c	0	0	#DIV/0!	Propanoate metabolism; beta-Alanine metabolism	Propanoate metabolism; beta-Alanine metabolism	1	3-Hydroxypropionyl-CoA_c = Propenoyl-CoA_c + H2O_c
R03050_c	2.30024e-12	3.97432e-06	1.72778e+06	Butanoate metabolism	Butanoate metabolism	0	2-(alpha-Hydroxyethyl)thiamine diphosphate_c + Pyruvate_c = 2-Acetolactate_c + Thiamin diphosphate_c
R03051_c	5.33179e-12	9.1744e-06	1.7207e+06	Pantothenate and CoA biosynthesis	Pantothenate and CoA biosynthesis	0	2-Acetolactate_c + NADPH_c + H+_c = 2,3-Dihydroxy-3-methylbutanoate_c + NADP+_c
R03055_c	0	0	#DIV/0!	Pyrimidine metabolism	Pyrimidine metabolism	1	5,6-Dihydrothymine_c + H2O_c = 3-Ureidoisobutyrate_c
R03057_c	0	0	#DIV/0!	Arachidonic acid metabolism	Arachidonic acid metabolism	0	Leukotriene A4_c + H2O_c = Leukotriene B4_c
R03066_c	0	0	#DIV/0!	Folate biosynthesis	Folate biosynthesis	0	2-Amino-4-hydroxy-6-hydroxymethyl-7,8-dihydropteridine_c + 4-Aminobenzoate_c = Dihydropteroate_c + H2O_c
R03067_c	0	0	#DIV/0!	Folate biosynthesis	Folate biosynthesis	0	2-Amino-7,8-dihydro-4-hydroxy-6-(diphosphooxymethyl)pteridine_c + 4-Aminobenzoate_c = Pyrophosphate_c + Dihydropteroate_c
R03083_c	0.005412	0.005412	0	Phenylalanine, tyrosine and tryptophan biosynthesis	Phenylalanine, tyrosine and tryptophan biosynthesis	0	2-Dehydro-3-deoxy-D-arabino-heptonate 7-phosphate_c = 3-Dehydroquinate_c + Orthophosphate_c
R03084_c	0.005412	0.005412	0	Phenylalanine, tyrosine and tryptophan biosynthesis Phenylalanine, tyrosine and tryptophan biosynthesis (phenylalanine)	Phenylalanine, tyrosine and tryptophan biosynthesis Phenylalanine, tyrosine and tryptophan biosynthesis (phenylalanine)	1	3-Dehydroquinate_c = 3-Dehydroshikimate_c + H2O_c
R03087_c	0	0	#DIV/0!	Androgen and estrogen metabolism	Androgen and estrogen metabolism	0	19-Oxotestosterone_c = Estradiol-17beta_c + Formate_c
R03091_c	0	0	#DIV/0!	Androgen and estrogen metabolism	Androgen and estrogen metabolism	0	Estradiol-17beta_c + UDP-glucuronate_c = Estradiol-17beta 3-glucuronide_c + UDP_c
R03093_c	0	0	#DIV/0!	Tryptophan metabolism	Tryptophan metabolism	0	3-Indoleacetonitrile_c + 2 H2O_c = Indole-3-acetate_c + NH3_c
R03098_c	1.6277e-12	1.85274e-06	1.13826e+06	Lysine biosynthesis	Lysine biosynthesis	0	L-2-Aminoadipate_c + ATP_c = L-2-Aminoadipate adenylate_c + Pyrophosphate_c
R03102_c	9.07686e-13	1.23818e-06	1.36411e+06	Lysine degradation	Lysine degradation	0	L-2-Aminoadipate 6-semialdehyde_c + NAD+_c + H2O_c = L-2-Aminoadipate_c + NADH_c + H+_c
R03103_c	7.25206e-13	6.15425e-07	848621	Lysine degradation	Lysine degradation	0	L-2-Aminoadipate 6-semialdehyde_c + NADP+_c + H2O_c = L-2-Aminoadipate_c + NADPH_c + H+_c
R03104_c	0	0	#DIV/0!	Cysteine metabolism	Cysteine metabolism	0	Mercaptopyruvate_c + NADH_c = 3-Mercaptolactate_c + NAD+_c
R03118_c	0	0	#DIV/0!	Starch and sucrose metabolism	Starch and sucrose metabolism	0	UDP-glucose_c + 1,3-beta-D-Glucan_c = UDP_c + 1,3-beta-D-Glucan_c
R03123_c	0	0	#DIV/0!	Flavonoid biosynthesis	Flavonoid biosynthesis	0	Dihydrokaempferol_c + NADPH_c + H+_c = cis-3,4-Leucopelargonidin_c + NADP+_c
R03124_c	0	0	#DIV/0!	Flavonoid biosynthesis	Flavonoid biosynthesis	0	flavanone,NADPH:oxygen oxidoreductase; Dihydrokaempferol_c + Oxygen_c + NADPH_c = Taxifolin_c + NADP+_c + H2O_c
R03126_c	0	0	#DIV/0!	Flavonoid biosynthesis	Flavonoid biosynthesis	0	Dihydrokaempferol_c + 2-Oxoglutarate_c + Oxygen_c = Kaempferol_c + Succinate_c + CO2_c + H2O_c
R03130_c	0	0	#DIV/0!	Tryptophan metabolism	Tryptophan metabolism	0	S-Adenosyl-L-methionine_c + N-Acetylserotonin_c = S-Adenosyl-L-homocysteine_c + Melatonin_c
R03132_c	0	0	#DIV/0!	Cysteine metabolism	Cysteine metabolism	0	O-Acetyl-L-serine_c + Thiosulfate_c = S-Sulfo-L-cysteine_c + Acetate_c
R03139_c	0	0	#DIV/0!	beta-Alanine metabolism	beta-Alanine metabolism	0	1,3-Diaminopropane_c + Oxygen_c + H2O_c = beta-Aminopropion aldehyde_c + NH3_c + H2O2_c
R03140_c	0	0	#DIV/0!	Glyoxylate and dicarboxylate metabolism	Glyoxylate and dicarboxylate metabolism	0	D-Ribulose 1,5-bisphosphate_c + Oxygen_c = 3-Phospho-D-glycerate_c + 2-Phosphoglycolate_c
R03140_p	1.1731e-12	2.26838e-07	193365	Glyoxylate and dicarboxylate metabolism	Glyoxylate and dicarboxylate metabolism	0	D-Ribulose 1,5-bisphosphate_p + Oxygen_p = 3-Phospho-D-glycerate_p + 2-Phosphoglycolate_p
R03157_c	0	0	#DIV/0!	Propanoate metabolism	Propanoate metabolism	1	3-Hydroxypropionyl-CoA_c + Orthophosphate_c + ADP_c = 3-Hydroxypropanoate_c + CoA_c + ATP_c
R03158_c	0	0	#DIV/0!	Propanoate metabolism; beta-Alanine metabolism	Propanoate metabolism; beta-Alanine metabolism	1	3-Hydroxypropanoate_c + CoA_c = 3-Hydroxypropionyl-CoA_c + H2O_c
R03165_c	0	0	#DIV/0!	Porphyrin and chlorophyll metabolism	Porphyrin and chlorophyll metabolism	0	Hydroxymethylbilane_c = Uroporphyrinogen III_c + H2O_c
R03172_c	0	0	#DIV/0!	Valine, leucine and isoleucine degradation	Valine, leucine and isoleucine degradation	0	2-Methylbutanoyl-CoA_c + FAD_c = 2-Methylbut-2-enoyl-CoA_c + FADH2_c
R03174_c	0	0	#DIV/0!	Valine, leucine and isoleucine degradation	Valine, leucine and isoleucine degradation	0	S-(2-Methylbutanoyl)-dihydrolipoamide_c + CoA_c = 2-Methylbutanoyl-CoA_c + Dihydrolipoamide_c
R03182_c	0	0	#DIV/0!	Biotin metabolism	Biotin metabolism	0	ATP_c + 7,8-Diaminononanoate_c + CO2_c = ADP_c + Orthophosphate_c + Dethiobiotin_c
R03194_c	0	0	#DIV/0!	Porphyrin and chlorophyll metabolism	Porphyrin and chlorophyll metabolism	0	2 S-Adenosyl-L-methionine_c + Uroporphyrinogen III_c = 2 S-Adenosyl-L-homocysteine_c + Precorrin 2_c
R03197_c	0	0	#DIV/0!	Porphyrin and chlorophyll metabolism	Porphyrin and chlorophyll metabolism	0	Uroporphyrinogen III_c = Coproporphyrinogen III_c + 4 CO2_c
R03199_c	0	0	#DIV/0!	Biosynthesis of steroids	Biosynthesis of steroids	0	(S)-2,3-Epoxysqualene_c = Lanosterol_c
R03210_c	0	0	#DIV/0!	Biotin metabolism	Biotin metabolism	0	6-Carboxyhexanoyl-CoA_c + L-Alanine_c = 8-Amino-7-oxononanoate_c + CoA_c + CO2_c
R03217_c	-0.00103514	-0.00116662	0.127015	Methionine metabolism	Methionine metabolism	1	O-Acetyl-L-homoserine_c + L-Cysteine_c = L-Cystathionine_c + Acetate_c
R03220_c	0	0	#DIV/0!	Porphyrin and chlorophyll metabolism	Porphyrin and chlorophyll metabolism	0	Coproporphyrinogen III_c + Oxygen_c = Protoporphyrinogen IX_c + 2 CO2_c + 2 H2O_c
R03222_c	0	0	#DIV/0!	Porphyrin and chlorophyll metabolism	Porphyrin and chlorophyll metabolism	0	2 Protoporphyrinogen IX_c + 3 Oxygen_c = 2 Protoporphyrin_c + 6 H2O_c
[truncated: 831 more rows]

## Sheet: (3) Max H2 Autotrophic
BIO	0.059	0.059	0	Biomass synthesis	0	0.378 Sucrose_biomass + 0.378 Glucose_biomass + 0.378 beta-D-Fructose_biomass + 0.189 Starch_biomass + 0.531 L-Alanine_biomass + 0.132 L-Asparagine_biomass + 0.132 L-Aspartate_biomass + 0.023 L-Cysteine_biomass + 0.175 L-Glutamate_biomass + 0.175 L-Glutamine_biomass + 0.217 Glycine_biomass + 0.072 L-Isoleucine_biomass + 0.177 L-Leucine_biomass + 0.024 L-Methionine_biomass + 0.076 L-Phenylalanine_…
[truncated: 1,717 more rows]

[truncated: 3 more sheets: FluxMap, flux, species]
